# Supplementary material for: The antigen presentation landscape of cytokine-stressed human pancreatic islets
Source: Cell Rep. Author manuscript; Available in PMC 2025 Nov 18. (PMC12624573; doi:10.1016/j.celrep.2025.115927)
Supplement: 2 [file NIHMS2107237-supplement-2.xlsx]

## Sheet: Index
Supplemental Table 2: RNA sequencing data for before and after cytokine treatment for sorted pancreatic islet alpha, beta and negative cells.
Sheet 1: Differential transcripts levels in pancreatic apha (CD45-, glucagon+, insulin-) cells in two donors
Sheet 2: Differential transcripts levels in pancreatic beta (CD45-, glucagon-, insulin+) cells in two donors
Sheet 3: Differential transcripts levels in pancreatic negative (CD45-, glucagon-, insulin-) cells in two donors
Donor details in Supplemental Table 1.
ID: Gene name
Fold Change: Expression levels on average expression levels of with/without cytokines
padj: adjusted P value

## Sheet: alpha -vs+ cytokines
ID	foldChange	padj	X20276Alpha.No.cytokines	X20289.Alpha.No.cytokines	X20276Alpha.plus.cytokine	X20289.Alpha.plus.cytokine
MALAT1	-1.04082	0.999188	1.04556e+06	975246	962999	978561
GCG	-1.82571	0.70693	285455	710104	218099	327201
MT-RNR2	1.02284	0.999188	125985	170854	117506	186112
MT-CO1	-1.17673	0.999188	126408	213707	93435.2	195598
TTR	-1.24265	0.999188	94850.9	151044	90722.9	107156
SOD2	111.099	1.32989e-20	960.211	685.271	48798.9	134020
RN7SL2	1.13892	0.999188	78803.5	78775.7	92667.7	86802.3
AL162581.1	1.16187	0.999188	69127.7	80645.4	86115.7	87901.6
CHGA	2.90957	0.44699	15779.6	36640.4	19776.8	132741
NEAT1	1.6947	0.863337	61636.4	22924.1	85465.6	57839.5
MT-RNR1	-1.04347	0.999188	53407.9	77938.8	50706.6	75167.2
MT-ND5	-1.3363	0.999188	70185	94315.4	42128.3	80972.8
CHGB	-2.95984	0.0204102	137648	183242	38175.3	70238.7
MT-ND4	-1.35817	0.999188	65448.3	75566.9	37950.9	65876.2
RNF213	8.64286	1.39055e-08	5085.66	3849.73	49740.1	27488.2
RN7SL1	1.25511	0.999188	29914	30379.4	38026	37648.7
B2M	4.99715	3.23641e-05	5335.75	9562.29	33360.5	41086.3
MT-ND2	-1.5105	0.82109	58722.2	49792.5	29476.3	42363.7
CFB	466.386	4.50061e-13	97.9807	47.2601	6104.23	61661.1
HLA-E	9.07578	2.09385e-12	3398.53	3762.1	36568.2	28419.9
DST	3.78876	0.000165131	9202.72	6541.59	27224.5	32427.2
CLU	1.16596	0.999188	21962.6	27028.8	25972.1	31149.9
MT-ATP6	-1.45185	0.991792	33009.2	42933.8	17106.9	35200.3
MACF1	2.20169	0.155801	8908.78	14532.5	29039	22571.2
HLA-A	3.85735	0.000516406	4873.84	8162.21	23122.2	27161.7
MT-CYB	-1.29451	0.999188	31544.2	33528.1	16221.8	34045.5
UBD	461.764	0.0923402	103.58	0.984585	12315.4	35979.7
MT-ND1	-1.29735	0.999188	29906.5	28690.8	17959.1	27207.7
MT-ND6	-1.38625	0.999188	27418.7	32024.6	15556	27324.5
HSP90AA1	1.50024	0.801453	15450.2	11843.6	20037.3	20909.9
MT-CO2	-1.31991	0.999188	23018	29519.8	12988.7	26815.1
GC	3.50199	0.00105778	4416.6	6751.3	17587.5	21521.8
WARS1	53.7612	7.16875e-10	460.976	254.023	32408.8	6034.44
HLA-C	5.50499	0.012822	1368.93	5471.34	10958.2	26696.3
SRRM2	1.05855	0.999188	16972.1	16695.6	17024.3	18614.7
ICAM1	115.346	4.39826e-30	184.764	108.304	19818.1	14002.2
HLA-B	9.14604	3.01991e-12	1560.23	2007.57	17436.1	15194.3
APP	1.65545	0.662	9329.63	10350	12367.3	20210.9
SERPINA1	1.35714	0.999188	2489.64	21477.7	4309.81	28216.9
CXCL9	363.367	0.443729	85.8497	0	23387.9	7812.6
STAT1	13.0875	8.55783e-07	1025.53	1329.19	6784.95	24031.5
GNAS	-1.6051	0.762013	20660.9	27944.5	11681.3	18600.3
MT-CO3	-1.29601	0.999188	15044.2	24056.4	8884.28	21285.3
GBP2	180.672	7.47576e-24	123.176	40.368	15636.4	13944.7
UBC	1.48231	0.780094	9998.7	9657.8	14365	14772
EEF1A1	-1.22514	0.999188	17488.2	16746.8	13760.5	14183.1
DSP	-1.19112	0.999188	9049.68	24089.9	6509.7	21312.1
PRRC2C	2.00181	0.166644	6915.57	6848.78	15634.3	11919.5
ACTB	1.66764	0.763395	8669.89	7718.16	8960.5	18368.6
FP671120.7	-1.18926	0.999188	9103.81	22742.9	6300.09	20478
FP236383.4	-1.18926	0.999188	9103.81	22742.9	6300.09	20478
FP236383.5	-1.18926	0.999188	9103.81	22742.9	6300.09	20478
SAT1	12.4906	3.84225e-10	1428.65	665.58	13256.5	12903.9
PARP14	13.1236	1.11747e-09	754.918	1222.86	17304.9	8649.5
FTH1	3.85615	0.0022787	3302.42	3381.07	8379.3	17392.8
TGM2	23.307	7.99786e-07	259.416	841.82	5456.33	20207.1
HSP90AB1	1.01002	0.999188	12605.9	12691.3	11813.6	13736.9
CPE	-2.34228	0.0298468	28477.9	29239.2	11236.6	13404.7
CP	58.2018	0.0730805	45.7243	368.235	2650.89	21440.4
SCG5	-1.13172	0.999188	9690.76	17221.4	8168.62	15610.8
EEF2	-1.14303	0.999188	15661	11123.8	11923.7	11509.7
DYNC1H1	1.4717	0.808691	7616.37	8164.18	11196.4	12027.7
NFKBIA	42.2381	4.08038e-17	382.591	160.487	12708.2	10238.1
VGF	1.55473	0.908746	8254.64	6032.55	14867.8	7345.32
CALR	1.70606	0.942842	3948.16	9016.83	5506.09	16612.4
TAPBP	8.28081	3.5665e-12	1358.67	1258.3	10191.7	11479
HSP90B1	1.62469	0.923508	4751.6	7917.05	5911.56	14670.5
LCN2	596.648	0.0102415	13.0641	20.6763	674.367	19452.5
CXCL10	179.983	0.676591	111.045	0	18376.2	1612.5
VPS13C	1.62462	0.566174	5672.62	6590.81	10262.7	9660.66
MYH9	2.43282	0.0828974	4508.04	3579.95	7287.82	12388.7
OR2I1P	234.759	4.27558e-20	63.4542	17.7225	6322.32	12770.8
HIPK2	1.31173	0.999188	7143.26	7329.25	8688.42	10295.5
SCG2	-2.65359	0.575705	14126	35566.2	2479.38	16246.7
ACTG1	2.16329	0.538827	4006.01	4502.51	4101.25	14304.8
IRF1	46.5944	2.45736e-19	227.688	154.58	11739.5	6076.58
PAM	-1.58915	0.671317	13055.7	13820.6	7148.07	9764.08
LINC02605	49.1107	1.46833e-22	199.694	140.796	6321.26	10404.7
DDX5	1.22249	0.999188	4574.3	8962.68	5945.44	10602.9
ALDH1A1	-2.06264	0.999188	6508.72	27337	1043.84	15364.8
PTPRN	-1.60872	0.658165	12054.4	14051	6833.65	9393.51
SPTBN1	2.25636	0.0482022	3695.27	3276.7	8310.48	7420.97
SLC7A2	-1.77466	0.64535	13687.4	14140.6	5028.64	10651.7
IFIT3	199.238	4.56903e-18	55.989	20.6763	11427.2	3871.35
MAP1B	1.22363	0.999188	6012.28	6332.85	5797.22	9308.29
GBP1	228.506	0.0122369	62.521	2.95376	8297.78	6672.17
GOLGA4	-1.00092	0.999356	8285.43	6673.52	7970.65	6974.75
SON	1.24764	0.999188	5799.52	6136.92	7846.79	7045.61
PSAP	1.04016	0.999188	5718.34	8318.76	6395.37	8205.2
HUWE1	1.13564	0.999188	5873.24	6829.08	6161.4	8263.61
ADAR	2.69841	0.00535794	2541.9	2802.13	7013.62	7406.6
MAN1A1	1.40355	0.999188	3293.08	6902.93	2141.67	12168.5
RPPH1	1.18816	0.999188	6732.67	5273.44	7387.33	6878.04
MUC13	1.5226	0.999188	7393.34	1958.34	7613.88	6625.25
TNFAIP2	152.309	2.72696e-26	64.3873	27.5684	8307.31	5722.28
ARHGEF12	1.41441	0.912194	4745.06	4949.51	6194.22	7517.68
RAB3B	1.26731	0.999188	4973.69	5811.02	4051.49	9615.66
CANX	1.30067	0.999188	4964.35	5382.73	6674.85	6783.24
MYO10	1.24868	0.999188	5862.04	4814.62	6988.22	6343.73
KIF1A	-1.02861	0.999188	7290.7	6249.16	8282.96	4880.6
HSPA8	1.47006	0.999188	2944.09	5932.13	3113.52	9934.52
GBP4	203.103	9.11166e-15	54.1227	9.84585	9316.21	3705.7
MTATP6P1	-1.43438	0.999188	8687.62	9821.24	4045.14	8858.24
UBR4	1.24762	0.999188	4980.22	5096.21	6204.81	6366.71
ARFGEF3	-2.31108	0.41771	10302.9	18481.7	3146.34	9308.29
ZNF292	1.70841	0.958168	5078.2	2202.52	9568.17	2870.72
JAK1	4.16481	7.47153e-06	1482.77	1491.65	6568.99	5819
NCL	1.51201	0.760208	3835.24	4310.51	6522.41	5794.1
CHD2	1.5554	0.917424	4857.98	2923.23	7839.38	4263.94
MX1	39.2474	4.40928e-19	172.633	134.888	7902.9	4169.15
CTSS	115.888	3.7141e-35	62.521	41.3526	5882.97	6167.54
DDX17	1.00021	0.999453	4551.9	7459.22	4791.5	7221.8
KMT2A	1.77524	0.442848	2763.06	3986.59	6319.14	5662.92
PCSK2	-2.73094	0.396204	7736.74	24855.9	2680.53	9253.71
RPL13A	-1.18013	0.999188	7445.6	6624.29	5713.59	6208.72
TNS3	3.47199	0.00148256	1890.56	1541.86	7210.53	4707.29
FNDC3B	4.06153	0.000104621	1702.06	1153.93	6151.87	5448.43
HNRNPA2B1	1.38264	0.999188	3247.36	5122.8	4577.65	6994.86
SCG3	1.2433	0.999188	2887.16	6401.77	4376.5	7172.01
ARAP1	3.72792	0.0237132	1301.74	1742.72	2898.61	8450.33
VEGFA	1.0972	0.999188	5075.4	5250.79	6410.19	4919.86
TPT1	1.09006	0.999188	4851.44	5456.57	5015.93	6220.21
ANKRD12	1.74891	0.403184	3399.46	3019.72	5085.8	6140.73
ZBTB20	2.29253	0.0498885	2667.87	2210.39	5218.14	5965.5
CD74	21.912	1.8236e-05	109.178	396.788	1799.72	9284.35
POLR2A	1.53461	0.747457	3200.7	4010.22	5246.72	5819
PLXNB2	2.38292	0.379803	1634.88	3002.99	2827.68	8223.39
PDIA3	1.34035	0.999188	2936.62	5269.5	3942.45	7056.14
FNIP2	3.27786	0.163416	2464.45	863.481	8199.32	2709.85
HNRNPU	1.37933	0.973046	3483.45	4409.96	4933.36	5954.01
CTSB	1.88351	0.320621	2768.65	3007.91	4444.26	6435.65
APOL6	12.0634	4.41955e-14	494.569	406.634	6111.65	4760.91
PPP1R15A	2.53069	0.999188	3754.99	538.568	9378.67	1487.07
KMT2C	1.13913	0.999188	5105.26	4417.83	5585.49	5262.66
ATP1B1	2.40216	0.166644	2499.91	1973.11	3459.7	7285
JUN	2.71031	0.181134	2919.82	1014.12	6331.85	4330.97
GOLGB1	1.17624	0.999188	4177.71	4869.76	5079.45	5562.37
TAP1	32.3172	3.93227e-19	198.761	128.981	6359.37	4236.18
C3	111.395	0.180926	61.5879	33.4759	141.86	10448.7
BIRC3	63.6884	3.21589e-15	111.045	54.1522	2944.13	7583.75
ITGB1	-1.25871	0.999188	4996.08	7932.8	3674.61	6596.52
ELL2	1.22776	0.999188	2540.03	5812.01	3473.46	6780.37
HIF1A	4.57972	0.000327674	888.358	1341.01	3696.84	6512.26
KMT2D	1.21962	0.999188	3529.17	4810.68	4683.51	5487.69
SQSTM1	1.79698	0.746877	4021.87	1635.4	6077.77	4088.71
EIF4G2	1.26787	0.999188	3630.88	4360.73	3560.27	6571.63
CSDE1	1.36346	0.97453	3950.02	3414.54	5350.47	4691.01
CD99	-1.13866	0.999188	3304.28	8129.72	2901.79	7139.45
PABPC1	1.66067	0.568683	3424.66	2617.03	5266.83	4766.66
GLS	-1.39444	0.999188	5065.13	8889.82	3668.26	6338.94
NUCB1	1.49592	0.860982	2749.06	3928.5	5422.46	4566.53
DENND2B	10.9905	2.92774e-09	355.53	547.429	3544.39	6378.2
TOP1	2.99474	0.00217055	1492.11	1818.53	5101.68	4812.62
ALPK3	-1.10678	0.999188	6326.75	4642.32	5729.47	4181.6
P4HB	1.94477	0.627225	2342.2	2734.19	2593.72	7278.29
RPL3	-1.6585	0.660006	6167.18	10072.3	4798.91	4992.64
FTL	-1.33721	0.999188	9154.2	3763.09	5929.56	3730.59
ITM2B	1.21775	0.999188	2826.51	5087.35	3147.4	6489.28
IL6ST	3.08187	0.00283791	1298.94	1794.9	5005.35	4529.18
SLC26A4	153.534	3.43326e-09	24.2619	37.4142	691.305	8773.02
PCSK1N	-1.06944	0.999188	3750.33	6361.41	3408.89	6045.93
HDLBP	-1.44105	0.875084	6985.56	6624.29	4230.41	5213.83
CADPS	1.09317	0.999188	3162.44	5455.59	2267.65	7152.86
PCM1	1.33072	0.999188	3171.77	3879.27	3946.69	5435.98
NFASC	1.41304	0.988024	2628.68	3998.4	3860.93	5503.01
SMG1	1.96857	0.341114	2475.65	2232.06	5902.03	3365.77
SMARCA2	-1.189	0.999188	3527.3	7466.11	2892.26	6353.31
GPX3	-1.61232	0.848667	6139.19	8722.44	3106.11	6111.05
PRRC2B	1.35233	0.999188	3003.81	3785.73	3914.93	5266.49
OPTN	4.19722	0.000141302	1112.31	1054.49	5605.61	3489.29
NAMPT	8.93742	1.70621e-11	527.229	488.354	3931.86	5144.89
PRKAR1A	-1.11311	0.999188	4269.16	5790.35	3876.81	5160.21
PAX6	-1.06524	0.999188	4320.48	5254.73	2976.95	6011.46
FLNB	-1.18206	0.999188	4825.32	5726.35	4433.67	4492.8
PHF3	1.18703	0.999188	4006.01	3497.25	4275.93	4630.68
AKAP9	-1.34789	0.999188	5539.17	6395.87	3397.24	5457.04
HSPA1A	2.00436	0.674705	3005.67	1390.23	6408.07	2403.44
ASH1L	1.14045	0.999188	3367.74	4320.36	3883.17	4884.43
GAPDH	-1.03383	0.999188	3638.35	5396.51	2709.11	6029.66
ACTN1	2.78169	0.0628301	1017.13	2111.94	3763.54	4939.97
ANKRD11	1.06869	0.999188	3566.5	4552.72	4014.44	4662.28
SFPQ	1.22713	0.999188	2805.05	4251.44	3436.41	5222.45
HNRNPK	1.43543	0.958885	2486.84	3542.54	3589.92	5064.45
KTN1	1.15953	0.999188	3196.97	4246.52	3180.22	5450.34
CDH1	1.51423	0.999188	1666.6	4023.02	3046.82	5568.12
CLTC	-1.01619	0.999188	4346.61	4405.03	3626.97	4984.98
PKM	-1.30525	0.999188	3120.45	8107.08	3076.47	5525.03
NAP1L1	1.27062	0.999188	3746.59	3022.68	4820.08	3781.34
OAS3	103.979	4.39826e-30	39.1923	43.3218	5272.13	3305.44
SLC39A14	3.99446	7.95376e-05	976.074	1170.67	4864.54	3710.48
STAT3	2.10696	0.11747	2175.17	1891.39	3858.82	4709.2
SNHG14	-1.59539	0.713287	5556.9	8048.99	3891.63	4636.43
KIF5B	1.26975	0.999188	2979.55	3731.58	3678.84	4842.3
TGOLN2	1.39441	0.952327	2979.55	3086.68	3695.78	4762.82
CALM1	-1.54083	0.961597	4072.26	8904.59	3168.57	5253.09
EIF3A	1.06587	0.999188	4349.41	3542.54	4218.76	4193.09
LARP1	1.13878	0.999188	3735.4	3646.9	3944.57	4462.16
UBB	1.37127	0.999188	2218.1	3909.79	3962.57	4440.13
XRN1	2.82955	0.0332229	1250.42	1715.15	5336.71	3054.57
AFF4	1.24908	0.999188	3817.51	2889.76	4577.65	3800.49
IDS	1.09166	0.999188	3370.54	4230.76	2391.51	5906.13
RPL5	-1.43473	0.866103	6076.67	5815.95	4026.08	4262.99
EIF4G1	1.23965	0.999188	3055.13	3611.46	3642.85	4621.11
PRPF8	-1.13274	0.999188	4558.43	4791.98	3915.98	4338.63
SCARB2	1.3298	0.999188	2949.69	3245.19	3950.92	4286.93
SPEN	1.26526	0.999188	3256.69	3251.1	4000.68	4233.3
TMOD1	2.72516	0.184603	1466.91	1550.72	1992.4	6230.74
CHD3	1.31575	0.999188	3205.37	3021.69	3280.79	4912.2
RPL19	-1.04098	0.999188	3906.16	4609.83	4325.69	3855.07
JMJD1C	1.53746	0.779196	2805.05	2491.99	3457.58	4686.22
GBP5	128.701	8.7873e-13	54.1227	8.86127	5640.54	2484.83
HIVEP2	2.20819	0.493273	2426.19	1244.52	5930.61	2175.54
IL32	106.671	4.08197e-14	55.0558	20.6763	6206.92	1883.49
PCLO	-1.0708	0.999188	3347.21	5254.73	2174.49	5858.26
ZKSCAN1	-1.64478	0.889005	4293.42	8902.62	2710.17	5312.46
PSME1	3.88842	0.00100507	844.5	1215.96	3102.93	4908.37
ACTN4	1.59738	0.66876	2398.19	2598.32	3427.94	4553.12
GLUL	4.09434	0.00187737	1087.12	852.651	5331.41	2611.22
IGF2R	1.55889	0.676207	2666.94	2425.03	4119.25	3818.69
MYCBP2	1.91148	0.280647	1799.11	2323.62	4370.15	3510.36
GNS	1.72469	0.520343	2213.43	2355.13	4650.69	3228.84
SF3B2	1.03857	0.999188	4018.14	3568.14	4113.95	3765.06
BDP1	1.04614	0.999188	3299.62	4222.89	3813.29	4056.16
DTX3L	5.31716	9.2484e-06	549.625	928.464	3707.43	4150.95
RUFY3	1.94735	0.254823	1712.33	2322.64	3604.74	4252.45
PDK4	-2.43743	0.481596	15158.1	3977.72	5345.18	2505.89
IFI30	9.1614	3.44011e-12	466.575	384.973	3818.59	3983.38
DDR1	1.87944	0.367085	1649.81	2468.36	3505.22	4234.26
BRD2	1.34661	0.999188	2945.95	2784.41	4350.03	3366.73
XBP1	1.7949	0.725994	1858.83	2416.17	2225.3	5447.47
UTRN	3.94434	0.000108136	941.548	1003.29	4454.84	3216.39
ATP9A	1.03071	0.999188	3003.81	4362.7	2826.62	4765.7
GNB1	-1.00776	0.999188	3392	4257.35	2803.33	4786.76
TTC3	-1.92667	0.322533	8045.61	6534.69	2986.48	4580.89
BPTF	-1.09813	0.999188	3940.69	4363.68	3543.34	4018.81
WNK1	-1.01128	0.999188	3713	3926.53	3439.59	4114.57
N4BP2L2	1.34396	0.999188	2554.03	3033.51	3590.98	3918.27
NUMA1	-1.09546	0.999188	3446.12	4734.87	2946.25	4521.52
AC083837.1	46.1107	8.49818e-17	51.3232	110.274	2783.22	4661.33
PAPSS2	1.54372	0.999188	1419.32	3401.74	671.191	6770.8
PHIP	1.38796	0.97453	2228.36	3121.14	3567.68	3856.99
PLEKHG3	3.08935	0.00456604	1072.19	1329.19	3059.53	4358.74
HDGF	3.44356	0.0368531	905.155	1236.64	1973.34	5401.51
MYO1B	1.84521	0.96534	996.604	2991.17	1233.34	6124.45
EIF4B	-1.23331	0.999188	5151.92	3896.99	4207.12	3130.21
RBM39	1.24057	0.999188	2730.4	3160.52	3528.51	3779.43
BAZ2B	1.23483	0.999188	2353.4	3564.2	2664.65	4642.17
HNRNPA1	1.46272	0.984808	2173.3	2821.82	2435.98	4870.07
IFI6	10.814	2.07695e-11	319.137	355.435	2853.09	4441.09
ZNFX1	5.12801	3.7556e-07	698.929	717.763	3929.75	3335.13
SETX	1.6697	0.837659	2717.33	1614.72	4846.55	2387.16
PRRC2A	1.12657	0.999188	2747.19	3651.83	3060.59	4148.08
ARHGAP5	1.42809	0.879734	2472.85	2569.77	3685.2	3516.1
BSG	-1.15265	0.999188	3072.86	5221.26	2991.77	4203.62
SLC30A8	-3.11241	0.999188	2215.3	20164.3	481.69	6708.55
MATR3	1.21885	0.999188	2462.58	3433.25	3182.33	4003.49
DENND4A	2.41655	0.051312	1353.07	1617.67	4183.83	2995.2
NAV2	1.70056	0.814207	1924.15	2290.15	5069.92	2097.02
CXCL1	242.871	7.50885e-23	21.4624	7.87668	2251.77	4901.67
BAZ2A	1.55542	0.703142	2070.66	2506.75	3582.51	3537.17
KIAA1324	-2.11107	0.780559	3756.86	11265.6	1435.54	5680.15
PDZD8	1.48917	0.828863	2691.2	2079.44	3664.02	3440.46
USP34	-1.00072	0.999356	3657.95	3449	3415.24	3686.55
ARRDC3	9.83934	6.49468e-08	236.087	483.431	2894.38	4183.51
GRN	1.86602	0.503025	1440.78	2342.33	2775.81	4283.1
UNC13A	-1.36246	0.981601	5336.68	4263.25	3705.31	3340.87
PTMA	1.85932	0.362438	1557.43	2188.73	3155.87	3809.11
IFIH1	7.8858	2.90665e-06	266.881	616.35	3914.93	3048.82
LAMB3	90.5664	4.72444e-20	55.0558	21.6609	2676.29	4285.01
FGFR1	1.45159	0.999188	3043.93	1748.62	2538.67	4418.11
CAPRIN1	1.55504	0.816432	1952.15	2515.62	2758.87	4188.3
SRSF11	1.03512	0.999188	2961.82	3746.35	3142.1	3801.45
ZFP36L1	14.0267	5.68611e-06	183.83	311.129	1384.73	5556.63
PNISR	-1.11035	0.999188	3295.88	4408.97	3314.67	3624.3
DNAJA1	2.74812	0.0142184	1114.18	1404.02	2954.72	3965.19
TRIP12	1.50494	0.828108	1954.01	2629.83	3198.21	3699.95
SPINT2	-1.13172	0.999188	2889.96	4895.36	2836.15	4042.75
BAZ1A	9.62679	8.64619e-08	465.642	248.116	4265.34	2607.39
LAP3	29.7553	5.5775e-24	112.911	117.166	3208.8	3636.75
AP3D1	-1.03208	0.999188	3771.79	3286.55	3279.73	3559.19
BRD4	1.42333	0.924475	2685.6	2110.95	3629.09	3198.2
ANKRD17	1.1323	0.999188	2884.36	3144.77	2969.54	3856.99
LGALS3BP	1.80836	0.747457	1271.88	2491	2213.66	4590.47
TLN1	1.25641	0.999188	2744.39	2668.23	2945.19	3855.07
FNDC3A	-1.09912	0.999188	4433.39	3033.51	3517.93	3275.76
APLP2	1.15363	0.999188	2498.04	3381.07	2632.89	4149.04
EP300	1.14173	0.999188	2752.79	3170.36	3281.85	3480.67
TP53BP1	1.14404	0.999188	2693.07	3199.9	3183.39	3558.23
CHD7	1.42728	0.950402	2081.86	2631.8	2793.8	3933.59
PTPRN2	-1.96857	0.494173	4345.68	8896.71	2625.48	4101.16
LPP	1.38555	0.958885	2339.41	2509.71	3041.53	3676.97
IL18BP	15.9277	5.02593e-17	231.421	190.025	3574.04	3139.79
ZFP36	4.85412	0.013058	742.787	639.98	5385.4	1327.16
UBR5	1.65922	0.530943	1898.03	2144.43	3223.62	3483.55
MYH10	-1.61716	0.999188	4327.01	6486.45	1220.64	5465.66
HSPA5	1.39988	0.947067	2363.67	2402.39	2972.72	3698.99
TAP2	26.9214	1.94759e-17	112.911	133.904	4173.24	2470.46
NCOA7	6.41011	6.58404e-09	561.756	474.57	3226.8	3416.52
KCNJ6	-1.63927	0.944952	5914.3	4973.14	1581.64	5059.66
TNIP1	5.84555	2.88892e-08	534.695	600.597	3181.27	3454.82
RBM25	1.21913	0.999188	2356.2	3079.78	3095.52	3531.42
MAST4	2.28528	0.0498885	1325.07	1555.64	3308.31	3274.8
WSB1	-1.01681	0.999188	3574.9	3106.37	3662.96	2908.06
MAP4K4	1.33056	0.999188	1981.08	2950.8	2132.14	4429.6
PARM1	-1.82432	0.730889	7118.06	4844.16	1829.36	4727.4
TNFSF10	12.7226	1.34433e-07	130.641	383.988	3020.36	3524.72
ACLY	-1.34094	0.999188	3082.19	5680.07	1290.51	5243.51
BIRC6	-1.02499	0.999188	2988.88	3674.47	2675.23	3825.39
EIF4A2	1.04356	0.999188	2863.84	3361.37	3070.11	3426.09
SF3B1	1.08918	0.999188	2899.3	3062.06	3095.52	3397.37
CHD9	1.09782	0.999188	2828.38	3085.69	2678.41	3813.9
SIPA1L3	-1.53605	0.957691	3549.7	6412.6	2224.25	4261.07
TRIO	1.15705	0.999188	2474.71	3130	2848.85	3635.8
LRBA	-1.13655	0.999188	3101.79	4255.38	2304.7	4168.19
NCOR2	-1.0883	0.999188	3617.82	3417.5	2846.74	3617.6
LPGAT1	2.81506	0.00469956	1210.29	1079.11	3043.65	3401.2
SETD2	1.184	0.999188	2667.87	2766.68	3024.59	3409.81
RHBDF2	16.3602	6.92561e-15	153.97	239.254	3391.95	3039.25
RANBP2	1.04234	0.999188	2869.43	3298.36	3016.12	3412.69
NIPBL	1.237	0.999188	2730.4	2460.48	3639.67	2781.67
ZNF638	1.17445	0.999188	2381.4	3068.95	2874.26	3526.64
ITGA1	6.59034	0.0167012	291.143	678.379	891.392	5497.26
NUCB2	1.04105	0.999188	2745.33	3383.04	2953.66	3426.09
RAP1GAP2	1.05301	0.999188	2474.71	3578.97	1280.98	5093.18
NPIPB5	1.46188	0.961597	2355.27	2003.63	4101.25	2271.29
CFLAR	3.58167	0.000557448	745.586	1032.83	2973.78	3395.45
ATRX	-1.0764	0.999188	2863.84	3988.56	2566.19	3799.54
SMARCA1	-1.20473	0.999188	2807.85	4814.62	2318.47	4008.28
RAB11FIP1	1.33191	0.999188	2889.03	1857.91	2956.84	3365.77
RPL4	-1.30311	0.999188	4245.83	3982.65	2961.07	3353.32
WASHC2A	3.25032	0.0150259	1144.97	793.576	4099.13	2202.35
UBXN4	1.6104	0.635076	1769.25	2143.44	2938.84	3361.94
ELF3	5.57389	1.60405e-05	639.207	488.354	2282.47	4002.53
MIDEAS	3.54713	0.0638579	977.007	786.684	4881.48	1375.03
DDX3X	1.46639	0.855171	2223.69	2036.12	3405.71	2841.03
NCOR1	1.09543	0.999188	2446.72	3255.04	2540.78	3704.74
TRIM56	4.88149	5.93813e-06	677.466	599.612	3628.03	2606.44
TMBIM6	1.10909	0.999188	2699.6	2912.4	2495.26	3728.68
ATP2B4	1.73712	0.961457	1092.72	2483.12	1298.98	4912.2
PAK3	1.17321	0.999188	2392.59	2893.7	1589.05	4612.49
LUC7L3	-1.1277	0.999188	2801.31	4189.41	2884.85	3314.06
TMX4	1.2545	0.999188	2016.54	2901.57	2867.91	3301.61
BTG1	3.932	0.000177653	642.94	925.51	2957.9	3208.73
MARCKS	2.59894	0.192563	778.247	1586.17	2002.99	4141.38
RGPD5	1.16799	0.999188	2529.77	2730.26	3128.34	3015.31
AL627171.4	1.15651	0.999188	2369.27	2929.14	2677.35	3450.03
LENG8	-1.04601	0.999188	2153.71	4226.83	2335.4	3764.11
PALLD	-1.08299	0.999188	3235.23	3370.24	1797.6	4301.29
NAV1	-1.26384	0.999188	3191.37	4512.35	1898.18	4196.92
CDC42BPB	1.14788	0.999188	2428.05	2868.1	3136.81	2942.53
ITPR3	3.21341	0.0164351	976.074	910.741	4073.72	1989.78
CHD4	1.12056	0.999188	2146.24	3261.93	2109.91	3949.87
TPR	1.29046	0.999188	2104.25	2587.49	2603.25	3450.99
ATN1	1.22297	0.999188	2359	2591.43	2802.27	3251.82
ARHGEF10L	3.73166	0.0361905	561.756	1060.4	1623.98	4428.64
C2CD4A	4.38495	0.0164351	385.391	990.493	1812.43	4219.9
YWHAE	1.05644	0.999188	2402.86	3292.45	2438.09	3578.34
FBXW7	1.62837	0.948195	1277.48	2412.23	1685.39	4322.35
ITSN2	1.88939	0.234878	1611.55	1565.49	3076.47	2926.26
KMT2E	1.30514	0.999188	2360.87	2231.07	2875.32	3117.76
LIMCH1	1.31699	0.999188	2188.24	2362.02	1352.97	4639.3
ITPR1	-1.34182	0.999188	3549.7	4486.76	2631.83	3357.15
EIF4G3	-1.02228	0.999188	3447.05	2670.2	2870.03	3113.93
RPS3	1.16508	0.999188	2702.4	2431.93	3050	2932
STXBP1	1.10151	0.999188	2588.56	2838.56	2726.05	3251.82
SYT7	-1.0472	0.999188	2668.81	3582.91	2107.79	3861.78
CEP350	1.20121	0.999188	2456.05	2508.72	3291.37	2672.51
JUNB	4.26259	0.00469956	968.609	429.279	3726.48	2232.99
RIMS2	1.27595	0.999188	1919.49	2734.19	2635.01	3302.57
CTNNA1	1.8827	0.379789	1503.3	1640.32	2301.53	3616.64
TNRC6B	-1.12383	0.999188	3039.27	3603.58	2906.02	3004.77
AFDN	1.32581	0.999188	1858.83	2597.34	2643.47	3264.27
INS	3.05861	0.00288406	865.963	1064.34	3235.27	2668.68
HSPA9	1.15019	0.999188	2847.04	2282.27	3132.58	2767.3
HYOU1	1.4153	0.947695	1833.64	2326.58	2633.95	3253.74
TYMP	64.3686	1.5278e-19	36.3928	55.1368	1947.93	3938.38
LRRFIP1	1.14765	0.999188	2680.01	2448.66	2704.88	3180.96
YBX1	1.06125	0.999188	2838.64	2694.81	2713.35	3158.94
PLEC	1.05925	0.999188	2335.67	3205.81	2132.14	3737.3
DUOX2	27.2342	2.15543e-07	73.7188	141.78	1000.43	4866.24
HNRNPC	1.37461	0.959649	2162.11	2099.14	2970.6	2887
SYNPO	1.69645	0.802655	1392.26	2051.88	1888.65	3953.7
TJP2	2.77207	0.0149684	865.963	1240.58	3149.51	2689.74
AKAP13	2.2906	0.19007	1309.21	1237.62	3877.87	1956.26
SLC12A7	3.66097	0.00141545	620.544	972.77	3281.85	2550.9
CREBBP	1.2909	0.999188	2262.89	2252.73	3035.18	2794.11
HERC1	-1.09393	0.999188	3266.96	3098.49	2885.91	2932.96
ERO1A	3.52109	0.00325254	694.263	958.002	2216.83	3600.37
NKTR	-1.14884	0.999188	2951.55	3730.59	2748.28	3067.97
DDX24	1.1947	0.999188	2004.4	2842.5	2637.12	3153.19
SREK1	1.20461	0.999188	2108.92	2696.78	2822.39	2966.47
ARID1A	1.22206	0.999188	1970.81	2751.92	2185.07	3586
LCOR	1.88421	0.276696	1703.93	1357.74	2824.51	2944.45
ID4	3.72962	0.00112198	727.857	815.237	2174.49	3580.26
SPTAN1	1.07481	0.999188	2226.49	3116.21	1830.42	3911.57
ZNF462	1.47443	0.969789	1388.53	2501.83	3391.95	2344.07
RSAD2	12.9	0.59987	405.92	37.4142	5163.09	556.333
SETD5	1.17584	0.999188	2435.52	2427.99	2758.87	2959.77
KAT6A	1.27003	0.999188	2348.74	2148.37	3005.54	2706.02
PATJ	1.39031	0.941992	2090.25	2017.42	2889.08	2821.88
DICER1	1.56819	0.70693	1728.19	1913.05	2537.61	3172.34
TBC1D9	2.24601	0.140425	1184.17	1356.76	3530.63	2176.5
MTUS1	2.93668	0.00319465	882.759	1050.55	2888.02	2789.33
ANKHD1	1.06628	0.999188	2776.12	2544.17	2660.41	3012.43
CD63	1.06514	0.999188	2042.66	3271.78	2378.81	3281.5
HNRNPH1	1.46805	0.93311	1646.08	2206.46	2246.48	3408.86
KPNB1	1.35202	0.998799	1922.29	2260.61	2605.36	3049.78
NACA	1.02734	0.999188	2901.16	2602.26	2903.9	2750.07
PARP9	5.01862	0.000147644	372.327	754.192	2911.32	2741.45
VMP1	8.986	1.30144e-08	339.666	285.53	2027.33	3590.79
ECE1	2.14889	0.273681	1371.73	1241.56	1888.65	3726.76
LRPAP1	-1.11874	0.999188	2083.72	4195.32	2055.92	3556.32
PALM2AKAP2	3.25568	0.0163316	609.347	1114.55	3388.77	2223.42
ATP1A1	1.09679	0.999188	1789.78	3323.96	1402.72	4205.53
NCKAP1	-1.03569	0.999188	3055.13	2742.07	2783.22	2814.22
MYL6	-1.10612	0.999188	2243.29	3934.4	1475.77	4108.82
NUCKS1	-1.14386	0.999188	2654.81	3725.67	2678.41	2899.44
NFKBIZ	5.17481	0.000633313	736.255	340.667	2110.97	3462.48
WASHC2C	2.44208	0.140425	1133.78	1140.15	3736.01	1817.42
FNBP1L	1.36054	0.999188	1713.26	2362.02	1794.43	3749.74
RPLP0	-1.25216	0.999188	3439.59	3493.31	2698.52	2838.16
TJP1	1.79182	0.343296	1502.37	1587.15	2628.65	2907.1
ARID1B	1.21154	0.999188	2023.07	2546.14	2284.59	3250.86
PCBP2	-1.1599	0.999188	3024.34	3395.83	2731.34	2803.69
CALCOCO2	1.14981	0.999188	1730.06	3080.77	2491.03	3040.2
OS9	1.16252	0.999188	1630.21	3122.12	1816.66	3707.61
INHBA	3.69078	0.0485364	1060.06	434.202	3892.69	1623.04
SNRNP200	1.20329	0.999188	2404.73	2174.95	2495.26	3015.31
TMEM176B	1.41109	0.999188	1108.58	2792.28	1524.47	3979.55
FXYD5	1.20543	0.999188	1754.32	2809.02	2329.05	3171.39
PRG4	4.78246	0.0849191	582.285	567.121	605.554	4891.14
USP9X	1.2688	0.999188	2208.76	2116.86	2723.93	2764.43
SRRM1	1.06019	0.999188	2501.77	2667.24	2969.54	2510.68
HNRNPF	1.7732	0.52742	1717.93	1356.76	3279.73	2172.67
PDXDC1	-1.37251	0.957717	3751.26	3724.69	2731.34	2715.6
PDE4DIP	-1.15822	0.999188	2625.88	3674.47	3046.82	2392.9
ASPH	-1.50583	0.92098	3662.61	4488.72	1933.11	3479.72
EIF2AK2	2.52821	0.022814	941.548	1197.26	2675.23	2731.87
KCNQ1OT1	-2.37406	0.0368531	5763.13	7035.85	2910.26	2481
HECTD4	-1.28958	0.999188	2601.62	4343.99	2079.21	3306.4
MIA2	-1.02083	0.999188	2680.01	2809.02	2146.96	3229.8
PKD1	1.12452	0.999188	2387	2364.97	2088.74	3254.69
CD46	-1.62712	0.754473	4878.5	3780.81	2000.87	3320.76
PCDH17	-1.11828	0.999188	2885.3	3048.28	2860.5	2445.57
PPIB	1.2675	0.999188	1794.45	2390.57	1827.25	3476.84
SCD	-2.00792	0.222922	5997.35	4650.2	2252.83	3049.78
PHF11	7.18782	4.97141e-06	339.666	397.772	3625.91	1674.74
FTX	-1.12617	0.999188	2189.17	3759.15	2042.16	3239.37
NORAD	-1.80779	0.379283	4033.07	5504.82	2514.32	2761.56
RAD21	1.08632	0.999188	2274.09	2573.71	2502.67	2763.47
SRCAP	1.2621	0.999188	1981.08	2184.79	2312.11	2945.41
YWHAZ	1.56394	0.721548	1663.81	1695.46	2289.88	2963.6
ACIN1	1.11619	0.999188	2065.06	2641.64	2298.35	2954.98
TCF20	1.46566	0.908746	1504.24	2072.55	2925.08	2317.26
NFAT5	1.3387	0.999188	1671.27	2229.1	2483.62	2737.62
AHI1	1.09164	0.999188	2746.26	2021.35	2751.46	2453.23
CX3CL1	23.6818	1.2026e-16	89.5823	128.981	3071.17	2102.77
LRP10	2.72788	0.090099	762.383	1134.24	1700.21	3473.01
RMRP	1.16405	0.999188	1760.85	2683	1933.11	3239.37
LAMP1	1.12301	0.999188	2463.51	2128.67	3148.46	2008.93
MCL1	2.61858	0.0170797	1026.46	935.356	2879.56	2257.89
SMARCA4	-1.05503	0.999188	2554.96	2859.24	2186.13	2945.41
H1-0	1.54001	0.852437	2071.59	1260.27	2453.97	2677.29
TIMP1	2.27124	0.246682	936.882	1318.36	1702.33	3419.39
CACNA1A	-1.7418	0.908746	2442.05	6469.71	1492.71	3623.35
ERO1B	-1.57007	0.999188	1985.74	6021.72	1331.79	3767.94
NPM1	-1.00902	0.999188	2976.75	2161.16	2957.9	2134.37
IQGAP1	1.40837	0.98511	1557.43	2056.8	2040.04	3049.78
CD274	60.7552	9.14546e-16	56.9221	26.5838	3488.29	1592.4
BOD1L1	1.17633	0.999188	2170.51	2148.37	2442.33	2638.03
NF1	1.14949	0.999188	2038.93	2377.77	2153.31	2923.38
EPSTI1	12.0738	2.13569e-12	167.034	253.038	2599.01	2471.42
SMC1A	1.22189	0.999188	2126.65	2020.37	2252.83	2814.22
VIM	1.80992	0.569433	1691.8	1107.66	1969.11	3097.66
MLLT6	2.15269	0.130062	1029.26	1320.33	2788.51	2269.38
PPP1CB	1.22725	0.999188	1924.15	2194.64	1779.61	3274.8
ILF3	1.16213	0.999188	2174.24	2169.04	2397.87	2649.52
CNOT1	1.07048	0.999188	2213.43	2499.86	2396.81	2648.57
NLRC5	8.31864	8.04797e-06	389.123	216.609	3463.94	1576.12
TACC1	1.31724	0.999188	2198.5	1627.52	2721.82	2318.21
SSTR2	2.24714	0.0923402	994.737	1244.52	2817.09	2214.8
CPD	1.2971	0.999188	1809.38	2066.64	1133.83	3893.37
EP400	1.34168	0.999188	1674.07	2067.63	2754.63	2265.55
SEC31A	-1.1043	0.999188	2741.59	2796.22	2114.14	2900.4
EEF1G	-1.35441	0.976685	3294.95	3488.39	2550.31	2458.02
HSPA1B	1.7875	0.924475	1916.69	884.158	3929.75	1077.24
RPL7A	-1.3768	0.959247	3486.25	3399.77	2649.83	2351.73
BAZ1B	1.15002	0.999188	1903.62	2441.77	2110.97	2886.04
TAOK1	-1.02348	0.999188	2393.53	2714.5	2073.92	2916.68
HECTD1	1.11101	0.999188	2207.83	2279.32	2317.41	2667.72
PCNT	-1.18736	0.999188	2583.89	3321.01	1807.13	3165.64
ATP2A2	1.02558	0.999188	1899.89	2933.08	1904.53	3051.69
CEBPD	33.4859	5.65972e-22	70.9194	76.7977	2092.97	2852.52
BBX	1.89428	0.503025	872.495	1729.92	2385.16	2544.19
IGF1R	1.01234	0.999188	1882.16	2970.49	3022.47	1890.19
THRAP3	1.18376	0.999188	2169.57	1957.36	2617.01	2268.42
CYLD	2.61465	0.041616	909.821	958.002	3022.47	1861.47
RAB7A	-1.03438	0.999188	2540.03	2507.74	2480.44	2399.61
SAFB2	1.13419	0.999188	2135.05	2167.07	2322.7	2556.64
RERE	1.14965	0.999188	1771.12	2472.29	2038.98	2839.12
PLD3	-1.06268	0.999188	2434.59	2746.01	2144.85	2729.96
MYH14	1.15239	0.999188	2096.79	2127.69	2265.53	2602.61
EZR	-1.2224	0.999188	2393.53	3556.32	2174.49	2692.61
TUBA1B	-1.62529	0.819141	2839.57	5063.72	1924.64	2937.75
CBX5	-1.07545	0.999188	2029.6	3193.99	2056.98	2799.86
SEZ6L2	-1.15426	0.999188	2381.4	3217.62	2070.74	2779.75
CHD8	1.38804	0.995628	1410.92	2080.43	2192.49	2653.36
EIF3C	-1.02536	0.999188	2638.95	2326.58	2582.07	2260.76
SLK	1.34384	0.999188	1940.02	1661	2444.45	2394.82
GTF2I	1.00541	0.999188	1845.77	2965.57	1628.22	3208.73
PHC3	1.22281	0.999188	1723.53	2231.07	2275.06	2560.47
AF117829.1	10.5376	1.43176e-07	308.872	149.657	3025.65	1807.84
KRT8	1.51781	0.975963	1356.8	1822.47	1444.01	3381.09
SUPT6H	1.1945	0.999188	1851.37	2180.86	2304.7	2511.64
ACADVL	1.19722	0.999188	1401.59	2606.2	1418.6	3379.17
RPS2	-1.16323	0.999188	3286.55	2292.11	2674.18	2121.92
GSE1	-1.1816	0.999188	2970.21	2687.92	2031.57	2756.77
RGS4	-1.91923	0.548007	3936.02	5253.75	1505.41	3282.46
RPS6	-1.32067	0.999188	3350.01	2971.48	2455.03	2331.62
PPL	-2.0159	0.654479	3062.6	6575.06	1327.56	3452.9
PDK3	-1.26283	0.999188	1586.35	4449.34	611.906	4167.23
SIK2	1.40878	0.947735	1751.52	1639.33	2081.33	2695.49
MGA	1.28621	0.999188	2001.61	1708.26	2741.93	2029.99
ERC1	-1.07574	0.999188	2176.1	2956.71	1841.01	2930.09
ECPAS	1.41012	0.933023	1822.44	1560.57	2517.49	2253.1
ZBED6	1.04704	0.999188	2391.66	2164.12	2150.14	2619.84
TSC22D1	1.39965	0.965158	1445.45	1961.29	2340.7	2427.37
HIPK3	1.34133	0.999188	1649.81	1902.22	2361.87	2402.48
WDFY3	1.10077	0.999188	1893.36	2434.88	1968.05	2796.03
LAMA5	1.13433	0.999188	1804.71	2392.54	1440.84	3319.81
SET	1.18984	0.999188	1935.35	2061.72	2131.08	2624.63
SUPT5H	1.27427	0.999188	1805.64	1924.86	2662.53	2091.28
G3BP2	1.26221	0.999188	2039.86	1721.06	2301.53	2445.57
GIGYF2	1.00206	0.999356	2536.3	2191.69	2525.96	2211.93
TULP4	1.18807	0.999188	1827.11	2159.2	2344.93	2390.99
SNX29	1.50763	0.999188	1312.94	1826.41	1316.97	3415.56
KIAA1109	-1.0908	0.999188	2306.75	2843.48	1679.04	3042.12
CXCL11	621.993	8.27066e-14	6.53205	0.984585	4099.13	620.489
ATP13A3	1.16427	0.999188	1943.75	2108.98	2483.62	2234.91
CYB5R3	1.22951	0.999188	1587.29	2248.79	1114.77	3601.32
COL27A1	-1.39521	0.999188	1398.79	5179.9	1362.5	3352.36
NOMO1	1.39931	0.999188	1299.88	2062.71	1598.58	3106.27
RACK1	1.03878	0.999188	2160.24	2363.99	2134.26	2565.26
VPS13A	1.09507	0.999188	1624.61	2650.5	1962.76	2718.47
CACNA1D	-1.42488	0.999188	2320.74	4343.01	1410.14	3266.18
SYNJ2	1.51691	0.876184	1922.29	1156.89	2317.41	2353.64
HELZ2	8.09893	2.14235e-07	317.271	258.946	3041.53	1625.91
CAST	1.55172	0.735984	1647.01	1360.7	2468.8	2198.52
SF1	1.11675	0.999188	1850.44	2327.56	2159.67	2505.89
ALCAM	1.89733	0.637945	1105.78	1352.82	1334.97	3329.38
NUB1	5.05714	6.85065e-05	462.842	457.832	3015.06	1641.23
RBM47	1.51954	0.866212	1545.3	1518.23	1787.02	2867.84
BMPR2	2.07185	0.425597	832.369	1411.9	1587.99	3061.27
SBNO2	4.48151	7.57478e-06	492.703	544.476	2164.96	2482.91
DDX60	15.0639	7.3801e-14	120.376	188.056	2287.76	2356.52
RPL14	-1.20686	0.999188	2920.76	2662.32	2338.58	2287.57
ZNF483	-1.32243	0.999188	3091.52	3011.85	2506.91	2108.51
PNRC1	2.4148	0.0879729	714.792	1194.3	2266.59	2343.11
TENT5A	2.21111	0.100044	895.823	1187.41	2409.51	2196.61
FLOT1	1.68696	0.740075	1122.58	1607.83	1672.68	2932.96
PRKDC	1.11221	0.999188	1773.92	2365.96	1675.86	2928.17
AP1B1	1.78486	0.646339	962.077	1613.74	1742.55	2854.44
RAD23B	1.07238	0.999188	2048.26	2222.21	2130.02	2449.4
DCTN1	-1.09195	0.999188	1998.81	3001.02	1708.68	2869.76
BCL9L	2.6137	0.0191038	968.609	778.807	2466.68	2100.85
EIF5B	1.10319	0.999188	2013.74	2126.7	1984.99	2582.5
WWC1	2.65035	0.0638579	849.166	872.343	1579.52	2982.75
NFE2L1	1.12091	0.999188	2204.1	1861.85	2504.79	2052.97
RPL13	-1.11171	0.999188	2876.9	2172	2548.2	1993.61
RPLP2	-1.02873	0.999188	2490.58	2176.92	2259.18	2278
CALM2	1.08419	0.999188	1477.18	2707.61	1934.17	2602.61
JUND	1.235	0.999188	2847.04	826.067	2835.09	1701.56
MLXIP	1.2234	0.999188	1372.66	2330.51	1241.81	3288.21
MYO6	1.27204	0.999188	1464.11	2095.2	2136.38	2390.99
LMAN1	1.03291	0.999188	2570.83	1803.76	2104.62	2413.97
MYO3A	1.46786	0.999188	933.149	2143.44	2325.88	2189.9
KCTD12	-1.60507	0.999188	2194.77	5049.94	735.769	3777.51
ENO1	1.39298	0.993773	1387.59	1848.07	1871.71	2635.16
ARID4B	1.49174	0.826574	1381.06	1637.37	2106.73	2395.78
UBAP2L	1.01505	0.999188	2142.51	2285.22	2211.54	2282.79
KIF5C	-1.03241	0.999188	1520.1	3119.17	1047.01	3446.2
CDC42BPA	-1.32162	0.999188	2303.01	3631.15	1641.98	2847.74
DDB1	1.02293	0.999188	1986.68	2390.57	1722.44	2754.85
KIF1B	1.09061	0.999188	2218.1	1886.47	1761.61	2714.64
EIF5	1.33534	0.999188	1503.3	1846.1	2445.51	2027.12
ALDOA	1.00646	0.999188	2082.79	2361.04	1880.18	2592.07
TRRAP	1.07618	0.999188	1975.48	2179.87	1954.29	2517.38
GRIA3	1.47116	0.999188	878.094	2158.21	1338.15	3128.3
EWSR1	1.14178	0.999188	1689.93	2216.3	2101.44	2358.43
AL355075.4	1.29917	0.999188	1754.32	1676.75	2338.58	2119.05
TPM3	-1.09275	0.999188	2433.65	2436.85	1909.82	2547.07
ENPP2	-1.92005	0.377346	3621.55	4923.91	1730.91	2719.43
CTTN	1.60493	0.702237	1154.31	1617.67	2123.67	2324.92
APOL1	69.6491	1.50022e-22	42.9249	20.6763	2439.15	2000.31
TRIM44	1.43009	0.917424	1382.93	1717.12	2294.12	2139.15
HLA-F	18.8126	2.56626e-17	101.713	133.904	2290.94	2140.11
YLPM1	-1.16664	0.999188	2380.46	2769.64	1984.99	2429.29
PAPPA2	-3.65505	0.0027497	5526.11	10590.2	2354.46	2054.89
SLC7A14	1.32082	0.999188	1770.18	1564.51	2909.2	1495.68
BCLAF1	1.10299	0.999188	1880.3	2105.04	2181.9	2213.84
MYO1D	-1.18275	0.999188	2255.42	2936.03	1760.55	2628.46
NONO	1.21235	0.999188	1590.09	2029.23	1855.83	2531.75
ZNF207	1.26197	0.999188	1697.4	1777.18	2126.85	2257.89
GFPT1	-1.32111	0.999188	2964.62	2822.81	1821.95	2558.56
IFIT2	68.4927	8.78227e-07	37.326	26.5838	4084.31	294.924
VCP	1.28202	0.999188	1626.48	1785.05	2332.23	2041.48
ATXN2L	1.52779	0.777115	1531.3	1327.22	2356.58	2010.84
RPL6	-1.32335	0.999188	2734.13	3032.52	2022.04	2335.45
AARS1	1.29766	0.999188	1875.63	1481.8	2236.95	2120
KIAA1217	2.35805	0.0567779	814.639	1032.83	1997.69	2358.43
CXCL6	132.427	0.0219349	10.2646	22.6455	273.134	4082.97
PPIG	-1.12606	0.999188	2432.72	2466.39	2211.54	2139.15
RFX6	1.06382	0.999188	1232.69	2857.27	916.8	3433.75
RBM6	1.01848	0.999188	1866.3	2401.4	1895	2451.31
LMTK2	1.30766	0.999188	1705.8	1617.67	2343.87	2002.22
TTC39A	2.37027	0.0485364	828.637	1004.28	2013.57	2330.66
RBM33	1.25071	0.999188	1638.61	1832.31	1878.06	2462.8
RPL26	-1.23259	0.999188	2792.92	2555	2429.63	1909.34
RBBP6	1.20447	0.999188	2153.71	1446.36	2765.22	1571.33
RBM5	1.03674	0.999188	1591.95	2588.47	2014.63	2319.17
EPCAM	-1.29587	0.999188	2323.54	3272.76	1620.81	2697.4
WTAP	3.41365	0.00077399	616.812	647.857	2412.69	1904.56
DAP	1.13006	0.999188	1744.99	2074.52	1426.02	2889.87
XRCC5	1.22397	0.999188	1499.57	2021.35	1827.25	2481.95
ATF4	1.54118	0.763395	1543.43	1250.42	2275.06	2030.95
GOLGA3	-1.35761	0.999188	3318.28	2526.45	2096.15	2209.05
CD164	-1.14137	0.999188	2433.65	2478.2	2036.86	2266.51
TMEM59	1.03336	0.999188	1216.83	2943.91	1391.08	2908.06
PTPRF	1.20015	0.999188	1344.67	2236.98	1821.95	2476.21
SMARCA5	1.20907	0.999188	1580.76	1974.09	1948.99	2348.86
BCL6	4.52715	0.00440005	653.205	293.406	2790.63	1495.68
RRBP1	-1.61207	0.873467	2546.56	4356.79	1491.65	2790.28
RPL17	-1.22518	0.999188	2764.92	2478.2	2339.64	1939.98
ZMIZ2	3.52262	0.00216031	461.909	749.269	2197.78	2068.3
EPS15	1.18843	0.999188	1451.98	2133.6	2175.55	2085.53
THOC2	1.09605	0.999188	1689	2198.58	1981.81	2278.96
TRAFD1	9.42719	2.7044e-11	196.895	255.008	2188.25	2071.17
MT-ND3	-1.1758	0.999188	2204.1	2797.21	1521.29	2731.87
MT-ATP8	-1.2998	0.999188	2612.82	2897.63	1584.81	2654.31
CIC	1.26955	0.999188	1789.78	1541.86	2098.26	2131.49
ARHGAP1	1.40108	0.999188	1048.86	1964.25	1758.43	2462.8
PNN	-1.00154	0.999356	1887.76	2332.48	1857.95	2355.56
GDA	2.02757	0.59128	729.723	1347.9	1240.75	2971.26
APOL2	13.235	2.20012e-09	199.694	118.15	2716.52	1491.85
JAK2	4.18839	0.00576159	336.867	663.611	2755.69	1434.4
KCNMA1	-1.48865	0.981601	1984.81	4242.58	1748.91	2434.08
PRR26	2.19022	0.624328	1262.55	644.903	3253.26	924.988
WAC	1.1737	0.999188	1788.85	1767.33	2246.48	1927.54
ZNF460	1.34812	0.999188	2038.93	1056.46	3032	1141.39
CALM3	1.11324	0.999188	1242.95	2500.85	1384.73	2782.62
EMC10	-1.14528	0.999188	1800.98	2969.51	1681.15	2483.87
HNRNPM	1.6359	0.801412	1013.4	1532.01	1576.35	2587.28
PTK2	1.08616	0.999188	1638.61	2191.69	1769.02	2390.99
CD59	1.10687	0.999188	1495.84	2260.61	1502.24	2655.27
KDM6B	1.94448	0.462395	1267.22	866.435	2659.35	1489.94
RALGAPA2	1.84388	0.43017	1114.18	1134.24	1617.63	2527.92
ZC3HAV1	2.67089	0.0771283	599.082	952.094	2603.25	1539.73
DYRK1A	1.22458	0.999188	1979.21	1403.03	2504.79	1637.4
NSD3	1.07642	0.999188	1868.17	1980	1710.79	2431.2
ETV6	4.88213	2.0249e-06	401.254	446.017	1951.11	2185.12
ERP29	-1.37381	0.999188	2325.41	3354.48	1447.19	2686.87
CPLX2	-1.52664	0.999188	2842.37	3447.03	952.794	3166.6
DPYSL2	1.00162	0.999356	1700.2	2402.39	1524.47	2584.41
RGPD6	1.48696	0.830412	1308.28	1454.23	2214.72	1893.06
ROCK1	1.01481	0.999188	1695.53	2352.17	1860.07	2247.36
MAPK10	1.32073	0.999188	936.882	2172.98	1272.51	2834.33
FAM107B	2.32646	0.0694187	822.105	943.233	1772.2	2334.49
AKAP11	-1.0232	0.999188	1885.89	2312.79	1725.62	2377.58
ADGRG1	-1.0524	0.999188	2842.37	1467.03	2181.9	1913.17
SRSF5	1.11434	0.999188	1788.85	1883.51	2122.61	1969.67
CPEB4	-1.19304	0.999188	2880.63	1999.69	2349.17	1741.77
PLOD2	1.99012	0.248568	1017.13	1037.75	1689.62	2399.61
PLK2	-1.63497	0.999188	1839.24	4842.19	605.554	3480.67
RPL23A	-1.15139	0.999188	2239.56	2459.49	1803.96	2277.04
RAB11A	-1.03371	0.999188	1521.03	2697.76	1592.22	2488.66
EIF4A1	1.59235	0.70693	1204.7	1355.77	1751.02	2325.87
RTN4	-1.19805	0.999188	2455.12	2424.05	1421.78	2650.48
GNAO1	-1.21524	0.999188	2033.33	2910.43	1485.3	2582.5
CASC4	-1.13215	0.999188	1954.01	2648.53	1455.66	2609.31
PRR14L	1.10904	0.999188	1650.74	2002.65	1877	2174.58
SSR1	-1.24663	0.999188	2435.52	2615.06	1410.14	2640.91
RSRC2	1.1608	0.999188	1738.46	1750.59	2385.16	1665.17
DEPP1	-1.43115	0.999188	902.355	4892.4	2501.61	1547.39
PIGT	-1.26596	0.999188	1956.81	3166.43	1473.65	2572.92
KLC1	-1.00526	0.999188	1864.43	2202.52	1823.01	2222.46
PJA2	-1.17964	0.999188	2367.4	2403.37	1990.28	2053.93
RPS3A	-1.4178	0.910295	2691.2	3037.45	2011.45	2029.04
AC242022.1	82.8513	0.135828	44.7912	3.93834	3695.78	343.758
FNBP4	1.3375	0.999188	1636.74	1382.36	2319.52	1718.79
STAG2	1.17581	0.999188	1668.47	1764.38	2048.51	1987.86
ABCA5	1.12614	0.999188	1569.56	2010.52	1917.23	2114.26
KIDINS220	1.01354	0.999188	1746.86	2230.09	1666.33	2364.18
NOMO2	-1.09247	0.999188	1654.47	2745.02	1838.89	2187.99
ABLIM1	-1.36283	0.999188	1373.6	4113.6	1017.37	3008.6
SLTM	1.07379	0.999188	1933.49	1813.61	1893.94	2129.58
HELZ	1.11108	0.999188	1602.22	2018.4	2106.73	1916.05
AAK1	1.0309	0.999188	1956.81	1944.56	1684.33	2337.37
YTHDC1	1.30261	0.999188	1709.53	1376.45	2188.25	1831.78
ZFAND5	1.47089	0.93091	1694.6	1036.77	2024.16	1993.61
CAPZB	1.19288	0.999188	1154.31	2212.36	1219.58	2796.03
YWHAB	1.65391	0.875084	767.982	1660.01	1506.47	2508.77
SAFB	1.20782	0.999188	1628.35	1694.47	2048.51	1964.88
RPS6KA3	-1.16184	0.999188	2219.96	2429.96	1597.52	2404.39
GSPT1	1.69709	0.528955	1214.96	1142.12	1778.55	2221.5
CUL4A	1.6286	0.850222	1165.5	1284.88	1275.69	2714.64
PTBP3	1.94617	0.355673	840.768	1200.21	1641.98	2329.71
SMOC1	-1.2655	0.999188	3052.33	1974.09	718.83	3252.78
INO80D	1.46002	0.888553	1346.53	1373.5	2261.3	1710.17
ASCC3	1.90213	0.319	906.088	1181.5	1780.67	2189.9
ADD1	1.0656	0.999188	1704.86	2003.63	1580.58	2370.88
NCAM1	1.23256	0.999188	1242.02	1962.28	1495.89	2453.23
MEIS2	1.4837	0.965158	1198.16	1463.09	1355.09	2593.03
CCNL1	2.08373	0.167858	956.478	935.356	2266.59	1675.7
AL671762.1	1.46704	0.999188	1684.33	999.354	2988.6	948.926
ARGLU1	-1.0223	0.999188	1725.39	2299.99	1723.5	2213.84
HERC2	-1.13151	0.999188	1803.78	2649.52	1582.7	2352.69
B4GALT1	7.68981	1.11552e-05	260.349	251.069	1130.65	2801.77
RABEP1	1.03304	0.999188	2184.5	1616.69	2227.42	1699.64
ZNF91	-1.22276	0.999188	2293.68	2506.75	1954.29	1971.58
ZZEF1	1.14879	0.999188	1965.21	1450.29	1902.41	2021.38
PVR	-1.26597	0.999188	2212.5	2752.9	2369.28	1553.14
HCFC1	1.49882	0.870597	1113.25	1503.46	1709.74	2211.93
USP25	-1.09152	0.999188	2243.29	2037.11	2100.38	1821.25
ANKRD36C	2.17161	0.65707	738.121	1065.32	747.414	3168.51
PSME2	7.81136	1.48003e-06	165.167	335.744	1683.27	2228.21
ARID5B	1.61376	0.850222	1290.55	1129.32	2612.77	1292.68
CELF1	1.54366	0.769217	1169.24	1356.76	1743.61	2155.43
CTNND1	1.3054	0.999188	1093.65	1893.36	1400.61	2498.23
PDE3B	-1.03868	0.999188	1102.98	2945.88	516.626	3381.09
CCPG1	1.34672	0.999188	1399.72	1490.66	1260.86	2631.33
OGT	-1.47159	0.850222	2842.37	2884.84	1746.79	2144.9
PDS5A	1.04477	0.999188	1975.48	1748.62	1766.9	2123.83
SEC62	-1.30129	0.999188	2364.6	2697.76	1770.08	2120
MAP7	-1.00178	0.999356	1926.95	1957.36	2109.91	1767.63
SH3PXD2A	-1.37564	0.999188	1859.77	3474.6	1145.47	2731.87
ST13	-1.15798	0.999188	2191.97	2290.15	1735.14	2135.32
GANAB	1.15601	0.999188	1565.82	1781.11	1456.72	2412.05
NBEA	-1.2044	0.999188	2178.9	2480.17	1409.08	2458.97
NFIC	1.07892	0.999188	1647.01	1935.69	1197.34	2667.72
HNRNPUL1	1.23817	0.999188	1443.58	1675.76	1596.46	2265.55
RCN1	1.70398	0.477854	1086.19	1179.53	1872.77	1987.86
HTT	1.1781	0.999188	1450.11	1824.44	1457.78	2399.61
NEURL3	43.5734	2.90803e-19	58.7884	29.5376	2052.74	1802.1
STT3B	2.24339	0.339279	697.996	1020.03	1168.76	2684.95
TMED10	1.0227	0.999188	1722.59	2039.08	1829.36	2017.55
ZSWIM8	1.48025	0.826064	1339.07	1259.28	1922.53	1923.71
SREBF1	1.59447	0.852437	1022.73	1388.27	1376.26	2467.59
CHD5	2.00944	0.244	1007.8	904.834	2256	1587.61
DLG5	2.16919	0.365517	766.116	1004.28	2664.65	1175.86
CHD6	-1.2376	0.999188	1819.64	2927.17	1596.46	2238.74
ST18	-1.20188	0.999188	1857.9	2745.02	1184.64	2644.74
CSNK1A1	1.39935	0.999188	1225.23	1511.34	1462.01	2367.05
DPP6	-1.07888	0.999188	2400.06	1719.09	1535.06	2282.79
CCNI	-1.10295	0.999188	2543.77	1666.9	1783.84	2033.82
SPG7	-1.05614	0.999188	1889.63	2141.47	1672.68	2143.94
UBE2D3	1.48473	0.819141	1256.95	1313.44	1960.64	1855.72
SPINT1	2.344	0.118196	812.773	813.268	1424.96	2386.2
BCAR1	2.13299	0.21811	933.149	852.651	2369.28	1440.15
REV3L	-1.01679	0.999188	1524.77	2348.24	1529.76	2278.96
CLIP1	1.27246	0.999188	1606.88	1384.33	2157.55	1648.89
MAP4	1.36085	0.999188	1158.97	1634.41	1519.18	2281.83
CNBP	1.25512	0.999188	1669.4	1358.73	2038.98	1761.88
FAM83F	1.16126	0.999188	1943.75	1323.28	1201.58	2592.07
RSF1	1.03303	0.999188	1464.11	2200.55	1616.57	2168.84
VPS13D	1.00121	0.999356	1901.76	1878.59	1942.64	1842.32
SCAF11	1.28538	0.999188	1406.26	1535.95	1818.78	1962.97
EPB41L3	1.25967	0.999188	1130.98	1870.71	1296.86	2483.87
GNAI2	1.03703	0.999188	1194.43	2451.62	1185.7	2594.94
RPS27A	1.19857	0.999188	1562.09	1588.14	1886.53	1889.23
AHCYL1	1.38867	0.958836	1342.8	1375.47	1764.79	2009.89
GCC2	1.60897	0.690058	1064.72	1277.99	1646.22	2122.88
YWHAG	1.37238	0.993773	1300.81	1444.39	1616.57	2150.64
RPL8	-1.18068	0.999188	2214.36	2229.1	1989.22	1774.33
ARCN1	-1.16518	0.999188	2241.42	2141.47	1948.99	1812.63
ANKH	-1.07462	0.999188	1961.48	2078.46	1734.09	2025.21
KDM2A	1.28476	0.999188	1605.02	1305.56	1736.2	2003.18
NFKB2	8.25857	8.64619e-08	293.009	159.503	1825.13	1913.17
U2SURP	1.38955	0.976685	1324.14	1360.7	2158.61	1572.29
GOLGA2	-1.31079	0.999188	2720.13	2161.16	1896.06	1827.95
TUBA1A	-1.42068	0.999188	1409.99	3871.39	671.191	3045.95
STAT2	3.31736	0.00268007	598.149	521.83	2190.37	1525.37
QPCT	1.60994	0.989549	698.929	1605.86	1018.43	2691.66
NUFIP2	1.12709	0.999188	1841.1	1448.33	1844.19	1863.38
SPTB	-1.17197	0.999188	2314.21	2017.42	2227.42	1468.87
H3-3B	1.27007	0.999188	1361.46	1541.86	1691.74	1995.52
MAPRE1	1.18162	0.999188	1278.41	1840.19	1012.08	2672.51
ASAH1	-1.45026	0.999188	3625.29	1717.12	2370.34	1313.75
ATP2B1	1.18967	0.999188	1087.12	2007.57	1297.92	2383.33
PCNX1	1.11368	0.999188	1559.29	1742.72	1848.42	1828.91
MAFB	-2.36742	0.56732	1717.93	6984.65	1169.82	2505.89
ATM	-1.02031	0.999188	2007.2	1742.72	1827.25	1848.06
BSN	-1.17016	0.999188	1970.81	2328.54	1834.66	1839.44
SLFN5	9.12163	1.67734e-09	240.753	161.472	2023.1	1646.98
MYEF2	1.29928	0.999188	1322.27	1494.6	1835.72	1824.12
PLXNA1	1.97403	0.222036	906.088	946.187	2022.04	1634.53
LDLR	1.35434	0.999188	1900.83	797.514	2134.26	1520.58
ERBIN	1.50088	0.828863	1070.32	1364.64	1789.14	1865.3
PI4KA	-1.07427	0.999188	1968.95	1955.39	1612.34	2040.53
CCDC186	1.03176	0.999188	1637.68	1902.22	1745.73	1906.47
ATP6V0A1	-1.01589	0.999188	1884.96	1820.5	1978.64	1669
NDFIP1	1.13015	0.999188	1206.56	2011.51	1531.88	2104.68
TTN	-1.92434	0.245741	3888.43	3105.38	1699.15	1935.2
TMED5	1.50972	0.837392	1169.24	1235.65	1538.23	2092.23
MIA3	1.08668	0.999188	1502.37	1836.25	1681.15	1946.69
EGR1	1.4594	0.999188	1960.55	524.784	2900.73	726.776
MOV10	3.96308	0.00586343	273.413	641.95	1792.31	1834.65
PTPN11	1.10766	0.999188	1634.88	1639.33	1405.9	2220.55
ARFGEF2	-1.06698	0.999188	2191.03	1677.73	1963.81	1662.3
KIAA0100	-1.17735	0.999188	1883.1	2379.74	1161.35	2458.97
USF3	1.25584	0.999188	1703	1173.63	2196.72	1416.21
SEC16A	-1.0338	0.999188	1814.04	1914.03	1653.63	1952.43
RPS17	-1.25259	0.999188	2538.17	1978.03	1889.71	1715.92
ZNF516	1.51287	0.828863	1280.28	1094.86	2033.69	1559.84
IL6R	1.54257	0.862111	1271.88	1048.58	2200.95	1378.86
SPAG9	1.16861	0.999188	1828.04	1234.67	2227.42	1352.05
TNFAIP3	9.51721	2.57466e-07	253.817	122.089	2103.56	1475.58
SDK1	1.36387	0.999188	835.169	1787.02	1277.8	2298.11
CTNNB1	1.3864	0.999188	1088.99	1486.72	1483.18	2087.45
PRPF40A	1.13448	0.999188	1380.13	1767.33	1632.45	1938.07
ARHGAP35	-1.44125	0.941213	2735.06	2411.25	1441.9	2128.62
CD68	9.99252	0.000593409	274.346	82.7052	2752.52	816.785
USP9Y	1.19613	0.999188	1265.35	1714.16	1640.92	1922.75
RREB1	1.12265	0.999188	1419.32	1753.55	1238.63	2323
PLXNB1	1.58617	0.951035	781.979	1461.12	1134.88	2422.59
TPM4	1.17652	0.999188	1298.01	1724.99	1001.49	2554.73
UHMK1	1.97241	0.249296	1033.93	768.961	1733.03	1823.16
SMG1P3	1.87509	0.272586	962.077	933.387	1772.2	1781.99
ASAP1	1.63646	0.717567	896.757	1274.05	1509.65	2042.44
GTF2IP1	-1.10977	0.999188	1256.02	2683.98	1015.26	2534.62
RPL15	-1.2063	0.999188	1985.74	2289.16	1641.98	1901.68
PAPOLA	1.03944	0.999188	1613.42	1789.98	1435.54	2101.81
HNRNPDL	-1.02112	0.999188	1596.62	2012.49	1664.21	1870.08
IRS2	1.47312	0.999188	1940.02	457.832	2810.74	721.988
TMEM30A	1.27939	0.999188	1423.99	1336.08	1731.97	1799.23
CACNA1C	-1.14611	0.999188	1365.2	2681.03	947.501	2582.5
CDC42SE2	2.11174	0.261473	678.4	990.493	1394.26	2129.58
CCDC47	-1.01429	0.999188	1940.95	1631.46	1626.1	1895.94
ARF1	-1.02944	0.999188	1817.77	1793.91	1703.38	1804.97
S100A11	3.89517	0.0211566	293.942	606.505	1084.07	2422.59
CEP250	1.38115	0.999188	1700.2	832.959	2639.24	859.875
MT-ND4L	-1.20334	0.999188	1982.01	2226.15	1160.29	2336.41
CLIP3	2.41776	0.337237	401.254	1044.65	1255.57	2239.7
ANXA6	-1.09941	0.999188	910.754	2929.14	563.207	2929.13
GOLGA8A	1.04975	0.999188	1223.36	2103.07	1457.78	2033.82
UBE2L6	15.34	5.73305e-10	68.1199	159.503	1763.73	1725.49
SMG1P1	1.25323	0.999188	1431.45	1351.84	2166.02	1322.37
CFL1	1.2861	0.999188	1126.31	1583.21	1351.91	2132.45
PTP4A1	2.93673	0.158329	696.129	489.339	847.987	2633.25
PTP4A2	2.10319	0.448055	767.982	887.111	1001.49	2479.08
C1R	55.6755	2.15052e-12	48.5238	13.7842	1151.82	2324.92
CLSTN1	-1.0787	0.999188	1675.94	2069.6	1080.89	2390.99
IDO1	215.133	2.34033e-17	13.0641	2.95376	2502.67	967.12
MYO5B	1.68486	0.515395	1073.12	985.57	1728.79	1739.86
PEG10	-3.09248	0.00278084	5683.81	5041.08	2015.69	1452.59
NSRP1	1.04562	0.999188	1833.64	1482.79	1861.12	1606.76
USP47	1.19402	0.999188	1252.29	1644.26	1409.08	2049.14
MED13	1.29125	0.999188	1413.72	1259.28	1811.37	1640.27
TRAK1	-1.46799	0.954167	2330.07	2724.35	1247.1	2195.65
PPP1R10	1.2514	0.999188	1645.14	1103.72	2264.47	1175.86
HNRNPH3	1.29833	0.999188	1197.23	1452.26	1576.35	1863.38
CFC1	-3.86142	0.999188	1724.46	11545.2	287.956	3148.41
ARNT2	1.53121	0.961597	801.575	1440.45	1220.64	2211.93
PUM1	1.191	0.999188	1400.66	1480.82	1602.81	1828.91
BCOR	1.73762	0.645354	896.757	1078.12	1256.63	2174.58
STX1A	1.42245	0.999188	910.754	1501.49	901.978	2528.87
NBR1	1.31961	0.999188	1267.22	1330.17	1385.79	2041.48
USP22	1.21447	0.999188	1381.99	1439.46	1405.9	2020.42
CASC3	1.03665	0.999188	1897.09	1406.97	1907.71	1517.71
HNRNPA3	1.29058	0.999188	1132.84	1521.18	1562.58	1862.42
GPI	-1.1769	0.999188	1713.26	2305.9	1264.04	2150.64
NRIP1	1.50944	0.831807	976.074	1281.93	1788.08	1620.16
ELF1	1.6938	0.528123	1090.85	919.603	1657.86	1747.52
NBEAL2	-1.23511	0.999188	1784.18	2421.1	594.967	2809.43
PML	7.57546	2.88892e-08	225.822	223.501	2045.33	1358.76
RAD50	1.0849	0.999188	1631.15	1506.42	1703.38	1700.6
PNMA2	-1.03885	0.999188	1307.34	2228.12	1301.09	2101.81
TOR1AIP2	1.27137	0.999188	1612.48	1063.35	1633.51	1768.58
KIF13B	1.75511	0.602492	774.514	1163.78	1406.96	1994.56
SMG7	1.72634	0.575705	894.89	1075.17	2004.04	1397.06
TRIP11	-1.20632	0.999188	1913.89	2188.73	1630.34	1770.5
USP24	1.22496	0.999188	1215.89	1552.69	1519.18	1872
CACNA2D2	-1.48582	0.999188	1294.28	3744.38	502.864	2887.95
SLC22A17	-1.413	0.999188	1790.71	2991.17	1131.71	2252.14
ZC3H13	1.08834	0.999188	1549.03	1557.61	1653.63	1727.41
PPP1R15B	2.31511	0.294535	848.233	611.428	2361.87	1017.87
CELSR3	1.05885	0.999188	1425.85	1761.42	1415.43	1959.14
ABHD2	1.17259	0.999188	1144.04	1733.85	1150.76	2223.42
XPR1	1.44326	0.999188	1451.05	886.127	2086.62	1286.94
EPB41	1.76459	0.462767	999.403	909.757	1909.82	1459.3
ASXL2	1.13062	0.999188	1408.12	1569.43	1681.15	1685.28
SPECC1L	-1.02809	0.999188	1479.97	1980	1518.12	1847.1
MED15	1.92907	0.231804	864.096	879.235	1705.5	1657.51
ARPC3	1.1327	0.999188	1220.56	1746.65	1289.45	2071.17
RIF1	1.29783	0.999188	1221.49	1362.67	1759.49	1594.31
NEBL	1.25624	0.999188	1520.1	1146.06	1875.95	1473.66
PPP6R3	1.15759	0.999188	1417.45	1474.91	1528.71	1819.33
RICTOR	1.47754	0.904357	1178.57	1085.01	1986.05	1358.76
ATF3	5.51977	0.905766	571.087	34.4605	2685.82	656.875
SMARCC2	-1.13921	0.999188	1267.22	2541.21	1051.25	2291.4
DCAF8	1.27627	0.999188	1044.19	1574.35	1441.9	1899.77
ZMIZ1	-1.17691	0.999188	2042.66	1889.42	1564.7	1776.24
IRF1-AS1	8.85318	8.42501e-09	201.56	175.256	2050.62	1285.98
RPS11	-1.05004	0.999188	1718.86	1782.1	1693.86	1640.27
SPG11	1.41436	0.97453	997.537	1359.71	1438.72	1894.98
MTDH	1.29255	0.999188	1420.25	1156.89	1612.34	1718.79
CST3	1.21017	0.999188	1150.57	1601.92	1306.39	2024.25
STAU1	1.7961	0.389963	861.297	992.462	1543.53	1785.82
GLG1	-1.15753	0.999188	1621.81	2232.06	1239.69	2089.36
TAX1BP1	1.36971	0.976685	1135.64	1293.75	1644.1	1683.36
FAM135A	1.64372	0.718816	783.845	1239.59	1535.06	1790.61
MORF4L1	1.01935	0.999188	1615.28	1646.23	1532.94	1791.57
DYNC1LI2	1.21456	0.999188	1192.56	1543.83	1288.39	2034.78
KANSL1	1.07597	0.999188	1511.7	1575.34	1530.82	1790.61
ABCB1	2.12606	0.160241	666.269	894.004	1776.43	1540.69
AL135905.2	1.36775	0.999188	1239.22	1185.44	1395.31	1920.83
DIDO1	1.13686	0.999188	1592.89	1323.28	1829.36	1486.11
TM4SF4	-3.86997	0.999188	2933.82	9893.11	133.391	3180.96
KIF13A	1.1377	0.999188	947.147	1965.23	1272.51	2040.53
PCSK7	1.93449	0.446855	803.442	908.772	1160.29	2151.6
HIP1R	-1.20152	0.999188	2265.69	1710.22	1410.14	1898.81
TSPYL2	1.17204	0.999188	1573.29	1247.47	2235.89	1070.53
GDI2	-1.0198	0.999188	1712.33	1656.07	1345.56	1957.22
GBF1	1.20897	0.999188	1158.04	1573.37	1396.37	1905.51
EML5	1.26994	0.999188	1459.45	1139.17	2424.33	876.153
TCF25	1.01048	0.999188	1446.38	1819.51	1475.77	1824.12
POGZ	1.05249	0.999188	1374.53	1760.44	1449.31	1849.98
PDE4D	1.48799	0.904357	1308.28	908.772	1839.95	1459.3
IRX2	-1.64807	0.803249	2162.11	3264.89	1188.88	2103.72
MAN1A2	1.32272	0.999188	1139.38	1349.87	1436.6	1855.72
NRDC	1.41092	0.929413	1170.17	1159.84	1626.1	1661.34
PTBP1	1.52564	0.763395	1069.39	1084.03	1644.1	1641.23
INTS6	1.56559	0.714767	977.941	1118.49	1710.79	1571.33
ANKLE2	1.90154	0.38678	823.971	899.911	2000.87	1277.36
COPB2	1.06254	0.999188	1382.93	1701.36	1486.36	1790.61
MICAL3	1.4174	0.925001	1220.56	1086.98	1641.98	1628.78
MYO18A	-1.33795	0.999188	2094.92	2280.3	1816.66	1453.55
MDK	2.96974	0.181483	332.201	768.961	907.272	2362.26
DDX23	2.13613	0.117544	796.91	733.516	1737.26	1532.07
ZC3H7B	1.17649	0.999188	1192.56	1584.2	1437.66	1828.91
BHLHE40	1.88671	0.721548	1194.43	536.599	2188.25	1078.19
ZNF106	1.38402	0.96534	1234.56	1122.43	1692.8	1569.41
MPRIP	-1.15358	0.999188	2000.67	1762.41	1641.98	1620.16
C16orf72	-1.00203	0.999356	1320.41	1948.49	1359.32	1902.64
CELF3	-1.27524	0.999188	1568.62	2586.51	1418.6	1839.44
RPN1	1.39237	0.973046	1220.56	1119.47	1418.6	1839.44
PPP6R1	1.02392	0.999188	1445.45	1735.82	1297.92	1959.14
LINC00342	2.57596	0.593484	500.168	764.038	416.053	2840.08
CDCP1	3.13948	0.00207309	481.505	555.306	1626.1	1628.78
MED13L	1.23649	0.999188	1292.41	1338.05	1520.24	1732.2
PIK3C2B	2.80088	0.140425	344.332	815.237	1204.76	2042.44
CLOCK	1.00516	0.999188	1484.64	1739.76	1489.53	1751.35
STXBP5	1.5192	0.976685	806.241	1327.22	1056.54	2184.16
SARAF	-1.05384	0.999188	1812.18	1602.9	1213.22	2027.12
ZNF664	1.1053	0.999188	1388.53	1539.89	1142.29	2094.15
GRIPAP1	1.61109	0.717567	833.302	1175.59	1501.18	1735.07
CDK12	1.29579	0.999188	1172.04	1324.27	1634.57	1600.06
CBX6	-1.33031	0.999188	1744.06	2558.94	1300.03	1934.24
RNF19B	3.78456	0.000207776	420.85	433.218	1457.78	1774.33
CPXM1	1709.7	0.00136223	1.8663	0	450.989	2777.84
SERBP1	1.0783	0.999188	1465.98	1528.08	1428.13	1800.18
PER2	1.23843	0.999188	1182.3	1423.71	1506.47	1720.71
C2CD4B	4.12352	0.00222143	309.806	472.601	1159.23	2066.38
SND1	-1.03813	0.999188	1626.48	1721.06	1386.84	1837.53
FYCO1	1.17318	0.999188	1332.54	1414.85	1665.27	1557.92
RPS27	-1.02656	0.999188	1757.12	1550.72	1908.76	1313.75
KDM5A	1.21383	0.999188	1186.97	1467.03	1374.14	1847.1
ZFR	1.06214	0.999188	1326.01	1705.3	1435.54	1783.9
MAGI2-AS3	1.00776	0.999188	1499.57	1692.5	1841.01	1375.99
TPI1	1.17517	0.999188	1120.71	1612.75	1115.83	2096.06
FAM102A	-1.04804	0.999188	1693.67	1670.84	1296.86	1913.17
TUBB	-1.03779	0.999188	1533.16	1795.88	1563.64	1644.1
LGMN	3.07302	0.045702	390.99	651.796	2100.38	1104.05
NSD1	-1.01432	0.999188	1380.13	1866.77	1279.92	1920.83
MDN1	-1.2179	0.999188	1819.64	2077.48	1540.35	1659.42
AP1G2	1.38413	0.999188	989.138	1322.3	1291.57	1907.43
SERINC1	-1.00271	0.999356	1537.83	1669.86	1501.18	1697.73
CHMP4B	2.20147	0.0940589	776.38	675.426	1522.35	1673.79
MAGI2	-1.12079	0.999188	1529.43	2046.95	1435.54	1755.18
RNPS1	1.22925	0.999188	1200.96	1393.19	1535.06	1653.68
TNRC18	1.15518	0.999188	853.832	1906.16	793.995	2393.86
DNAJC12	2.51277	0.0725276	751.185	516.907	1866.42	1320.45
ARFGEF1	1.10443	0.999188	1367.06	1517.25	1217.46	1967.75
TPD52	-1.93489	0.303155	2735.06	3418.48	1313.8	1866.25
TBC1D9B	-1.15253	0.999188	1611.55	2052.86	1264.04	1915.09
RFX3	2.4902	0.202232	485.238	790.622	2145.9	1031.28
RIMBP2	-1.77037	0.853419	1974.54	3645.92	853.28	2321.09
CXCL2	24.0997	0.54288	129.708	1.96917	849.045	2324.92
IBTK	1.03214	0.999188	1690.87	1382.36	1813.48	1358.76
RPL12	-1.06701	0.999188	1570.49	1811.64	1616.57	1553.14
ABCF1	1.62507	0.683713	1116.05	832.959	1713.97	1453.55
CASP4	13.624	1.02481e-10	105.446	127.012	1138.06	2028.08
PCF11	1.13315	0.999188	1485.57	1304.58	1815.6	1346.31
ATP6V1B2	1.40088	0.999188	1286.81	968.832	2159.67	1000.63
COPA	1.07544	0.999188	1453.85	1484.75	1496.95	1663.25
STAT6	2.4441	0.0824387	576.686	715.794	1249.22	1909.34
RABGAP1L	1.33412	0.999188	907.954	1458.17	1366.73	1789.65
SIK3	-1.09881	0.999188	1605.02	1860.87	1321.21	1832.74
AGO2	1.27627	0.999188	1401.59	1069.26	1749.97	1403.76
BRWD1	-1.01652	0.999188	1453.85	1748.62	1351.91	1798.27
UBE3A	1.03271	0.999188	1441.72	1604.87	1500.12	1646.02
NUP98	1.42164	0.924486	1175.77	1036.77	1512.83	1632.61
EDIL3	2.10502	0.339798	627.076	865.451	2047.45	1094.47
DIP2C	1.35822	0.999188	1297.08	1015.11	1390.02	1750.39
ZFHX3	1.24501	0.999188	1083.39	1436.51	1384.73	1752.31
CD2AP	1.77782	0.440795	781.979	982.616	1473.65	1663.25
XRCC6	1.19743	0.999188	1196.3	1422.73	1402.72	1733.16
PBRM1	1.32457	0.999188	1149.64	1216.95	1702.33	1432.49
RPL18A	1.46054	0.941992	1207.5	938.31	1857.95	1276.41
RAB10	1.44208	0.929416	943.414	1228.76	1434.48	1697.73
UNC80	-1.83772	0.880824	1738.46	4015.14	714.596	2415.88
TUG1	1.28689	0.999188	1244.82	1185.44	1747.85	1379.82
MRFAP1	1.06761	0.999188	1289.61	1637.37	1243.93	1880.62
DDX39B	1.20317	0.999188	1147.77	1447.34	1550.94	1571.33
NUDT3	-1.14379	0.999188	1525.7	2042.03	1084.07	2034.78
DAPK1	1.22959	0.999188	997.537	1537.92	1974.4	1143.31
BEX1	-1.18386	0.999188	1432.38	2258.64	988.789	2128.62
PPIA	1.01318	0.999188	1533.16	1543.83	1248.16	1869.13
KLF6	2.99	0.00920429	618.678	422.387	1605.99	1507.17
LAMP3	75.6749	0.227254	40.1254	0.984585	2586.31	526.649
TUSC3	-1.27403	0.999188	1423.99	2536.29	1283.1	1825.08
CMIP	1.02211	0.999188	1089.92	1949.48	1081.95	2024.25
CXCL8	162.573	3.58307e-30	12.1309	6.8921	1436.6	1668.04
REEP5	1.11854	0.999188	1170.17	1603.89	842.694	2259.8
PLA2G4C	2.40269	0.336792	923.818	366.266	1981.81	1118.41
GPATCH8	1.03875	0.999188	1512.64	1462.11	1604.93	1485.15
SUPT16H	1.3622	0.98511	1111.38	1155.9	1598.58	1489.94
ACTR3	1.95647	0.25679	728.79	847.728	1382.61	1701.56
RPS4X	-1.39988	0.947695	2015.6	2299.01	1632.45	1449.72
CD47	3.3645	0.0280663	494.569	420.418	2159.67	919.242
CUX1	1.14374	0.999188	1158.97	1532.01	1272.51	1804.97
GCNT3	6.64079	0.0155537	404.054	59.0751	1181.46	1894.98
SZT2	1.07105	0.999188	1420.25	1446.36	1416.49	1653.68
AP1G1	1.14652	0.999188	1228.96	1448.33	1367.79	1701.56
USP7	1.11024	0.999188	1430.52	1332.14	1495.89	1571.33
SYNE2	1.99167	0.637945	983.539	555.306	2188.25	877.11
VPS41	-1.38397	0.976685	1905.49	2332.48	1694.91	1367.37
VPS13B	1.16062	0.999188	1057.26	1579.27	1135.94	1923.71
VPS53	1.00465	0.999188	1423.99	1619.64	1304.27	1753.26
FRYL	1.29191	0.999188	849.166	1516.26	1152.88	1902.64
EIF4H	1.16033	0.999188	1145.91	1484.75	1409.08	1643.15
HNRNPR	1.1229	0.999188	1358.67	1358.73	1449.31	1601.97
TASOR2	1.36681	0.977682	1096.45	1133.26	1510.71	1536.86
AFF1	1.19951	0.999188	1143.11	1397.13	1382.61	1664.21
NFKB1	3.92708	0.000167451	341.533	433.218	1484.24	1557.92
ACBD3	1.11162	0.999188	1506.1	1226.79	1470.48	1567.5
H1-4	-1.25019	0.999188	1409.06	2388.6	1193.11	1844.23
SP100	5.42668	1.23648e-06	248.218	311.129	1458.83	1576.12
FASN	-2.24791	0.166644	4000.41	2821.82	1165.58	1869.13
CCL5	132.509	6.79436e-27	14.9304	7.87668	1728.79	1305.13
MAP2	1.2583	0.999188	1345.6	1065.32	1708.68	1325.24
SENP6	1.06851	0.999188	1210.29	1626.54	1346.62	1684.32
PLCXD3	-1.0739	0.999188	1301.74	1952.43	383.235	2646.65
DZIP3	-1.10738	0.999188	865.029	2490.02	898.802	2130.54
PPP2CA	1.26443	0.999188	1126.31	1264.21	1398.49	1623.99
DSTN	-1.29512	0.999188	1886.83	2026.28	832.107	2188.95
ITGAV	1.66588	0.716358	928.484	882.188	1121.12	1894.98
SMC3	1.05902	0.999188	1358.67	1487.71	1463.07	1551.22
TMF1	-1.01437	0.999188	1566.76	1490.66	1622.93	1391.31
TNRC6A	-1.31132	0.999188	1933.49	2015.45	1401.67	1609.63
DDX60L	3.71143	0.00219064	307.006	504.108	1658.92	1351.09
PDS5B	1.12232	0.999188	1161.77	1517.25	1270.39	1736.03
SMG5	1.47741	0.865433	988.205	1045.63	1351.91	1652.72
DOP1A	1.34971	0.999188	1067.52	1157.87	1390.02	1613.46
IRF9	5.50258	1.11087e-06	263.148	282.576	1674.8	1328.11
APLP1	-1.57374	0.878163	1725.39	2997.08	1178.29	1822.21
TMSB10	4.00563	0.00223117	251.95	497.216	1466.24	1533.99
RPS20	1.16268	0.999188	1314.81	1265.19	1501.18	1498.56
RPS8	-1.15414	0.999188	1819.64	1642.29	1611.28	1388.44
MAPK6	1.72934	0.807763	1144.97	588.782	1921.47	1077.24
SHTN1	1.40787	0.969789	1028.33	1100.77	1254.51	1742.73
PRPF4B	1.19457	0.999188	1147.77	1359.71	1444.01	1551.22
DMXL2	-1.28881	0.999188	1764.59	2094.21	1258.75	1735.07
AC093484.3	1.70169	0.694101	645.739	1113.57	1355.09	1638.36
MCM3AP	1.13046	0.999188	1270.02	1376.45	1314.86	1676.66
HNRNPD	1.2111	0.999188	1045.13	1424.7	1359.32	1631.66
USP12	1.77263	0.795387	914.486	771.915	2158.61	831.148
FUBP1	1.20774	0.999188	1114.18	1357.74	1339.21	1646.02
RLIM	1.444	0.934353	1117.91	948.156	1713.97	1269.7
MVP	2.79768	0.0393866	391.923	674.441	1344.5	1638.36
DUSP3	1.1103	0.999188	1710.46	975.724	1532.94	1449.72
ZC3H11A	-1.08601	0.999188	1396.92	1842.16	1652.57	1330.03
SEPTIN7	1.04148	0.999188	1234.56	1628.5	1109.48	1872
C4A	6.10727	0.00316548	97.0475	390.88	1402.72	1576.12
UNC79	1.1503	0.999188	860.364	1728.93	1164.53	1813.59
PATL1	2.96708	0.0350448	617.745	383.988	1830.42	1142.35
COX7C	-1.09497	0.999188	1582.62	1670.84	1311.68	1659.42
MINK1	-1.17623	0.999188	1612.48	1882.53	1150.76	1820.29
DOCK1	1.22207	0.999188	753.985	1670.84	1135.94	1826.99
SIM1	1.79887	0.718816	664.402	982.616	939.032	2023.29
UGGT1	1.41218	0.95586	985.406	1109.63	1308.5	1649.85
SMARCC1	1.17276	0.999188	1157.11	1362.67	1302.15	1652.72
CCT3	1.35409	0.999188	831.436	1350.85	1078.77	1875.83
TP53BP2	3.52785	0.0382322	531.895	305.221	2083.44	870.408
SLC38A4	-1.18423	0.999188	1071.26	2427	1109.48	1844.23
DDX21	1.35162	0.999188	1202.83	979.662	1633.51	1316.62
ATXN2	-1.31267	0.999188	1575.16	2292.11	1348.73	1597.18
RABL6	-1.14976	0.999188	1509.84	1875.64	1099.95	1844.23
PSMB8	12.6102	1.39064e-12	99.847	132.919	1567.88	1366.42
CNTN1	-2.51899	0.27737	2622.15	4768.35	798.23	2135.32
TMED2	-1.17577	0.999188	1655.41	1792.93	1168.76	1763.8
MTMR3	1.10676	0.999188	1037.66	1610.78	1030.08	1900.73
DIAPH1	1.28252	0.999188	1137.51	1147.04	1310.62	1619.21
FURIN	1.46664	0.999188	907.954	1089.94	678.601	2251.19
ZNF655	1.31339	0.999188	1152.44	1078.12	1458.83	1470.79
UBA1	1.10848	0.999188	1075.92	1564.51	1065.01	1861.47
SREBF2	-1.12605	0.999188	1733.79	1561.55	1304.27	1622.08
EFR3A	1.6231	0.95586	564.555	1235.65	922.093	1999.35
BATF2	58.3351	1.95969e-11	41.0586	8.86127	1012.08	1908.39
SRSF6	-1.10305	0.999188	1198.16	2023.32	1341.32	1578.99
VLDLR	1.40808	0.951035	929.417	1144.09	1433.43	1486.11
ANXA7	1.24383	0.999188	966.743	1378.42	1293.68	1623.04
WASHC4	1.63526	0.634333	944.347	838.867	1589.05	1327.16
H2AC19	3.81643	0.000843245	394.722	369.22	1159.23	1756.14
RBCK1	2.22095	0.130095	549.625	762.069	1556.23	1356.84
SMCHD1	1.57808	0.762013	952.746	893.019	1695.97	1217.04
TTC17	1.10965	0.999188	1167.37	1457.19	1427.07	1485.15
NCOA1	1.22091	0.999188	1049.79	1334.11	1357.2	1553.14
DCAF5	1.14898	0.999188	1141.24	1391.22	1268.27	1641.23
TCERG1	1.02955	0.999188	1358.67	1467.03	1516	1393.23
SNPH	5.3457	0.0496994	220.223	323.929	364.179	2544.19
OAZ1	1.09012	0.999188	1090.85	1576.32	932.68	1974.46
ZBTB10	1.62407	0.859495	1014.33	772.9	1932.05	970.95
SNRNP70	1.06209	0.999188	1050.73	1681.67	1166.64	1735.07
ZMYND11	-1.01508	0.999188	1414.65	1529.06	1327.56	1572.29
DAAM1	1.12342	0.999188	1165.5	1413.86	1687.5	1210.34
CYP4V2	-1.04107	0.999188	1212.16	1804.74	1203.7	1693.9
EEA1	1.04938	0.999188	1251.35	1509.37	1437.66	1459.3
BTAF1	1.06425	0.999188	1256.95	1465.06	1314.86	1581.86
IPO7	1.26961	0.999188	1363.33	917.634	1610.22	1285.98
SOCS1	15.0238	4.55489e-08	111.978	80.736	793.995	2101.81
SNX19	1.0823	0.999188	1252.29	1422.73	1266.16	1628.78
TRPM7	1.05946	0.999188	1563.96	1167.72	1731.97	1162.46
TIAM1	1.34272	0.999188	628.943	1524.14	1311.68	1578.99
ARF3	1.4347	0.968344	802.508	1212.02	1304.27	1585.69
TM9SF3	1.02885	0.999188	1358.67	1450.29	1101.01	1788.69
GON4L	1.14375	0.999188	1218.69	1306.54	1476.83	1411.42
SLC38A10	-1.03031	0.999188	1104.85	1868.74	1079.83	1805.93
EIF1	1.17873	0.999188	1452.91	992.462	1921.47	961.374
MDM4	1.09097	0.999188	1204.7	1436.51	1566.82	1314.71
PROX1	1.15567	0.999188	903.289	1590.11	1374.14	1507.17
SYNCRIP	1.10325	0.999188	1205.63	1404.02	1248.16	1630.7
NFE2L2	2.11372	0.15578	656.937	704.963	1264.04	1614.42
PRKCSH	1.01182	0.999188	1225.23	1618.66	1059.72	1817.42
PPP4R3A	1.30608	0.999188	1228.02	968.832	1530.82	1338.65
SEC24D	1.02054	0.999188	1409.99	1401.06	1099.95	1768.58
RALGDS	1.81671	0.41771	850.099	728.593	1618.69	1249.6
UBE2Z	3.32378	0.00150799	390.056	472.601	1506.47	1360.67
HIPK1	1.2139	0.999188	1198.16	1162.8	1423.9	1442.06
MAP3K2	1.0797	0.999188	1433.32	1219.9	1522.35	1342.48
PTPRJ	-1.02495	0.999188	1085.25	1847.08	1167.7	1692.94
SF3A1	-1.00659	0.999188	1530.36	1348.88	1567.88	1292.68
USP8	1.03294	0.999188	1285.88	1482.79	1146.53	1713.05
PLEKHA6	1.40816	0.999188	758.65	1271.1	846.928	2010.84
SFT2D2	1.90137	0.432297	583.218	918.618	1240.75	1614.42
FAM177A1	2.22696	0.235462	758.65	522.815	1792.31	1061.92
DNAJC10	1.22649	0.999188	1039.53	1286.85	1087.24	1765.71
ZC3H12A	21.7675	4.75089e-09	89.5823	41.3526	839.518	2012.76
MARCHF6	-1.10411	0.999188	1279.35	1863.82	1372.02	1474.62
ANKFY1	1.83432	0.337237	807.174	744.347	1446.13	1399.93
PDIA6	1.3702	0.999188	803.442	1270.12	1190.99	1649.85
SLC35F5	-1.2094	0.999188	1365.2	2069.6	1089.36	1750.39
PPP1R12A	1.26488	0.999188	1012.47	1231.72	1275.69	1562.71
ZNF451	1.25323	0.999188	1076.85	1186.43	1516	1320.45
MGRN1	1.55957	0.803249	797.843	1020.03	1228.05	1606.76
LYST	-1.01174	0.999188	1442.65	1424.7	1329.68	1504.3
SCRN1	-1.36789	0.999188	1920.42	1956.37	936.914	1896.9
DGKZ	-1.10815	0.999188	1395.99	1734.84	1205.81	1619.21
FRY	1.06712	0.999188	1011.53	1634.41	664.839	2158.3
QSOX1	3.11883	0.132253	348.998	556.291	692.364	2130.54
ZFYVE26	1.89238	0.350505	793.177	698.071	1628.22	1194.06
TBL1XR1	1.51378	0.863304	842.634	1020.03	1186.76	1632.61
MDC1	-1.05341	0.999188	1648.87	1320.33	1562.58	1256.3
SRPRA	1.09314	0.999188	1454.78	1122.43	1365.67	1451.64
MSL1	1.16828	0.999188	1355.87	1052.52	1520.24	1293.64
MADD	-1.13635	0.999188	1465.98	1731.89	1139.12	1674.74
PTK2B	5.07045	0.000619221	168.9	385.957	1365.67	1446.85
PRNP	1.36211	0.999188	1114.18	950.125	1662.1	1150.01
MIR29B2CHG	1.0445	0.999188	1551.83	1140.15	1571.05	1240.98
LTBR	1.54329	0.808691	898.623	923.541	1188.88	1623.04
CDC42EP3	-1.20343	0.999188	1543.43	1838.22	1500.12	1309.92
PPP4R3B	1.45818	0.878862	893.024	1033.81	1415.43	1394.18
RALGAPA1	-1.01713	0.999188	1210.29	1642.29	1108.42	1695.81
TOP2B	1.21926	0.999188	998.47	1300.64	1003.61	1799.23
ZNF318	-1.00133	0.999356	1136.58	1665.92	957.029	1841.36
H1-10	1.49908	0.873153	1097.38	766.007	1377.32	1416.21
ZCCHC14	1.07801	0.999188	1776.72	814.252	1857.95	935.521
SKIL	2.63592	0.051484	569.221	490.324	1068.19	1724.54
SMARCE1	1.10063	0.999188	1114.18	1420.76	1359.32	1430.57
SBNO1	-1.13014	0.999188	1745.92	1404.02	1392.14	1395.14
MARF1	1.26565	0.999188	1110.45	1091.91	999.375	1787.74
RHOA	-1.27502	0.999188	1546.23	2006.58	1140.18	1646.02
MECP2	1.18309	0.999188	1196.3	1155.9	1558.35	1224.7
EPRS1	1.03797	0.999188	1388.53	1292.76	1196.29	1586.65
TLK1	-1.17305	0.999188	1622.75	1641.3	1402.72	1379.82
RPN2	1.63363	0.948538	642.007	1061.38	758.001	2024.25
PAX8-AS1	-1.1041	0.999188	1027.4	2044	1161.35	1620.16
ZNF24	1.43538	0.96056	1019.93	915.664	1662.1	1116.5
KARS1	2.68166	0.0252525	579.486	455.863	1553.05	1223.74
DNAJC3	1.23735	0.999188	1035.8	1208.09	1065.01	1711.13
SEL1L	1.29318	0.999188	1084.32	1062.37	1435.54	1340.56
IWS1	1.36872	0.985918	964.876	1061.38	1305.33	1467.92
RDX	1.20164	0.999188	1039.53	1267.16	1157.12	1614.42
OTUD4	2.67133	0.0484701	543.093	494.262	1727.73	1043.72
CCNL2	1.14034	0.999188	1100.18	1327.22	1289.45	1478.45
CLIC1	2.53716	0.164383	428.316	662.626	923.152	1844.23
TRA2B	1.18472	0.999188	1194.43	1141.13	1673.74	1093.52
AGAP1	-1.08475	0.999188	1965.21	1035.78	1830.42	936.478
KDM3B	1.48749	0.957691	708.26	1150	1115.83	1647.93
SKP1	1.00725	0.999188	1241.09	1502.48	1109.48	1653.68
HSPB1	1.58174	0.725874	979.807	766.992	1410.14	1353.01
ABCA1	4.43535	0.00743904	184.764	438.14	986.671	1775.29
TFRC	1.1138	0.999188	1645.14	832.959	1047.01	1713.05
DHX9	1.29473	0.999188	869.695	1261.25	1375.2	1383.65
HP1BP3	1.13778	0.999188	1147.77	1273.07	1347.67	1406.63
TRIM25	4.59944	0.00269345	307.006	291.437	1954.29	798.592
RAPGEF1	1.37897	0.999188	1199.1	793.576	1483.18	1264.92
NCOA6	-1.03214	0.999188	1473.44	1362.67	1298.98	1448.76
PFN1	1.70314	0.803249	584.152	1028.89	998.317	1748.48
LAMC2	6.08614	0.00076872	338.733	112.243	1458.83	1286.94
HOOK2	1.06124	0.999188	1408.12	1176.58	1582.7	1160.54
BCAM	-1.59336	0.813587	1632.08	2739.12	1231.22	1511.96
UPF1	1.31053	0.999188	949.946	1143.1	1368.85	1374.08
CIZ1	-1.12884	0.999188	1580.76	1515.28	1143.35	1599.1
SBF2	1.26223	0.999188	908.887	1262.24	978.202	1761.88
CTSD	-1.00613	0.999188	1263.48	1492.63	1340.26	1398.97
TXLNA	1.00231	0.999356	1378.26	1352.82	1330.74	1406.63
ALPK1	19.5278	3.41392e-14	86.7829	53.1676	1256.63	1478.45
MOB1B	-2.14891	0.462841	2064.13	3806.41	818.344	1913.17
CHD1	1.36416	0.999188	1031.13	970.801	1516	1215.12
DSG2	1.12865	0.999188	1505.17	914.68	1094.65	1636.44
RPS24	-1.24731	0.999188	1676.87	1728.93	1470.48	1260.13
ARPP19	-1.31692	0.999188	1643.28	1945.54	1322.27	1402.8
RPSA	-1.26403	0.999188	2030.53	1413.86	1372.02	1353.01
SRSF4	1.16534	0.999188	1106.72	1226.79	1422.84	1296.51
PTEN	1.05114	0.999188	1107.65	1476.88	1020.55	1695.81
PEA15	3.3693	0.102365	490.837	315.067	627.785	2087.45
NEMF	1.17603	0.999188	1008.73	1298.67	1290.51	1422.91
KIF21A	-1.20392	0.999188	1696.47	1570.41	1169.82	1543.56
ARHGDIA	1.31582	0.999188	1095.52	964.894	1195.23	1515.79
KMT2B	1.19984	0.999188	1143.11	1113.57	1269.33	1438.23
TSPAN3	1.10879	0.999188	1250.42	1190.36	1346.62	1359.71
SLC7A1	1.19189	0.999188	1545.3	724.655	1552	1153.84
GPBP1	1.77848	0.451973	747.453	772.9	1523.41	1180.65
ADNP	-1.01708	0.999188	1281.21	1469	1260.86	1443.02
GABRB3	1.68888	0.528955	792.244	808.345	1374.14	1329.07
STAT5B	1.83789	0.566174	614.012	856.589	1691.74	1011.17
RAC1	1.75041	0.650517	635.475	908.772	1037.49	1665.17
ZMYND8	1.15143	0.999188	693.33	1654.1	624.61	2077.87
TMEM176A	1.11612	0.999188	691.464	1727.95	708.244	1991.69
CLPTM1	1.213	0.999188	1079.65	1146.06	1307.45	1392.27
GBP3	56.1866	2.90803e-19	20.5293	27.5684	982.437	1716.88
PNRC2	1.34315	0.999188	923.818	1086	1091.48	1607.72
CNDP2	1.53802	0.803249	773.581	980.647	1277.8	1420.04
SGSM2	-1.00567	0.999188	1423.99	1286.85	1151.82	1543.56
SP1	1.57517	0.743077	949.013	762.069	1260.86	1434.4
ENPP1	1.90661	0.975298	446.979	965.878	298.542	2394.82
EFCAB14	-1.02153	0.999188	1208.43	1542.85	1096.77	1596.23
ZMYM2	1.06587	0.999188	1076.85	1449.31	958.087	1734.11
FOXP1	1.13339	0.999188	1274.68	1098.8	1367.79	1322.37
CNKSR3	1.25587	0.999188	889.291	1252.39	1290.51	1398.97
OSBP	-1.13063	0.999188	1642.34	1398.11	1307.45	1381.74
LYN	14.1076	7.36141e-13	78.3845	112.243	1415.43	1272.58
PANK3	-1.11226	0.999188	1573.29	1413.86	1290.51	1395.14
DVL3	1.1569	0.999188	1157.11	1162.8	1362.5	1321.41
LSR	2.77359	0.0188576	417.118	550.383	1476.83	1206.51
KHDRBS1	1.36219	0.998799	914.486	1055.48	1266.16	1417.17
PURA	-1.43812	0.889183	1833.64	2023.32	1301.09	1380.78
ZDHHC14	1.64116	0.816432	679.333	955.048	960.205	1721.66
RCAN3	-1.32864	0.999188	1608.75	1953.42	1149.7	1531.11
PTPN2	3.25999	0.00403418	425.516	396.788	1096.77	1583.78
SPATS2L	1.30204	0.999188	862.23	1195.29	976.085	1702.51
EXOC7	1.12691	0.999188	903.289	1472.94	1134.88	1542.6
CMTM6	2.37868	0.245151	494.569	630.135	826.814	1848.06
UBN2	1.08566	0.999188	1164.57	1298.67	1219.58	1454.51
GPC6	1.60855	0.978641	561.756	1100.77	725.182	1948.6
NGRN	1.08383	0.999188	1298.94	1167.72	1445.07	1228.53
ZEB1	2.84796	0.117958	552.424	385.957	1889.71	783.271
MAGI1	1.17447	0.999188	832.369	1443.4	660.604	2011.8
A1CF	-1.31659	0.999188	1005	2512.66	269.958	2401.52
SARS1	1.38824	0.96534	999.403	924.526	1377.32	1293.64
PLEKHA1	1.75858	0.575705	820.238	698.071	1055.48	1614.42
RPL28	1.04077	0.999188	1454.78	1109.63	1478.95	1190.23
CLMN	2.49454	0.0856211	413.385	656.718	1176.17	1492.81
AMPD3	4.14794	0.00150799	396.588	246.146	1613.4	1053.3
STX16	-1.08601	0.999188	949.946	1945.54	1153.94	1511.96
SLC40A1	2.29542	0.290788	445.112	715.794	886.099	1778.16
SLC7A8	-4.81735	0.0823617	2779.85	10055.6	443.579	2220.55
FNIP1	1.38278	0.999188	1242.02	684.287	1836.78	827.318
NPTN	-1.04379	0.999188	1263.48	1515.28	1173	1488.98
APC	-1.24761	0.999188	1565.82	1754.53	1164.53	1496.64
CACNA2D1	2.05379	0.586844	450.711	844.774	792.936	1867.21
JADE2	1.73062	0.49775	838.901	698.071	1383.67	1276.41
ZFP91	1.21323	0.999188	1085.25	1106.67	1345.56	1313.75
BRPF3	1.38412	0.972295	978.874	939.294	1421.78	1233.32
ARHGAP21	1.8785	0.331404	730.656	682.318	1181.46	1472.7
ARHGEF28	1.28159	0.999188	768.915	1301.62	1445.07	1208.42
TPP1	-1.0385	0.999188	1686.2	1067.29	1868.54	783.271
COPG1	-1.17361	0.999188	1493.97	1612.75	1135.94	1511
RAB21	1.52292	0.875084	1003.14	734.501	1543.53	1103.09
PDLIM5	1.89422	0.471629	570.154	826.067	1038.55	1605.8
CLK1	1.30917	0.999188	1109.51	908.772	1662.1	980.525
LGALS8	1.94241	0.330101	606.547	752.223	1527.65	1111.71
TSC2	1.08673	0.999188	1118.85	1308.51	1270.39	1367.37
C11orf58	1.31886	0.999188	933.149	1066.31	1311.68	1325.24
ROCK2	1.38666	0.980536	842.634	1058.43	1231.22	1404.72
U2AF2	1.29453	0.999188	984.473	1051.54	1277.8	1357.8
UNC119	4.91079	0.0129313	210.892	325.898	584.38	2051.06
INSR	1.26179	0.999188	909.821	1178.55	1078.77	1556.01
EEF1D	1.24096	0.999188	1200.96	914.68	1383.67	1241.93
PDCD4	-1.45236	0.999188	1256.95	2555.98	1198.4	1426.74
TMEM178B	-1.64455	0.904972	2111.72	2204.49	707.185	1917
EIF5A	1.57402	0.711793	855.698	811.298	1386.84	1237.15
LUC7L2	1.1657	0.999188	1120.71	1129.32	1314.86	1308.01
CASTOR2	-2.38257	0.389963	2368.33	3875.33	635.196	1984.99
ZNF609	1.07099	0.999188	1039.53	1406.97	982.437	1637.4
SIN3A	1.40571	0.968344	802.508	1057.44	1337.09	1277.36
HIVEP1	2.23313	0.118459	664.402	506.077	1403.78	1210.34
BACE1	-1.37694	0.999188	1326.94	2268.48	747.414	1863.38
UBR2	1.27447	0.999188	777.313	1271.1	1022.67	1587.61
SRP14	1.08228	0.999188	852.899	1558.6	834.224	1775.29
KAT6B	-1.35104	0.999188	1346.53	2176.92	1368.85	1239.06
KIAA2026	-1.05501	0.999188	1339.07	1411.9	1213.22	1394.18
MAPK1IP1L	1.36631	0.999188	824.904	1082.06	1211.11	1394.18
DOT1L	1.77638	0.507639	865.963	599.612	1273.57	1330.03
WDR1	1.67923	0.71396	676.533	873.327	998.317	1603.89
SEPTIN2	1.03844	0.999188	975.141	1531.03	967.615	1634.53
G3BP1	1.45411	0.917424	830.503	958.986	1145.47	1456.42
NEUROD1	-1.84829	0.96201	956.478	3846.78	557.914	2040.53
NSD2	-1.07609	0.999188	1414.65	1381.37	1126.41	1471.75
GARS1	1.34913	0.999188	949.946	975.724	1365.67	1232.36
LARS1	-1.06632	0.999188	1313.87	1454.23	1333.91	1262.04
RPS7	-1.01134	0.999188	1433.32	1191.35	1276.74	1318.54
ZNF618	-1.01884	0.999188	1060.06	1582.23	681.777	1911.26
MYL12B	1.33807	0.999188	798.776	1139.17	1150.76	1442.06
MSI2	-1.42002	0.951019	1793.51	1885.48	1087.24	1503.34
TRAPPC9	-1.30948	0.999188	1665.67	1726.96	1026.9	1563.67
PHLDB2	-1.27191	0.999188	1270.95	2022.34	728.358	1860.51
HIVEP3	2.50518	0.0856781	387.257	644.903	1202.64	1382.69
ZHX1	1.00942	0.999188	1056.33	1504.45	913.624	1670.91
PFKP	1.65171	0.845565	496.435	1068.28	1210.05	1374.08
HEXA	-1.00079	0.999356	1228.96	1356.76	1518.12	1065.75
FAM120A	-1.33994	0.999188	1735.66	1721.06	890.333	1689.11
CCDC93	1.25774	0.999188	1190.7	858.558	1413.31	1164.37
DIP2B	-1.07988	0.999188	1350.27	1432.57	1315.91	1261.09
PPFIA1	1.01097	0.999188	1327.87	1219.9	1323.33	1252.47
DUSP5	6.50266	5.68611e-06	234.22	161.472	1583.76	990.101
PTP4A3	1.58393	0.814207	787.578	835.913	984.554	1586.65
SF3B3	1.15621	0.999188	1008.73	1213.01	1036.43	1532.07
ZNF827	1.73847	0.862441	474.04	1003.29	828.931	1738.9
RGPD8	-1.13364	0.999188	1557.43	1350.85	1457.78	1107.88
TET2	-1.09309	0.999188	1210.29	1594.04	1183.58	1381.74
TAB2	1.27325	0.999188	1004.07	1009.2	1395.31	1168.2
EHD1	4.92574	0.000148321	276.212	244.177	930.562	1632.61
DEK	1.24804	0.999188	1051.66	998.37	1404.84	1153.84
SORT1	-1.62644	0.939513	2122.91	2039.08	652.135	1906.47
WDFY1	2.49807	0.0649656	516.965	507.061	1015.26	1542.6
USO1	1.00972	0.999188	1256.95	1275.04	1181.46	1375.03
SURF4	-1.37528	0.999188	1188.83	2326.58	933.738	1622.08
NRCAM	-1.6934	0.746877	1716.99	2610.14	934.797	1620.16
FLII	1.18941	0.999188	976.074	1170.67	1166.64	1386.52
STT3A	1.3674	0.999188	885.559	981.632	742.121	1810.72
MAMLD1	1.94293	0.490615	491.77	822.129	1563.64	989.143
BAG6	1.12199	0.999188	1168.3	1105.69	1349.79	1201.72
SEMA4B	2.34261	0.155801	404.054	684.287	1124.3	1424.83
BRD7	-1.014	0.999188	1262.55	1321.31	1183.58	1364.5
LARP4B	1.0956	0.999188	1036.73	1288.82	1230.16	1317.58
FOXP4	-1.38393	0.999188	1569.56	1956.37	986.671	1560.8
GTPBP1	2.51804	0.0740309	537.494	473.586	1565.76	980.525
RBM26	1.06616	0.999188	1017.13	1367.59	1152.88	1389.4
MYO5A	1.11413	0.999188	939.681	1341.99	946.442	1595.27
CREB3L2	-1.66998	0.991217	1526.63	2718.44	494.394	2047.23
RPS15	-1.12419	0.999188	1419.32	1437.49	1454.6	1086.81
RPS23	-1.14043	0.999188	1479.97	1417.8	1269.33	1271.62
WDR6	1.11127	0.999188	1052.59	1233.69	1133.83	1406.63
FUS	1.31396	0.999188	701.728	1231.72	1090.42	1449.72
CLASP1	1.35476	0.999188	686.798	1188.39	1019.49	1520.58
KIAA0232	-1.00111	0.999356	1183.23	1359.71	1077.72	1462.17
NR2C2	1.34127	0.999188	929.417	963.909	1202.64	1336.73
DNTTIP2	1.16509	0.999188	1421.19	756.162	1620.81	916.37
HSPA4	1.07719	0.999188	1157.11	1196.27	1034.31	1500.47
PSMA6	5.08978	9.51032e-06	286.477	210.701	1315.91	1215.12
AGO3	1.03563	0.999188	1228.96	1213.99	1214.28	1315.67
AP2B1	-1.17818	0.999188	1158.97	1821.48	927.386	1601.97
MIER1	1.77638	0.425597	742.787	679.364	1327.56	1198.85
NRP1	1.72551	0.54288	631.742	831.975	1237.57	1287.9
DCC	12.0609	1.96304e-07	56.9221	152.611	1254.51	1270.66
MRTFB	1.3916	0.999188	696.129	1117.5	976.085	1547.39
NMT1	1.4274	0.933583	795.976	971.786	1264.04	1259.17
ADAM10	1.34411	0.999188	747.453	1129.32	993.023	1529.2
GARS1-DT	-1.2328	0.999188	1427.72	1680.69	1092.54	1428.66
DNAJA4	-1.04857	0.999188	1865.37	776.838	2084.5	435.683
RIPOR1	1.87133	0.561885	733.455	612.412	1650.45	868.493
PLA1A	46.3564	2.4579e-08	33.5934	20.6763	2133.2	384.933
MAPK8IP3	-1.3772	0.999188	1502.37	1965.23	1065.01	1452.59
SYNE1	-1.79108	0.539659	2032.4	2476.23	958.087	1558.88
SETBP1	1.20633	0.999188	714.792	1371.53	922.093	1594.31
RPL11	-1.25874	0.999188	1549.96	1615.7	1277.8	1237.15
TENM4	1.45228	0.999188	634.542	1095.84	711.42	1801.14
RELA	2.95987	0.051484	502.968	345.589	1649.39	862.747
CD99L2	-1.4765	0.999188	1315.74	2387.62	701.892	1805.93
KLF10	1.94059	0.268633	586.018	705.948	1295.8	1211.29
SPATA13	2.37993	0.145126	657.87	394.819	1432.37	1073.41
AKT3	1.08036	0.999188	1005.94	1313.44	947.501	1557.92
KDM5C	1.35152	0.999188	831.436	1022	1201.58	1303.22
RTN1	1.30793	0.999188	626.143	1288.82	744.238	1759.97
EDEM3	1.10269	0.999188	1065.66	1203.16	986.671	1514.83
POM121	-1.06688	0.999188	1270.02	1394.17	1190.99	1306.09
DLG1	-1.01783	0.999188	1184.17	1357.74	819.403	1677.62
H3-3A	1.09326	0.999188	739.987	1543.83	833.166	1663.25
PSME4	1.89695	0.511469	748.386	565.152	1590.11	902.007
SYMPK	1.50979	0.846691	744.653	904.834	1128.53	1361.63
RBMX	1.24595	0.999188	996.604	1001.32	1077.72	1411.42
IER3	4.25501	0.195054	526.296	58.0905	875.512	1611.55
PCNX4	-1.05538	0.999188	1370.8	1253.38	1493.77	992.973
LAMP2	1.10308	0.999188	1177.63	1074.18	1274.63	1209.38
SPTBN4	-1.25356	0.999188	1643.28	1469	1363.55	1119.37
ZNF267	7.9394	0.000130873	188.496	124.058	1848.42	633.894
RPS15A	-1.23741	0.999188	1637.68	1433.56	1476.83	1005.42
RAP1GAP	-1.83688	0.613361	1998.81	2558.94	810.934	1669.96
FOXK1	-1.02063	0.999188	1182.3	1346.91	1110.53	1367.37
SEC63	-1.03021	0.999188	1217.76	1335.1	1069.25	1408.55
FYTTD1	1.4335	0.947735	879.96	847.728	1430.25	1046.6
KIF3B	-1.04343	0.999188	1060.06	1524.14	943.266	1533.03
GCN1	-1.07268	0.999188	1340	1312.45	1145.47	1327.16
ATXN1	1.61213	0.660889	806.241	726.624	1180.41	1290.77
DNM2	1.28661	0.999188	921.952	998.37	1133.83	1336.73
TLE5	-1.53598	0.961597	1496.77	2297.04	792.936	1676.66
MYRF	1.24047	0.999188	661.603	1326.24	689.188	1776.24
LOXL4	-3.57384	0.999188	1804.71	7006.31	136.567	2328.75
CDK13	1.0031	0.999293	1216.83	1240.58	1205.81	1259.17
TMEM131	1.0803	0.999188	857.564	1420.76	952.794	1508.13
GCH1	-1.08752	0.999188	898.623	1774.22	644.724	1812.63
SLC30A7	3.62548	0.000475651	332.201	345.589	1306.39	1150.97
CDC42	1.14344	0.999188	893.957	1254.36	972.909	1483.24
MARCHF8	1.39392	0.999188	636.408	1125.38	724.124	1731.24
GPRASP1	-1.29332	0.999188	1250.42	1923.88	961.263	1492.81
MEIS1	1.98424	0.67833	568.288	668.533	597.084	1856.68
TANC2	-1.15429	0.999188	1296.14	1534.97	1105.24	1347.26
ATP5F1E	-1.3998	0.999188	1393.19	2040.06	943.266	1509.09
CLIP2	1.37429	0.999188	694.263	1089.94	1016.31	1435.36
TNKS1BP1	2.20352	0.197848	452.577	659.672	1023.72	1426.74
SOS1	1.43977	0.947695	766.116	934.372	1058.66	1389.4
ZC3H14	-1.10168	0.999188	1317.61	1379.4	1087.24	1360.67
NEDD4L	1.14512	0.999188	1563.96	573.029	1684.33	763.163
ZNF737	1.87605	0.646339	595.349	708.901	741.062	1705.39
MARS1	1.61876	0.70776	753.985	757.146	1421.78	1024.57
PCBP1	1.39985	0.957547	839.834	904.834	1187.82	1254.38
SCAF8	1.02213	0.999188	1088.99	1299.65	1250.28	1191.18
INA	-1.05721	0.999188	1187.9	1393.19	1087.24	1353.97
SEC14L1	1.17419	0.999188	851.032	1226.79	1089.36	1350.14
NPLOC4	1.56111	0.769277	846.366	715.794	1333.91	1105.01
AHCTF1	-1.12129	0.999188	1340.94	1391.22	1290.51	1146.18
ZNF33A	1.09256	0.999188	969.542	1259.28	1000.43	1434.4
IK	1.14767	0.999188	1032.06	1084.03	1093.6	1334.82
AC138969.1	1.2241	0.999188	848.233	1135.23	874.453	1553.14
SCARNA10	1.12322	0.999188	1114.18	1046.61	1280.98	1146.18
XIAP	1.46441	0.910406	847.3	809.329	1391.08	1035.11
HNRNPH2	1.16013	0.999188	1111.38	979.662	1278.86	1147.14
PTPN23	1.14097	0.999188	1118.85	1005.26	1365.67	1058.09
RSRP1	1.26616	0.999188	747.453	1165.75	1108.42	1313.75
SUMF2	-1.25211	0.999188	907.021	2125.72	662.721	1759.01
NECTIN1	1.80464	0.566572	521.63	820.16	1047.01	1374.08
MAP7D1	1.37317	0.998799	962.077	799.483	1104.18	1314.71
ANXA5	1.18571	0.999188	1131.91	907.788	1352.97	1065.75
NAPA	1.46015	0.929552	886.492	768.961	1410.14	1007.34
UBR3	-1.16837	0.999188	1422.12	1401.06	1106.3	1309.92
B4GALNT3	1.43356	0.999188	586.018	1096.83	1437.66	974.78
SMCR8	1.39459	0.999188	1009.67	718.747	1571.05	839.766
PPM1A	1.00604	0.999188	1133.78	1260.27	1276.74	1131.82
MLYCD	-1.42257	0.988224	1353.07	2073.54	1015.26	1393.23
ILRUN	1.31042	0.999188	920.085	916.649	1047.01	1359.71
SSH1	1.59332	0.830412	821.171	689.21	892.451	1513.88
DENND4C	-1.01643	0.999188	936.882	1508.38	1023.72	1381.74
SOX6	1.59343	0.999188	407.786	1101.75	496.512	1908.39
PTGES3	1.10344	0.999188	1125.38	1053.51	1161.35	1242.89
SSX2IP	-1.79521	0.780559	1530.36	2781.45	731.534	1669.96
DDX3Y	1.30317	0.999188	1047.93	794.56	1512.83	888.601
KHSRP	1.31861	0.999188	920.085	900.896	1219.58	1181.61
EIF2S2	1.38549	0.969789	835.169	897.942	1219.58	1181.61
RBFOX2	-1.03047	0.999188	906.088	1568.44	1027.96	1373.12
OGA	1.1331	0.999188	713.859	1405	1133.83	1266.83
MFSD6	1.2886	0.999188	806.241	1056.46	815.168	1584.74
SIL1	1.3593	0.999188	888.358	877.266	752.707	1646.98
CDV3	1.36229	0.999188	1023.66	737.454	1301.09	1098.3
CLINT1	1.18694	0.999188	894.89	1126.37	873.395	1525.37
AP2M1	1.07263	0.999188	989.138	1247.47	822.579	1576.12
TRIB1	3.67925	0.00637508	430.182	221.532	1301.09	1097.35
UHRF1BP1	2.40215	0.128281	525.363	472.601	1512.83	884.771
MBNL2	1.32343	0.999188	950.879	860.528	1310.62	1086.81
QRICH1	1.26858	0.999188	930.35	958.002	1119	1276.41
RAI1	1.30529	0.999188	855.698	978.678	914.682	1479.41
NPIPA1	1.24239	0.999188	962.077	964.894	1164.53	1229.49
CSF1	26.1251	1.50823e-14	54.1227	37.4142	914.682	1478.45
FARP1	-1.0361	0.999188	1177.63	1301.62	778.115	1614.42
RPL27A	-1.15272	0.999188	1546.23	1211.04	1356.14	1036.06
RPL37A	-1.20807	0.999188	1509.84	1379.4	1442.95	948.926
BRAF	-1.01235	0.999188	1121.65	1298.67	1098.89	1291.73
POLR2B	1.37297	0.994307	858.497	882.188	1059.72	1330.03
SUN1	-1.39913	0.976685	1901.76	1441.43	1329.68	1060
UBQLN1	1.15092	0.999188	985.406	1088.95	1124.3	1263
DBNL	1.41833	0.983332	767.049	915.664	953.853	1432.49
WDR59	1.424	0.999188	592.55	1083.04	1441.9	944.139
PTTG1IP	1.40136	0.999188	861.297	836.898	892.451	1487.07
FBXO9	1.67105	0.947695	486.171	936.341	641.548	1735.07
GOLGA8B	-1.01257	0.999188	1158.97	1246.49	1313.8	1061.92
NMNAT2	1.51191	0.999188	466.575	1104.7	777.057	1598.14
MACROH2A1	-1.29012	0.999188	1562.09	1501.49	1253.45	1121.28
CYP3A5	4.76067	0.0746161	111.045	387.927	480.632	1894.02
MLEC	1.37877	0.999188	918.219	801.452	831.048	1539.73
PSMD2	1.14441	0.999188	980.74	1088.95	1036.43	1331.94
PHRF1	1.15761	0.999188	1007.8	1037.75	1101.01	1266.83
RALGAPB	1.1897	0.999188	950.879	1038.74	1131.71	1235.23
HCP5	5.6523	5.30133e-07	209.025	209.717	1190.99	1175.86
EPS8L2	1.07114	0.999188	711.993	1496.57	592.85	1772.41
SRSF10	1.21579	0.999188	779.18	1164.76	1163.47	1199.8
AGRN	3.73775	0.000399879	344.332	287.499	1208.99	1152.88
CTDSP2	1.57635	0.750695	711.06	786.684	1047.01	1313.75
SMAD5	1.88094	0.704549	593.483	661.641	642.607	1717.83
GRM4	1.26792	0.999188	731.589	1130.3	932.68	1427.7
SLC4A2	1.79688	0.477645	554.291	759.115	1096.77	1263
ARIH1	1.09164	0.999188	1247.62	912.711	1284.15	1074.36
AC118549.1	-1.13157	0.999188	1354	1312.45	1222.75	1133.73
POLR2J3	-1.06343	0.999188	1437.05	1064.34	1482.12	870.408
SPART	1.32555	0.999188	914.486	859.543	1374.14	977.653
MDM2	1.24944	0.999188	938.748	943.233	997.258	1353.97
RPL23AP42	-1.15582	0.999188	1042.33	1672.81	1042.78	1306.09
LASP1	1.10876	0.999188	786.645	1332.14	561.09	1787.74
EPAS1	2.66105	0.0959487	460.043	422.387	782.35	1565.58
USP15	1.51515	0.813587	795.043	754.192	1228.05	1119.37
TNKS	-1.06992	0.999188	1132.84	1378.42	1062.89	1284.07
TENT5C	-1.20697	0.999188	639.207	2193.66	719.889	1626.87
PPP1R9A	-1.22457	0.999188	1184.17	1689.55	977.143	1369.29
SNX27	1.35802	0.999188	716.659	1007.23	786.585	1554.09
TAF15	1.18953	0.999188	927.55	1039.72	1059.72	1280.24
SECISBP2L	1.27437	0.999188	804.375	1030.86	1135.94	1202.68
CSNK2A1	-1.02455	0.999188	1164.57	1230.73	1208.99	1128.94
LNPEP	1.0894	0.999188	827.703	1318.36	995.141	1342.48
LMAN2	1.53742	0.858852	655.071	864.466	986.671	1349.18
SYNJ2BP	1.50492	0.873616	762.383	789.637	962.322	1373.12
AK2	1.03267	0.999188	781.979	1479.83	971.85	1363.54
SAMD5	1.26833	0.999188	976.074	863.481	1463.07	870.408
ALMS1	1.09891	0.999188	890.225	1230.73	1000.43	1330.03
RC3H2	1.24338	0.999188	1034.86	837.882	1262.98	1065.75
PIK3C2A	1.0428	0.999188	1232.69	999.354	1262.98	1064.79
PLIN2	5.75236	0.0155494	145.571	258.946	414.995	1911.26
NEO1	1.7988	0.810205	474.973	818.19	679.66	1646.02
XIRP1	33.6754	0.713756	51.3232	17.7225	2321.64	3.83018
VWA1	1.75859	0.993773	368.594	953.079	409.701	1914.13
SEC24C	1.37102	0.98511	852.899	841.82	1107.36	1216.08
DDX6	-1.21851	0.999188	1271.88	1557.61	1051.25	1270.66
DNAJC7	1.39193	0.973902	819.305	848.713	1048.07	1273.53
PGAP6	1.11086	0.999188	925.684	1161.81	906.213	1412.38
SAMD9	11.4052	1.37562e-08	66.2536	136.857	1167.7	1147.14
RANGAP1	1.86042	0.370321	544.026	700.04	1162.41	1151.93
RPRD2	1.09439	0.999188	972.342	1142.12	1026.9	1286.94
PUM2	-1.02115	0.999188	1276.55	1086	1287.33	1026.49
DDX46	-1.05896	0.999188	1115.11	1335.1	1085.13	1228.53
LMO7	1.34942	0.999188	762.383	951.109	1260.86	1051.38
CEP126	-1.63403	0.999188	986.339	2791.3	491.218	1820.29
ABCC8	-6.04995	0.0112403	3470.38	10501.6	476.397	1832.74
CFDP1	-1.08593	0.999188	1295.21	1211.04	1318.03	990.101
C14orf132	1.05243	0.999188	904.222	1288.82	912.565	1395.14
TAGLN2	2.02353	0.329896	480.572	656.718	922.093	1378.86
CREBRF	1.80701	0.690522	717.592	555.306	1559.41	741.139
ATXN7	1.58133	0.749409	635.475	818.19	1107.36	1191.18
CCAR1	1.18201	0.999188	737.188	1205.13	985.613	1309.92
TNFRSF14	1.76361	0.997568	1065.66	235.316	1700.21	594.635
GRINA	1.93458	0.370912	632.675	553.337	1378.38	916.37
MTSS1	1.29088	0.999188	643.873	1131.29	638.372	1652.72
PHF14	1.31415	0.999188	787.578	955.048	905.154	1384.61
YY1AP1	1.34419	0.999188	874.361	828.036	1212.17	1076.28
DLGAP4	1.01632	0.999188	1092.72	1158.86	1049.13	1239.06
EEF1A2	-1.25182	0.999188	1944.68	918.618	1343.44	944.139
SSR4	1.21872	0.999188	859.431	1016.09	1011.02	1274.49
ZNF331	1.15868	0.999188	1485.57	486.385	1830.42	454.833
USP11	-1.00848	0.999188	848.233	1456.2	1185.7	1099.26
TAF1	1.00734	0.999188	1035.8	1231.72	1146.53	1137.56
MTSS2	-1.57252	0.766611	1712.33	1879.57	944.325	1339.6
GTF3C1	-1.22149	0.999188	1296.14	1492.63	892.451	1390.35
CCL20	592.806	3.1567e-14	0.933149	2.95376	348.299	1934.24
LPIN1	1.85533	0.429783	728.79	500.169	1187.82	1092.56
BSPRY	5.363	7.5439e-06	180.098	245.162	1226.99	1053.3
SAMHD1	10.9837	2.40612e-09	97.0475	110.274	1423.9	853.172
RND3	8.24266	0.00418823	115.711	160.487	1960.64	315.99
CSRNP1	2.20466	0.665292	736.255	294.391	1739.38	533.352
HOOK3	-1.20369	0.999188	983.539	1751.58	929.504	1342.48
NCBP3	1.00552	0.999188	1182.3	1077.14	1129.59	1142.35
RPL22P1	-1.08094	0.999188	1308.28	1145.07	1014.2	1255.34
DDX42	-1.03345	0.999188	1071.26	1274.05	1051.25	1218
CAPN1	1.59215	0.888205	558.956	866.435	818.344	1450.68
ZNF644	1.14619	0.999188	941.548	1034.8	1149.7	1115.54
BCR	-1.15014	0.999188	1119.78	1484.75	727.3	1536.86
TMEM259	1.10434	0.999188	1030.2	1020.03	1117.95	1146.18
GPBP1L1	1.133	0.999188	899.556	1098.8	954.911	1308.96
CLCN3	-1.27296	0.999188	1520.1	1361.68	861.749	1401.84
UBQLN2	2.00658	0.217065	523.497	603.551	1129.59	1131.82
GIT2	1.7796	0.67603	602.814	667.549	758.001	1502.39
SEC11C	-1.16484	0.999188	940.615	1692.5	705.068	1555.05
POM121C	-1.04392	0.999188	1115.11	1241.56	1230.16	1027.44
ARHGEF11	1.45211	0.929735	679.333	873.327	1229.1	1025.53
TCAF1	-1.20337	0.999188	903.289	1807.7	684.953	1567.5
WDR33	-1.03499	0.999188	1225.23	1105.69	1112.65	1139.48
MUC20-OT1	-1.21392	0.999188	1325.07	1408.94	1052.31	1199.8
CAMK2N1	-1.0716	0.999188	815.573	1597.98	789.76	1462.17
TNKS2	1.28071	0.999188	906.088	851.666	1396.37	855.087
FKBP4	1.17878	0.999188	915.42	993.447	959.146	1290.77
AGPAT3	1.78527	0.603855	600.948	658.688	823.638	1424.83
UBN1	-1.06796	0.999188	1292.41	1108.64	1061.84	1186.4
SP110	24.9949	4.92555e-12	27.9945	62.0289	1339.21	907.752
FAM153CP	-1.42157	0.947067	1454.78	1736.81	1240.75	1004.46
PTPN13	-1.15942	0.999188	910.754	1692.5	575.911	1669
TRIM38	5.21909	8.1268e-06	237.02	192.979	1001.49	1242.89
SYT11	1.27729	0.999188	746.519	1009.2	898.802	1343.43
HNRNPL	1.35084	0.999188	831.436	828.036	1032.19	1209.38
LLGL2	-1.07574	0.999188	957.411	1454.23	871.277	1370.25
SHROOM3	-1.1657	0.999188	840.768	1770.28	549.445	1690.07
TUT4	1.04236	0.999188	881.826	1266.18	1053.37	1185.44
CAND1	1.16083	0.999188	918.219	1010.18	958.087	1280.24
ST8SIA3	-1.01194	0.999188	737.188	1528.08	715.654	1522.5
SYNRG	1.11903	0.999188	995.67	1004.28	1043.84	1194.06
TUT7	1.71164	0.575705	633.608	673.456	964.439	1272.58
DENND2D	3.24255	0.0482022	263.148	426.325	713.537	1521.54
SAMD4B	1.03908	0.999188	1279.35	871.358	1294.74	940.308
AGT	-1.62173	0.999188	601.881	3021.69	272.076	1962.01
PPP2R5C	-1.10804	0.999188	1141.24	1332.14	931.621	1300.35
ADAM9	1.21302	0.999188	907.021	932.402	1033.25	1197.89
ISG20	11.5609	9.32232e-07	128.775	63.998	1504.36	725.819
RASAL2	1.45804	0.999188	814.639	713.824	1541.41	687.517
SEC61A1	1.02531	0.999188	1045.13	1127.35	942.208	1285.02
MBTPS1	1.23292	0.999188	836.102	969.817	1165.58	1060.96
WAPL	1.27071	0.999188	827.703	924.526	1054.43	1172.03
WDR26	1.0216	0.999188	1065.66	1113.57	1011.02	1215.12
MPHOSPH8	-1.09544	0.999188	1121.65	1316.39	1105.24	1120.33
GPRIN3	1.8452	0.795941	589.75	616.35	549.445	1675.7
GPS2	1.08979	0.999188	1041.39	999.354	946.442	1277.36
SETD7	2.16252	0.140425	529.096	498.2	991.965	1229.49
CAMK2D	-1.12573	0.999188	1244.82	1255.35	1116.89	1104.05
RPL23	-1.06396	0.999188	1392.26	969.817	1098.89	1121.28
TAF7	1.21998	0.999188	816.506	1001.32	1203.7	1014.04
TPCN1	1.1942	0.999188	595.349	1261.25	551.562	1665.17
CHMP3	1.08126	0.999188	876.227	1173.63	906.213	1309.92
RPL24	-1.04857	0.999188	1157.11	1165.75	1188.88	1026.49
SLC37A1	2.74856	0.0559824	427.382	378.081	1417.55	796.677
CARS1	1.86048	0.455474	573.887	615.366	1342.38	870.408
HM13	1.58988	0.753137	708.26	683.302	1270.39	942.224
ASXL3	-1.93249	0.780177	893.957	3380.08	1210.05	1001.59
SGPP2	1.20965	0.999188	621.477	1206.12	574.852	1635.49
TARS1	1.4444	0.930604	748.386	781.761	1246.04	964.247
TM9SF2	-1.06256	0.999188	991.005	1356.76	702.95	1506.22
STIP1	1.11904	0.999188	995.67	977.693	993.023	1215.12
ZNF148	-1.18261	0.999188	1255.09	1355.77	1088.3	1119.37
ASXL1	1.26944	0.999188	782.912	956.032	1257.69	949.884
ATG2A	2.35313	0.250474	361.129	576.967	760.118	1446.85
VPS54	1.36276	0.999188	739.054	879.235	1153.94	1051.38
TRAF3	2.34997	0.0861627	406.853	530.692	1018.43	1184.48
DNAJC13	1.1465	0.999188	816.506	1104.7	1003.61	1198.85
BRD3	1.08864	0.999188	814.639	1207.1	783.409	1417.17
SIPA1L2	3.54779	0.000732384	305.14	314.083	1156.06	1040.85
SRRT	1.4764	0.866661	740.921	745.331	1169.82	1024.57
SS18	1.87048	0.46281	505.767	667.549	888.216	1306.09
DYNC1I2	1.29733	0.999188	751.185	939.294	963.381	1229.49
SCAPER	-1.10009	0.999188	1103.92	1305.56	953.853	1236.19
IL7	29.6058	1.39055e-08	13.0641	61.0443	896.685	1292.68
RNF10	1.28279	0.999188	838.901	867.42	969.733	1218.95
G0S2	21.0742	1.53813e-05	27.0613	76.7977	1805.02	382.06
PDIA4	1.73394	0.703157	543.093	717.763	789.76	1396.1
MAN2A2	-1.04371	0.999188	1133.78	1146.06	881.864	1302.26
CCND2	1.25807	0.999188	781.046	950.125	1178.29	999.676
TAF1D	1.22275	0.999188	1078.72	701.025	1434.48	742.097
WASH5P	1.04456	0.999188	1029.26	1054.49	1073.48	1103.09
RRAGD	-1.0241	0.999188	1348.4	879.235	999.375	1175.86
HMGB1	-1.02837	0.999188	907.021	1330.17	767.529	1407.59
FOXN3	1.05382	0.999188	1385.73	677.395	1241.81	932.648
NT5C2	1.75787	0.474426	562.689	673.456	1105.24	1067.66
CARHSP1	3.16534	0.0180983	345.265	340.667	773.881	1397.06
REEP3	1.21644	0.999188	699.862	1084.03	489.101	1680.49
CAMSAP2	1.21508	0.999188	942.481	842.805	1199.46	969.992
MEF2A	1.00852	0.999188	939.681	1211.04	982.437	1186.4
MARK2	1.48439	0.924475	675.6	784.715	867.043	1300.35
PSMD8	-1.07134	0.999188	1153.37	1166.73	1007.84	1157.67
ANKRD13A	2.40785	0.112354	419.917	479.493	835.283	1330.03
PITRM1	-1.00089	0.999356	1022.73	1144.09	1111.59	1053.3
GTF2F1	1.59022	0.727999	630.809	728.593	1179.35	982.44
QSER1	1.16967	0.999188	813.706	1033.81	958.087	1202.68
TBL1X	-1.31733	0.999188	1326.94	1519.22	862.808	1297.47
PHC2	1.39141	0.97147	720.391	830.99	1065.01	1093.52
HTATSF1	-1.29406	0.999188	1090.85	1702.35	699.774	1458.34
ARL5B	4.58307	0.012822	286.477	184.117	1614.46	542.928
RPL35	-1.17519	0.999188	1220.56	1313.44	1182.52	973.822
TMED8	-1.98706	0.609215	1215.89	3066.98	828.931	1326.2
UBE4A	1.10942	0.999188	1058.19	883.173	1066.07	1087.77
ATP6V1A	1.43484	0.947735	858.497	640.965	1083.01	1068.62
R3HDM2	-1.27031	0.999188	1400.66	1332.14	1099.95	1051.38
RAP1B	1.74692	0.50383	611.213	620.289	958.087	1193.1
NNMT	14.7744	1.01851e-07	56.9221	88.6127	612.964	1535.9
CSNK1D	1.15624	0.999188	888.358	966.863	942.208	1202.68
ITGA3	1.76101	0.589902	497.369	720.716	930.562	1214.17
OTULIN	2.25734	0.322984	536.561	412.541	1472.6	670.281
GGA2	-1.98427	0.356251	2713.6	1537.92	1029.02	1113.62
RAB3GAP1	1.09494	0.999188	985.406	969.817	1101.01	1039.89
SAMD4A	2.54764	0.0471108	481.505	358.389	1142.29	997.761
IRGQ	1.65989	0.609215	691.464	597.643	1090.42	1049.47
NDUFS1	-1.27652	0.999188	1441.72	1288.82	1011.02	1127.99
ALKBH5	-1.07853	0.999188	1147.77	1156.89	1129.59	1007.34
PDCD6IP	1.12851	0.999188	834.236	1059.41	836.342	1300.35
RPL34	-1.14194	0.999188	1125.38	1314.42	1034.31	1102.13
MAML2	5.3115	0.00198055	139.039	262.884	1465.19	669.323
ZBTB38	-1.00047	0.999356	850.099	1283.9	814.11	1318.54
SZRD1	1.58365	0.717567	625.21	719.732	1075.6	1054.26
ABR	-1.27562	0.999188	1053.53	1661.98	579.087	1549.31
EFHD2	2.12133	0.650517	280.878	721.701	617.199	1509.09
ANP32B	1.03408	0.999188	892.091	1163.78	982.437	1143.31
TRIM33	1.21985	0.999188	772.648	969.817	1079.83	1045.64
DOCK9	1.82852	0.407238	538.427	623.243	963.381	1160.54
LY6E	19.7489	7.59428e-10	28.9276	78.7668	1001.49	1122.24
KPNA6	1.11042	0.999188	946.213	965.878	924.21	1198.85
MBP	1.03712	0.999188	1216.83	829.021	1305.33	816.785
RHOBTB3	-1.21823	0.999188	1007.8	1577.31	548.386	1573.25
KSR1	2.55178	0.0559824	368.594	462.755	1228.05	893.389
MBD5	1.15142	0.999188	803.442	1038.74	840.576	1280.24
ERAP1	2.39951	0.0798653	418.051	465.709	895.627	1224.7
SYP	-1.00434	0.999293	883.692	1245.5	717.772	1401.84
RAB3C	1.00747	0.999188	642.94	1461.12	615.082	1504.3
PBXIP1	1.32412	0.999188	412.452	1187.41	220.201	1897.85
SIPA1L1	1.21585	0.999188	909.821	830.005	932.68	1182.57
INTS3	-1.08542	0.999188	915.42	1378.42	849.045	1263.96
CAP1	1.48435	0.946539	675.6	747.3	796.112	1315.67
ERP44	1.85584	0.375271	552.424	584.844	942.208	1168.2
DNMT1	1.08647	0.999188	876.227	1065.32	909.389	1199.8
MAP1A	-1.4111	0.999188	1535.03	1440.45	1327.56	781.356
ETNK1	1.36959	0.999188	659.737	879.235	982.437	1125.11
TMCO3	-1.24802	0.999188	1397.86	1232.7	811.992	1295.56
SRSF1	-1.01007	0.999188	922.885	1204.15	962.322	1143.31
CTSA	1.04244	0.999188	820.238	1199.22	783.409	1321.41
FAU	-1.00134	0.999356	1150.57	955.048	1134.88	968.077
PPP1R1A	-2.16141	0.469919	1235.49	3309.19	838.459	1263.96
C6orf62	1.48283	0.866212	735.322	681.333	1122.18	978.61
DHX36	1.6924	0.60033	541.227	700.04	1090.42	1010.21
COPB1	1.00791	0.999188	1068.46	1014.12	871.277	1227.57
RAB3GAP2	-1.05413	0.999188	1134.71	1076.15	995.141	1102.13
RPL38	-1.0981	0.999188	1180.43	1121.44	1034.31	1061.92
UBE3C	1.00048	0.999356	1140.31	954.063	924.21	1171.08
TASOR	1.0486	0.999188	822.105	1174.61	864.925	1228.53
TTC37	-1.38594	0.989549	1274.68	1624.57	936.914	1154.8
TERF2IP	-1.09116	0.999188	922.885	1359.71	926.328	1165.33
GOLM1	1.27706	0.999188	642.007	995.416	695.54	1395.14
P2RX4	1.81556	0.75857	529.096	622.258	1496.95	593.677
LINC00963	1.98963	0.773967	822.105	227.439	1295.8	792.847
IVNS1ABP	-1.26324	0.999188	1329.74	1308.51	860.691	1227.57
RAB11B	1.46855	0.928148	690.531	730.562	854.339	1232.36
ARPC2	1.24166	0.999188	732.522	948.156	973.967	1112.67
RPL36AL	1.34413	0.999188	823.038	728.593	993.023	1092.56
LRRFIP2	1.65675	0.640847	691.464	567.121	968.674	1116.5
SLC3A2	-1.34951	0.999188	959.278	1853.97	1325.44	759.333
RNF114	2.65152	0.115423	424.583	361.343	1400.61	683.687
WBP11	1.11372	0.999188	879.027	990.493	1036.43	1045.64
HSPH1	1.35581	0.999188	743.72	790.622	1210.05	870.408
RORA	1.23654	0.999188	915.42	766.007	1188.88	890.516
EXOC3	1.61809	0.67612	588.817	696.102	1014.2	1064.79
ZBTB7A	1.03306	0.999188	977.941	1032.83	944.325	1132.77
ITM2C	-1.47825	0.999188	797.843	2272.42	488.042	1588.57
RAB6A	1.02424	0.999188	927.55	1098.8	854.339	1220.87
DMTF1	1.24524	0.999188	805.308	859.543	1124.3	948.926
FAM193A	1.10836	0.999188	975.141	894.988	1019.49	1053.3
PLXNA2	-1.2605	0.999188	994.737	1614.72	617.199	1452.59
ZFC3H1	1.00083	0.999356	1022.73	1044.65	1071.36	997.761
RNASEK	-1.03143	0.999188	744.653	1389.25	915.741	1152.88
MTOR	1.19583	0.999188	899.556	830.005	941.149	1127.03
SUCO	-1.20519	0.999188	1207.5	1284.88	1121.12	947.011
SRSF3	1.4259	0.932959	729.723	719.732	996.199	1070.53
GPATCH2L	1.07316	0.999188	1056.33	869.389	1066.07	1000.63
ELOA	1.12203	0.999188	867.829	973.755	1011.02	1055.21
PARP1	1.08806	0.999188	587.884	1311.47	629.903	1436.32
RPL21	-1.20135	0.999188	1226.16	1254.36	1369.91	695.177
SNTB2	3.74348	0.0879729	268.747	282.576	1661.04	403.126
RNF40	1.10725	0.999188	976.074	887.111	997.258	1065.75
CCDC50	1.44275	0.960354	596.282	832.959	924.21	1137.56
RBM23	1.18981	0.999188	883.692	848.713	1079.83	981.483
EXOC5	1.18943	0.999188	776.38	956.032	909.389	1150.97
LIMA1	1.36777	0.999188	716.659	789.637	754.825	1305.13
ALAS1	1.69605	0.886032	603.748	610.443	544.151	1514.83
SUGP2	-1.17877	0.999188	1143.11	1283.9	912.565	1146.18
INO80	1.87175	0.345115	516.965	581.89	1092.54	964.247
SUSD1	1.98813	0.333842	490.837	542.507	814.11	1240.02
LONP2	-1.26903	0.999188	1239.22	1366.6	874.453	1178.74
FBXO11	1.01853	0.999188	964.876	1050.55	959.146	1093.52
MYSM1	1.16039	0.999188	777.313	991.477	1016.31	1036.06
CKAP5	-1.19046	0.999188	941.548	1500.51	811.992	1239.06
TTC28	1.68376	0.866103	809.041	408.603	1319.09	731.564
TMEM8B	2.00901	0.832125	572.021	447.986	338.771	1710.17
SYNGAP1	-1.18461	0.999188	1884.96	541.522	1378.38	670.281
EPG5	-1.04281	0.999188	1067.52	1068.28	1224.87	823.488
GFOD2	1.43273	0.929413	698.929	729.578	965.498	1081.07
DENND11	1.03034	0.999188	920.085	1066.31	792.936	1253.43
ANXA11	-1.07031	0.999188	1134.71	1055.48	769.646	1276.41
NUDC	-1.05146	0.999188	1098.32	1051.54	1076.66	968.077
POGK	1.35052	0.999188	879.027	634.073	1166.64	877.11
RNF213-AS1	5.94946	8.08925e-07	162.368	181.164	1106.3	937.436
RPL37	1.06361	0.999188	977.007	944.217	1084.07	959.459
PTPRM	1.08543	0.999188	1118.85	763.054	1036.43	1006.38
HLA-H	3.74614	0.121727	96.1144	448.971	829.99	1211.29
GLYR1	1.16369	0.999188	722.258	1030.86	814.11	1225.66
PSMF1	1.20932	0.999188	712.926	973.755	911.506	1127.99
SEMA3E	1.36534	0.999188	846.366	646.873	995.141	1043.72
NUTM2B-AS1	1.44337	0.999188	532.828	879.235	672.249	1365.46
PARP12	4.1721	0.00546217	160.502	327.867	1237.57	799.549
DNM1	-1.32904	0.999188	854.765	1851.02	338.771	1696.77
GAK	1.30858	0.999188	825.837	729.578	968.674	1066.7
BMERB1	2.02928	0.656435	501.101	501.154	488.042	1545.48
DOCK10	2.63514	0.380152	149.304	622.258	930.562	1102.13
BRWD3	1.2118	0.999188	614.945	1061.38	964.439	1066.7
NEU1	1.10517	0.999188	1345.6	491.308	1338.15	692.304
RAB3IP	1.01291	0.999188	792.244	1211.04	829.99	1198.85
NUAK2	7.56324	0.000104729	82.1171	186.087	1329.68	698.05
UBP1	1.37293	0.999188	665.336	811.298	1074.54	952.756
PTPRA	1.14853	0.999188	808.107	957.017	901.978	1125.11
FBXO7	1.66178	0.638458	535.628	684.287	991.965	1035.11
CCDC88A	-1.22643	0.999188	977.941	1508.38	659.545	1367.37
VAPA	1.12176	0.999188	968.609	837.882	1087.24	939.351
NARS1	1.09046	0.999188	864.096	994.431	885.04	1141.39
HS6ST3	-1.10182	0.999188	1040.46	1192.33	1015.26	1011.17
LINC01146	5.60701	0.924475	77.4514	283.561	87.8688	1936.15
JUP	2.60567	0.67612	284.611	492.293	207.497	1816.46
CLK3	1.17326	0.999188	860.364	862.497	1195.23	826.361
CDK5RAP2	1.0826	0.999188	809.974	1057.44	903.037	1118.41
LSS	-1.47985	0.999188	2018.4	971.786	1409.08	611.871
ZCCHC2	2.11024	0.189751	488.97	467.678	1147.59	871.365
NUDT4	-1.27218	0.999188	929.417	1636.38	429.816	1586.65
CCDC85C	2.18343	0.337237	336.867	586.813	759.059	1257.26
BNIP3L	1.40456	0.999188	492.703	942.248	867.043	1148.1
CD81	-1.27076	0.999188	855.698	1697.43	690.246	1318.54
ANXA4	2.0911	0.556537	349.931	610.443	599.202	1408.55
ICE1	1.2709	0.999188	854.765	724.655	1138.06	869.45
PGAM1	1.34385	0.999188	571.087	922.556	942.208	1064.79
PAK2	1.28138	0.999188	716.659	849.697	809.875	1196.93
RRM2B	1.30539	0.999188	736.255	800.468	981.378	1024.57
PCGF5	1.30971	0.999188	749.319	781.761	963.381	1041.81
U2AF1L5	1.4556	0.999188	497.369	880.219	738.945	1265.87
MED28	-1.0257	0.999188	1081.52	972.77	1141.24	861.79
SECISBP2	1.18473	0.999188	782.912	907.788	1020.55	982.44
PFKL	1.52602	0.96056	477.772	834.928	758.001	1244.81
LRCH3	1.06083	0.999188	977.007	908.772	903.037	1097.35
DNAJB1	1.47352	0.999188	798.776	558.26	1380.49	619.531
WDFY2	1.97356	0.41205	534.695	478.508	1269.33	730.606
MARCHF7	-1.04198	0.999188	1036.73	1044.65	922.093	1075.32
MARK3	1.23731	0.999188	745.586	868.404	946.442	1050.43
NBPF12	1.25254	0.999188	809.041	784.715	1071.36	924.988
PAFAH1B1	1.03326	0.999188	879.96	1050.55	901.978	1092.56
RCAN2	1.6573	0.671317	530.029	673.456	889.275	1105.01
F10	-1.10127	0.999188	790.378	1405.99	857.515	1136.6
ZNF721	-1.22134	0.999188	1145.91	1289.81	846.928	1147.14
HCG18	-1.16404	0.999188	1141.24	1176.58	1098.89	892.431
MROH1	1.09481	0.999188	1039.53	778.807	1216.4	774.653
LTBP3	-1.27665	0.999188	904.222	1637.37	749.531	1240.98
CDC37	1.27981	0.999188	737.188	818.19	878.688	1111.71
SLC9A7	-1.06224	0.999188	999.403	1113.57	883.981	1105.01
CEP170B	1.12957	0.999188	876.227	883.173	946.442	1040.85
MR1	3.08309	0.00403418	315.404	328.852	985.613	1000.63
TEAD1	1.0133	0.999188	837.968	1122.43	693.422	1292.68
PRKAA1	1.42649	0.999188	533.761	858.558	518.743	1466.96
TMEM132A	12.2406	0.00238358	56.9221	105.351	205.38	1780.07
DNAJC5	1.05566	0.999188	960.211	920.587	886.099	1099.26
TRAF3IP2	3.78767	0.00351788	191.296	332.79	1089.36	895.304
CCDC57	1.36479	0.999188	581.352	872.343	858.573	1125.11
SMC5	1.16765	0.999188	819.305	879.235	953.853	1029.36
FAM167A	1.28745	0.999188	795.043	745.331	719.889	1263
MAVS	1.17944	0.999188	793.177	888.096	687.07	1295.56
DNAJB6	1.64811	0.627971	638.274	564.167	979.261	1002.55
GNA13	2.2283	0.314568	554.291	334.759	1267.22	714.328
TMEM163	5.95026	1.14585e-05	174.499	158.518	754.825	1226.61
SLC25A6	-1.39369	0.97878	1513.57	1245.5	1109.48	870.408
GSK3B	1.06617	0.999188	960.211	896.957	778.115	1201.72
PRPF38B	1.07023	0.999188	851.965	997.385	961.263	1017.87
TSC1	-1.18728	0.999188	1270.95	1077.14	1210.05	767.95
PLBD2	1.02093	0.999188	767.982	1168.7	807.758	1169.16
SMG6	1.41955	0.944952	676.533	714.809	988.789	986.271
CDS2	-1.3106	0.999188	1049.79	1534.97	654.252	1317.58
CABIN1	-1.2272	0.999188	1056.33	1362.67	804.582	1166.29
SSH2	1.36283	0.999188	777.313	668.533	1001.49	969.035
ADGRL1	-1.03687	0.999188	920.085	1123.41	690.246	1280.24
PRPF6	1.14729	0.999188	893.024	823.113	964.439	1004.46
CFL2	7.42935	2.22769e-08	123.176	141.78	935.856	1032.23
ZSCAN18	1.03704	0.999188	873.428	1022.98	1031.14	935.521
SQOR	4.37746	0.0132945	120.376	328.852	760.118	1205.55
CNN3	5.81173	0.000166438	134.374	203.809	679.66	1285.02
CPLANE1	-1.24178	0.999188	1144.97	1294.73	777.057	1187.35
IGFBP3	7.92784	0.00332851	153.97	93.5356	323.95	1638.36
PHF12	1.20785	0.999188	784.779	839.851	762.235	1199.8
VEZF1	1.39328	0.999188	589.75	818.19	835.283	1126.07
TRIM69	4.13713	0.000554601	280.878	192.979	1071.36	889.559
GDI1	-1.34056	0.999188	1182.3	1446.36	918.917	1041.81
DUSP16	1.74206	0.575705	656.937	467.678	933.738	1025.53
ATP2A3	-1.92755	0.724305	1521.97	2253.72	483.808	1474.62
PACSIN2	1.34948	0.999188	1097.38	353.466	1183.58	774.653
RSL1D1	1.21385	0.999188	853.832	759.115	1071.36	886.686
ZC3H15	1.19417	0.999188	822.105	817.206	986.671	970.95
EML4	1.3021	0.999188	614.945	888.096	636.255	1320.45
C1orf43	-1.03041	0.999188	1191.63	824.098	1276.74	679.856
DPP4	-1.04846	0.999188	370.46	1680.69	328.185	1627.83
CDKN1A	5.00382	9.73207e-06	179.165	211.686	984.554	970.95
SMAD4	1.10075	0.999188	837.968	938.31	930.562	1024.57
SLC39A1	2.41435	0.296814	515.098	294.391	1339.21	615.701
HADHA	-1.02431	0.999188	822.105	1180.52	766.47	1188.31
UBA6	1.71903	0.59987	481.505	654.749	908.33	1044.68
LUCAT1	10.0536	0.000244317	160.502	33.4759	965.498	986.271
NECTIN2	2.94452	0.0190452	263.148	399.742	932.68	1018.83
SESTD1	1.03825	0.999188	969.542	909.757	939.032	1012.12
PHACTR2	1.37206	0.999188	515.098	906.803	661.663	1288.85
MMP16	1.86795	0.746292	433.914	610.443	539.917	1410.46
PACS1	1.55799	0.878862	561.756	690.194	728.358	1221.83
EHF	2.36196	0.878163	230.488	594.69	140.802	1807.84
OPA1	1.03079	0.999188	963.01	927.479	912.565	1036.06
TMOD2	-1.12115	0.999188	1038.6	1146.06	688.129	1260.13
NHLRC2	1.05118	0.999188	762.383	1089.94	894.568	1052.34
DNAJC21	-1.297	0.999188	1301.74	1222.86	1041.72	904.879
AC003681.1	1.1354	0.999188	695.196	1018.06	783.409	1161.5
DARS1	1.50992	0.840056	589.75	698.071	968.674	975.738
PPP2R5B	3.49797	0.0539626	242.619	313.098	507.098	1436.32
SMAD2	-1.16257	0.999188	1062.86	1194.3	978.202	963.289
TOPORS	1.43357	0.947695	715.726	636.042	1072.42	865.62
PUM3	1.62896	0.868637	704.528	484.416	1273.57	663.578
UBE2H	-1.23701	0.999188	1274.68	1121.44	688.129	1248.64
PPP6R2	-1.18637	0.999188	1054.46	1242.55	759.059	1176.82
GPR107	1.31621	0.999188	784.779	685.271	949.618	985.313
ATP2C1	1.3246	0.999188	635.475	825.083	672.249	1262.04
GNA12	-1.00937	0.999188	907.954	1044.65	811.992	1122.24
FBRSL1	-1.10931	0.999188	1033.93	1111.6	1001.49	932.648
MAGED2	-1.24805	0.999188	807.174	1606.84	708.244	1225.66
SNX1	1.29556	0.999188	594.416	897.942	820.462	1112.67
KDM7A	1.69091	0.809811	371.393	770.93	900.92	1030.32
DCAF7	1.07234	0.999188	762.383	1038.74	738.945	1192.14
LRRC37A2	-1.10073	0.999188	893.024	1232.7	847.987	1082.98
TMEM184B	1.18614	0.999188	567.355	1060.4	590.732	1339.6
SLMAP	1.30076	0.999188	710.127	773.884	859.632	1070.53
ITGB8	2.05007	0.945913	217.424	723.67	244.551	1684.32
KIAA1549L	-1.59053	0.969789	1205.63	1860.87	521.919	1405.67
NHSL1	1.85776	0.924475	251.017	786.684	468.986	1458.34
FMR1	1.1492	0.999188	1001.27	675.426	997.258	929.775
PLXNC1	2.80487	0.360499	168.9	517.892	502.864	1422.91
SNX13	1.03069	0.999188	906.088	961.94	837.4	1087.77
SAA2	155.928	0.126708	8.39834	3.93834	33.8771	1891.15
MAPK4	2.99036	0.55003	179.165	464.724	213.849	1711.13
GRSF1	-1.2591	0.999188	672.801	1749.61	519.802	1403.76
BMS1	1.0493	0.999188	823.038	1009.2	847.987	1074.36
TRIM8	1.87478	0.525421	508.566	516.907	696.598	1225.66
ACTR2	1.36786	0.999188	543.093	862.497	676.484	1245.77
ZNF83	-1.01033	0.999188	1072.19	869.389	1326.5	595.592
MBNL1	-1.14783	0.999188	1088.05	1118.49	674.367	1247.68
RTL5	-1.23129	0.999188	790.378	1575.34	572.735	1348.22
GADD45B	5.94686	0.105384	276.212	46.2755	1640.92	277.688
YME1L1	1.27811	0.999188	780.113	720.716	863.867	1054.26
RBBP4	1.07547	0.999188	793.177	990.493	853.28	1064.79
YWHAH	-1.1234	0.999188	888.358	1266.18	606.612	1310.88
ENSA	-1.07958	0.999188	971.408	1098.8	907.272	1010.21
CNP	1.89211	0.348871	460.043	553.337	894.568	1022.66
MLXIPL	-1.23979	0.999188	779.18	1597	392.763	1523.45
SERINC3	-1.01677	0.999188	997.537	950.125	886.099	1029.36
AMOT	1.95089	0.429783	376.059	605.52	826.814	1087.77
QKI	2.49447	0.140425	432.048	334.759	1233.34	679.856
ARHGAP12	1.01328	0.999188	1069.39	818.19	876.571	1036.06
GRK3	-1.34706	0.999188	1106.72	1469	566.383	1345.35
MED1	1.17258	0.999188	795.043	834.928	993.023	918.285
WASL	-1.06949	0.999188	1037.66	1005.26	808.816	1101.18
CEACAM1	1.9678	0.493869	331.268	638.996	1070.31	838.809
AIMP1	1.12865	0.999188	932.216	757.146	1097.83	809.125
ATP5F1A	-1.38513	0.999188	1243.89	1396.14	693.422	1212.25
CLSTN3	1.03558	0.999188	638.274	1201.19	601.319	1303.22
IPO5	-1.27143	0.999188	1260.68	1158.86	946.442	956.587
PSMD1	1.23711	0.999188	827.703	707.917	1003.61	896.261
PICALM	1.33983	0.999188	708.26	708.901	900.92	997.761
PABPN1	-1.03642	0.999188	716.659	1251.41	749.531	1149.05
SAR1B	-1.10595	0.999188	821.171	1277.99	943.266	954.672
MFAP1	1.44173	0.969789	691.464	624.227	1145.47	751.672
RNF169	1.62181	0.762013	646.673	522.815	1113.71	783.271
NDUFV2	2.44842	0.439132	362.995	411.557	402.291	1493.77
RASSF5	2.16501	0.512294	241.686	634.073	1151.82	744.012
SH3GL2	-1.1625	0.999188	1056.33	1147.04	1068.19	827.318
RC3H1	1.22868	0.999188	721.324	821.144	811.992	1082.98
HSPD1	-1.13217	0.999188	1219.63	922.556	1065.01	827.318
ATP6V1D	1.30797	0.999188	929.417	516.907	1112.65	779.441
RAB1A	1.32213	0.999188	711.06	719.732	856.456	1035.11
ANO9	8.576	4.79686e-05	108.245	112.243	1403.78	487.39
WBP2	1.37354	0.999188	830.503	545.46	1334.97	555.376
WDR7	-1.13698	0.999188	1118.85	1029.88	989.847	900.092
NUP153	1.50817	0.876184	650.405	602.566	1099.95	789.974
KIAA1671	1.13924	0.999188	806.241	852.651	959.146	930.733
TMED4	-1.32326	0.999188	1072.19	1427.65	758.001	1130.86
RPL32	-1.15639	0.999188	1110.45	1073.2	963.381	924.988
MARK1	1.51082	0.939513	799.709	449.956	982.437	905.837
WFS1	-2.25955	0.0606606	2198.5	2067.63	990.906	897.219
FOXO1	1.16563	0.999188	689.597	927.479	662.721	1221.83
ODF3B	31.7049	2.62719e-11	28.9276	30.5221	519.802	1364.5
COX4I1	-1.11175	0.999188	1019	1074.18	853.28	1029.36
CYFIP1	1.44448	0.999188	519.764	783.73	630.961	1251.51
IRF2BPL	2.64215	0.0389477	384.458	327.867	806.699	1075.32
RPS18	-1.32047	0.999188	1416.52	1068.28	1036.43	845.512
LAMC1	1.11286	0.999188	821.171	869.389	807.758	1073.41
RPLP1	-1.20695	0.999188	1137.51	1132.27	993.023	887.643
TSPYL1	1.0541	0.999188	849.166	934.372	986.671	893.389
[truncated: 28,581 more rows]

## Sheet: beta -vs+ cytokines
ID	foldChange	padj	X20276Beta.No.cytokines	X20289.Beta.No.cytokines	X20276Beta.plus.cytokine	X20289.Beta.plus.cytokine
SLAMF7	2947.11	5.82068e-21	0	0	347.198	707.982
AL669918.1	2083.57	5.7239e-17	0	0	498.008	245.414
GBP7	2062.99	5.46431e-34	0.61885	0	811.693	1093.21
IDO1	920.483	6.96982e-06	35.8933	4.57708	9631.74	28371.3
CXCL11	663.857	0.00450971	55.0776	1.52569	15758.6	22185.4
CXCL10	662.576	0.00900342	146.667	3.05139	44924	54614.2
GBP4	637.272	2.93249e-23	82.9259	9.15417	25987.6	34863.6
AC112719.2	597.887	4.96089e-07	0	0	113.945	99.6529
CCL8	581.526	0.000223528	0	0	15.4161	193.356
AC104459.1	581.388	9.22345e-07	0	0	113.945	93.7034
BST2	574.572	5.81903e-36	3.09425	6.10278	1659.58	3098.16
CCL5	541.411	0.0011791	61.885	3.05139	18435	17083.8
SLC25A47	504.542	1.03702e-05	0	0	115.956	63.9563
PSMB9	488.939	3.47548e-28	1.85655	4.57708	902.85	1814.57
GBP5	474.723	9.5451e-43	17.3278	28.9882	7226.82	13944
AL139125.1	473.46	4.92269e-05	0	0	123.999	44.6207
GBP1	457.069	2.47993e-18	113.25	10.6799	20858	37210.7
AC007991.4	401.098	0.000232148	0	0	36.8647	107.09
AC083837.1	393.778	1.07483e-41	11.1393	3.05139	2760.16	3655.92
CCL3	387.315	0.00225197	0	0	127.351	10.4115
CD74	375.378	1.31319e-18	52.6022	91.5417	7069.98	46621.2
GBP2	358.226	1.03924e-35	122.532	39.6681	32496.6	26976.2
UBD	355.604	0.000116915	26.6105	149.518	12518.6	49847.3
AP002373.1	349.592	0.000342703	0	0	52.2808	72.8805
ISG15	349.53	3.76256e-33	12.9958	6.10278	4868.15	2311.35
IFNL3	341.322	0.00528686	0	0	113.945	7.43678
TBX21	339.669	1.95308e-16	3.09425	0	1029.53	345.067
CPXM1	339.628	2.98241e-41	11.7581	12.2056	5185.86	2916.71
CX3CL1	299.951	1.73899e-24	69.93	12.2056	15062.9	10634.6
CTSS	280.632	1.92873e-38	58.7907	22.8854	9891.8	13954.4
SECTM1	274.783	5.98697e-17	0.61885	3.05139	409.533	364.402
CFB	272.219	1.2984e-25	165.852	329.55	31938.9	102352
HLA-DQB1	236.477	0.00728417	0	1.52569	2.0108	248.389
GBP3	226.031	1.01763e-35	34.0367	61.0278	7206.04	13769.9
IFIT3	215.546	2.47814e-20	153.475	28.9882	25189.3	14878
APOL1	209.219	1.35944e-34	85.4013	35.091	10249.1	15647
IL18R1	202.143	0.000135938	0	1.52569	44.9079	157.66
OR2I1P	194.077	6.2212e-31	71.7866	68.6563	7537.82	19755.1
SAMD9L	193.7	2.49958e-17	5.56965	22.8854	1246.7	3822.51
GBP6	193.037	1.15669e-40	12.377	7.62847	2050.35	2039.17
ETV7	183.95	7.422e-23	2.4754	9.15417	1036.23	765.988
LINC02605	182.809	3.19874e-29	56.3153	15.2569	6490.2	7255.32
TYMP	172.847	8.01371e-33	51.9834	33.5653	4890.94	10176.5
ICAM1	162.409	1.4842e-27	389.875	129.684	48727.7	36272.2
AC005515.1	159.04	9.99115e-17	35.8933	7.62847	5540.43	1765.49
TNFAIP2	154.345	1.25005e-27	185.655	102.222	31714.4	13053
ODF3B	149.719	3.16753e-21	12.377	15.2569	1031.54	3041.64
IRF8	148.243	2.25263e-19	3.7131	15.2569	1587.19	879.028
NOS2	147.016	1.39588e-10	6.1885	7.62847	221.858	1778.88
ICAM5	145.334	0.000823462	0	1.52569	95.1779	50.5701
XAF1	144.909	0.00263202	2.4754	32.0396	2044.31	2845.31
KLHDC7B	142.804	3.20161e-20	3.09425	6.10278	500.019	691.621
CD274	140.58	4.39326e-51	71.1677	94.5931	10481	12563.7
HAPLN3	137.781	9.67604e-21	9.9016	9.15417	1903.56	739.216
EBI3	136.876	2.13044e-07	0	4.57708	148.129	303.421
IFIT2	136.871	8.84075e-14	66.8358	24.4111	10832.9	1890.43
IL32	133.907	3.65345e-54	73.0243	62.5535	8788.54	9502.72
IL15RA	130.317	1.36739e-13	1.85655	3.05139	306.982	284.085
IRF1	126.664	2.01679e-40	243.827	131.21	22646.3	25298.4
SOD2	121.088	1.65137e-56	1396.74	1101.55	146902	155862
HLA-F	113.846	2.98241e-41	53.2211	32.0396	5166.42	4816.06
LIF	111.616	2.48457e-24	17.9466	38.1424	4002.16	2003.47
VNN2	110.906	0.000158229	0	3.05139	59.6538	185.92
SERPINE1	110.105	0.00435241	40.2252	47.2965	752.71	8876.54
RSAD2	109.667	8.3715e-13	128.102	25.9368	13662.1	3507.19
OAS2	109.402	2.10661e-21	16.0901	4.57708	1546.31	945.959
CR1L	106.862	7.45114e-07	0.61885	3.05139	207.113	108.577
BATF2	103.922	1.46158e-36	24.1351	16.7826	2061.74	2327.71
TRIM22	103.035	1.82479e-16	18.5655	48.8222	1590.54	5134.35
OAS3	102.899	3.57999e-42	84.7824	114.427	11797.4	8510.65
TAP1	100.126	1.09552e-40	147.905	86.9646	11596.3	12230.5
CXCL1	99.9399	1.36739e-13	16.7089	9.15417	506.722	2174.51
USP30-AS1	95.7821	3.45435e-07	0.61885	6.10278	386.744	133.862
WARS1	94.1185	1.65137e-56	1643.67	1472.3	150437	142930
RRAD	90.3335	9.69924e-11	8.04505	0	587.824	290.034
LAP3	88.2389	4.73047e-38	113.25	102.222	7309.26	11759
SLC28A3	85.1063	0.00034837	0	6.10278	52.2808	373.326
TNFSF10	80.9307	4.71628e-31	34.6556	70.182	4028.98	4200.29
ARAP2	80.7984	3.16661e-26	14.2335	12.2056	931.671	1238.97
NEURL3	80.667	1.64823e-11	18.5655	13.7313	2236.68	404.561
CXCL8	77.8657	2.3992e-14	37.7498	6.10278	1241.33	2394.64
BIRC3	73.463	4.73047e-38	85.4013	61.0278	4846.03	6053.54
AC006160.1	72.9485	1.07696e-06	0.61885	9.15417	170.248	426.871
AMOTL2	70.0441	1.97227e-08	2.4754	13.7313	780.861	233.515
TAP2	69.3888	1.04831e-28	176.991	82.3875	8334.1	9910.25
CD40	67.7568	1.11722e-16	11.1393	36.6167	1904.9	1140.8
PARP14	67.2316	2.192e-47	526.641	482.12	37018.2	30852.2
BATF3	67.1924	7.60954e-15	7.4262	6.10278	577.77	349.529
LY6E	64.0515	1.5319e-34	34.6556	45.7708	2462.56	2599.9
AC011511.5	63.186	2.62774e-06	2.4754	1.52569	160.864	107.09
CXCL6	63.1189	5.14469e-05	7.4262	3.05139	43.5674	654.437
AL157871.3	62.4022	3.47844e-07	5.56965	0	264.085	159.147
STARD8	62.3563	0.000228003	2.4754	1.52569	222.529	38.6713
OASL	59.4523	7.39245e-10	3.09425	15.2569	642.786	330.193
C1S	59.2727	5.74912e-13	44.5572	33.5653	858.612	3812.09
VNN1	58.9429	0.00109544	0	7.62847	58.9835	322.756
C1R	58.8709	1.77092e-18	56.9342	32.0396	1555.02	3786.81
BTN3A2	58.3123	2.42616e-13	24.754	27.4625	629.381	2405.06
IFITM3	57.6349	1.55762e-06	8.04505	13.7313	106.572	1118.49
LAMP3	56.6346	1.14755e-10	203.602	33.5653	9881.75	3712.44
AC242022.1	55.1679	2.6237e-05	2.4754	13.7313	737.294	86.2667
AL157871.2	54.2368	1.29841e-16	14.8524	9.15417	841.185	513.138
CMPK2	53.5448	2.47045e-15	43.3195	10.6799	1829.83	1216.66
FOXC1	52.036	0.000412928	0.61885	4.57708	68.3672	157.66
ADORA2A	51.4769	2.34184e-06	1.85655	6.10278	119.978	243.926
TFPI2	50.013	0.00264588	1.2377	1.52569	92.4968	41.646
FAS	49.8934	1.06324e-16	21.0409	7.62847	817.056	716.906
RTP4	49.2535	0.000622808	0	7.62847	115.286	196.331
MX1	48.8957	2.45288e-29	228.974	289.882	15951	9348.03
SOCS1	48.4689	8.87023e-16	11.1393	9.15417	441.036	562.221
ARNTL2	48.4583	4.94671e-11	6.1885	19.834	392.776	776.4
RIPK2	48.0384	5.61765e-18	37.131	30.5139	2282.26	993.554
GAD1	47.0629	2.13868e-13	24.1351	45.7708	802.31	2416.95
OAS1	46.0914	6.05866e-29	38.9875	51.8736	2201.83	1920.18
RASGRP3	45.1407	2.372e-07	46.4137	25.9368	3001.46	298.959
RHBDF2	44.5744	6.61302e-32	89.7332	88.4903	4599.37	3346.55
STX11	43.7098	1.10107e-09	6.80735	9.15417	465.165	212.692
ACE2	43.6947	0.00803322	0	4.57708	90.486	69.9057
LAMB3	43.3975	6.50499e-20	82.307	54.925	4065.17	1954.39
ADAMTS1	42.141	8.51301e-09	24.1351	15.2569	281.512	1411.5
DDX60	41.9925	3.21469e-31	216.597	140.364	8039.18	7064.94
CCL20	41.6232	0.0052033	4.33195	0	28.1512	182.945
CIITA	41.3894	4.61207e-10	66.2169	56.4507	756.731	4337.13
IL7	41.2422	8.79123e-19	18.5655	18.3083	653.51	870.103
ALPK1	40.8382	2.71932e-18	26.6105	57.9764	1357.29	1990.08
MMP10	40.6377	0.00750371	2.4754	0	52.9511	69.9057
MLKL	40.5752	2.46614e-18	24.754	15.2569	950.439	727.317
BTN3A3	40.5133	4.13813e-19	31.5613	50.3479	1177.66	2074.86
SERPING1	40.2615	8.34241e-09	46.4137	32.0396	437.684	2750.12
HCP5	39.8277	4.07506e-09	15.4712	85.4389	1122.7	2788.79
AC124319.1	39.4523	1.00368e-11	9.28275	7.62847	306.982	373.326
NFKBIA	38.7096	6.05916e-19	444.953	228.854	17485.9	8699.55
MX2	38.6763	1.45574e-09	24.754	39.6681	2020.86	432.821
MT2A	38.4911	3.01308e-17	37.7498	39.6681	943.066	2033.22
MET	38.0801	7.76322e-10	42.0818	39.6681	516.106	2604.36
IL4I1	37.8495	3.99837e-05	3.7131	7.62847	329.101	75.8552
CXCL2	37.0754	2.82053e-15	25.3728	12.2056	619.327	840.356
CSF1	35.7232	5.56435e-25	40.8441	36.6167	1407.56	1377.29
MIR155HG	34.8689	0.000607534	1.2377	9.15417	246.658	74.3678
PSMB10	34.4217	1.72935e-19	25.3728	35.091	888.774	1152.7
PIK3AP1	34.4005	1.06539e-14	64.9792	39.6681	1067.74	2586.51
IL18BP	34.2708	2.26875e-34	235.163	193.763	7193.98	7557.26
AL162253.2	33.9802	6.63016e-12	26.6105	7.62847	601.9	639.563
RRAS	33.8873	0.000108922	4.9508	1.52569	95.1779	147.248
EPSTI1	33.8198	9.25061e-32	147.905	170.878	5924.49	4820.52
UBE2L6	33.8137	9.93199e-30	77.3562	79.3361	2787.64	2504.71
TRIM34	33.7762	6.11287e-05	1.85655	7.62847	147.459	136.837
HLA-E	33.5949	6.7896e-18	1365.8	787.259	50059.6	22347.5
IFIH1	33.4941	2.39464e-29	174.516	199.866	7315.96	5190.87
SAMHD1	33.4127	2.41695e-29	84.7824	94.5931	2723.29	3248.39
HLA-B	33.2195	6.63931e-33	969.738	752.168	25531.8	31737.2
MMP25	33.0505	1.81859e-06	6.1885	4.57708	235.264	129.4
MTCO1P11	32.8576	4.40023e-06	2.4754	15.2569	227.221	297.471
TNFAIP3	31.9707	9.37687e-35	221.548	213.597	6754.28	7167.57
PLPP3	31.5665	1.07419e-10	16.7089	21.3597	342.506	844.818
RELB	31.4538	7.76322e-10	37.131	15.2569	1252.73	446.207
FSTL3	31.3529	1.37599e-10	63.7415	42.7195	2664.31	700.545
RND1	31.0752	3.71522e-06	4.33195	18.3083	181.642	472.979
IL17RB	30.723	1.70361e-10	160.901	132.735	1586.52	7453.14
PLA1A	30.6112	2.00438e-19	73.0243	38.1424	1888.81	1592.96
PSMB8	30.213	6.00267e-27	90.9709	71.7077	2408.27	2549.33
AL355304.1	30.1416	2.89636e-07	11.7581	18.3083	701.099	182.945
IFI6	30.0442	2.4864e-22	256.204	256.317	5345.38	10056
ZFP36	29.8889	2.05892e-08	211.647	90.016	7665.84	1398.11
APOL2	29.7366	1.29355e-32	410.916	329.55	10518.5	11553.8
SQOR	29.374	7.3621e-11	25.9917	59.5021	690.375	1764
CD83	29.0349	3.71742e-06	10.5204	18.3083	675.629	138.324
SP110	28.6663	2.76455e-21	84.1636	79.3361	2910.97	1781.85
PTGES3P1	28.6482	8.33377e-13	43.9383	15.2569	798.958	971.244
HLA-G	28.3485	0.00287997	0.61885	9.15417	98.5293	144.274
SOCS3	28.051	1.03329e-12	25.3728	33.5653	1102.59	526.524
ERAP2	27.9569	3.19293e-06	26.6105	50.3479	239.956	1887.46
FP565260.3	27.9384	0.000570908	1.2377	22.8854	455.782	169.559
IFITM2	27.6635	0.000762499	4.33195	7.62847	49.5998	270.699
IL11	27.4516	4.73761e-07	20.422	3.05139	378.701	319.782
VAMP5	27.3079	5.79152e-05	5.56965	4.57708	95.1779	187.407
PXT1	27.1283	0.00306064	3.7131	1.52569	65.6862	87.754
IFI30	27.0388	6.05866e-29	204.22	175.455	4658.36	5638.57
PPP1R18	26.6363	1.22007e-09	110.774	54.925	3517.56	937.034
IFI16	26.5211	1.36546e-06	17.3278	10.6799	161.534	600.892
DAB2IP	26.2472	8.16489e-14	62.5038	99.1702	2939.12	1259.79
RNF144B	26.2022	6.5583e-09	22.2786	18.3083	281.512	794.248
FST	25.8735	0.000220532	3.09425	7.62847	96.5185	162.122
RNF213	25.7483	8.87928e-28	5239.8	3478.58	114931	109632
HLA-J	25.2003	2.81084e-06	13.6147	13.7313	545.597	141.299
B2M	24.9309	7.40312e-27	2054.58	2735.57	50394	68977.6
VCAM1	24.7323	0.00110987	4.33195	35.091	96.5185	843.331
SYTL4	24.6384	0.000758825	3.7131	6.10278	166.226	65.4437
AF117829.1	24.5251	2.93897e-25	212.884	320.396	6480.14	6530.98
ISG20	23.8974	9.2087e-12	34.0367	91.5417	1806.37	1124.44
IL15	23.3244	4.0918e-07	11.7581	25.9368	231.242	618.74
DDX58	23.2512	1.41359e-21	204.839	176.981	5472.73	3422.41
ZC3H12A	23.2222	4.88761e-11	65.5981	38.1424	701.77	1744.67
PLEKHG1	23.2111	1.39615e-08	14.8524	27.4625	298.939	655.924
DRAM1	23.0378	6.48359e-15	44.5572	56.4507	839.174	1469.51
SMTNL1	23.0002	0.00958356	3.09425	3.05139	39.5458	102.628
ACHE	22.7656	9.28185e-09	21.6597	45.7708	1080.47	414.972
TGM2	22.3327	1.54652e-06	75.4997	416.515	2384.81	8546.35
ZDHHC4P1	22.1883	4.83272e-12	24.1351	28.9882	711.824	453.644
AL353583.1	22.1536	0.00743265	1.2377	7.62847	89.1455	86.2667
TCF3P1	22.0384	0.000775037	3.09425	7.62847	95.8482	124.938
STAT1	21.9358	6.48359e-15	1053.28	1093.92	13080.3	34020.3
TRIM21	21.8835	1.03916e-20	61.2661	68.6563	1416.94	1412.99
HELZ2	21.7686	4.36895e-11	268.581	161.724	7106.84	2292.02
PLEKHA4	21.7143	1.275e-08	76.7374	44.2452	2077.83	574.12
DAPP1	21.6733	2.27467e-05	19.1843	6.10278	148.799	428.359
LHFPL6	21.6446	0.00731999	0.61885	13.7313	168.237	113.039
GADD45B	21.6144	6.32359e-08	127.483	94.5931	4032.33	779.375
CASP4	21.3961	1.82953e-11	33.4179	93.0674	1173.64	1468.02
KLF4	21.3399	6.30888e-06	7.4262	9.15417	168.237	179.97
MTND4P14	21.1431	0.00600112	1.85655	7.62847	64.3456	118.989
BTN3A1	21.0056	5.74808e-19	75.4997	76.2847	1329.81	1859.2
LYPD1	20.9674	1.28283e-06	8.04505	21.3597	354.571	229.053
LCN2	20.9479	5.20872e-06	76.7374	190.712	678.31	4894.89
RNF213-AS1	20.9215	1.8303e-17	121.295	225.803	3145.56	4053.05
C15orf48	20.0284	1.4598e-05	37.131	18.3083	185.664	947.446
RARRES1	19.7742	1.50967e-06	9.9016	12.2056	182.983	248.389
DHX58	19.6725	1.76469e-13	42.0818	48.8222	1101.92	673.772
IGFBP3	19.6629	1.82667e-07	134.29	854.389	9002.36	10371.3
STAP2	19.5402	3.10665e-12	51.3645	33.5653	1050.98	633.614
IRF1-AS1	19.3826	3.23872e-24	220.929	199.866	3687.14	4484.38
IKBKE	19.3274	0.000368995	16.0901	22.8854	82.4428	664.848
CXCL5	19.317	0.000706716	11.1393	3.05139	93.1671	200.793
IFI35	19.0366	7.6606e-22	113.868	106.799	2213.22	1994.54
KCNA1	19.0246	1.43216e-06	9.9016	27.4625	256.712	422.409
ARHGAP31	18.9306	1.06434e-11	51.9834	77.8104	1638.8	789.786
CCL2	18.8642	0.000385189	9.28275	4.57708	97.1887	176.995
LYN	18.845	2.89072e-19	94.0652	73.2334	1611.99	1566.19
SAMD9	18.7125	4.16734e-23	167.708	201.392	3675.07	3206.74
EGR3	18.6553	0.000922442	6.1885	10.6799	233.923	69.9057
ATF3	18.5699	8.66493e-11	255.585	123.581	5017.62	2064.45
CXCL3	18.5189	0.000981001	6.80735	4.57708	86.4644	130.887
GLIPR2	18.1942	0.00243047	3.7131	10.6799	71.7186	175.508
MMP25-AS1	18.1492	2.75496e-16	102.729	91.5417	2181.72	1352.01
CGAS	18.1027	0.00128359	3.7131	10.6799	146.788	96.6782
NR4A3	17.8197	1.85944e-05	121.913	178.506	4806.48	532.474
NINJ1	17.7921	1.12812e-14	51.9834	44.2452	952.449	770.451
PRAL	17.6232	0.00756503	16.7089	0	121.318	197.818
NLRC5	17.3846	2.98014e-23	191.843	201.392	3223.98	3606.84
GC	17.2354	3.00602e-08	112.012	82.3875	719.867	2647.49
GLUL	17.1642	1.25508e-19	348.412	326.499	7074.67	4514.13
TJP2	17.0905	4.47787e-09	34.0367	102.222	1340.53	937.034
INHBA	16.839	4.3996e-06	308.187	248.688	8275.12	1106.59
DDX60L	16.3413	6.98747e-15	162.139	285.305	4349.36	2915.22
GVINP1	16.2895	0.00251879	5.56965	16.7826	71.0483	278.136
C4A	16.227	4.79072e-18	126.864	190.712	2461.22	2653.44
RND3	16.2085	1.59986e-08	56.9342	19.834	691.716	591.968
NAMPTP1	16.1776	8.86968e-12	37.131	33.5653	535.543	614.278
ZNF267	16.175	5.39147e-17	196.794	125.107	2886.84	2358.95
USP18	16.0657	7.32534e-11	34.6556	62.5535	877.38	651.462
NNMT	15.8798	0.00355636	24.1351	25.9368	47.589	748.14
SYNPO2	15.5946	1.62326e-10	49.508	100.696	1419.63	883.49
SLFN5	15.5495	3.32534e-09	321.802	164.775	5599.41	1996.03
HLA-C	15.353	3.53348e-12	1204.28	2302.27	17760.7	36035.7
AL078604.2	15.321	0.000706775	22.8974	3.05139	182.313	240.952
C4B	15.2745	4.94671e-11	107.061	204.443	1607.3	3116.01
LUCAT1	15.1617	3.51089e-17	246.302	154.095	2994.75	3117.5
MOV10	15.0416	1.23953e-18	172.659	245.637	3036.31	3221.61
PSME2	14.8076	1.56191e-16	175.753	285.305	3133.5	3652.95
ANKRD33B	14.7685	0.000845376	9.9016	47.2965	658.872	159.147
NMI	14.7574	7.9115e-12	44.5572	57.9764	855.931	641.051
PATL2	14.7414	2.19174e-07	32.799	19.834	498.008	293.009
TEAD4	14.6188	0.00580527	11.7581	3.05139	153.491	75.8552
JAK2	14.4854	2.04826e-22	347.794	340.23	5236.8	4731.28
SEPTIN4	14.4783	6.28425e-07	37.131	57.9764	351.22	1012.89
HEG1	14.392	5.91253e-15	126.864	82.3875	1516.81	1526.03
RNF24	14.3652	7.71296e-16	180.085	219.7	2235.34	3493.8
CEBPD	14.2284	0.0001148	88.4955	82.3875	2170.32	260.287
APOBEC3G	14.183	7.35221e-09	46.4137	25.9368	450.419	599.405
PDSS1P1	14.0345	0.000657898	7.4262	12.2056	123.329	144.274
PHF11	13.7299	2.55339e-10	409.679	260.894	6557.89	2669.8
SAT1	13.7254	2.47599e-22	725.292	837.606	10009.8	11425.9
FBXO6	13.7187	2.39607e-07	42.0818	18.3083	455.111	398.611
TMEM140	13.6633	1.32072e-08	37.7498	91.5417	729.251	1002.48
PRRG4	13.4798	7.68666e-10	41.4629	42.7195	462.484	672.285
CRTAC1	13.4441	2.01466e-05	18.5655	22.8854	172.929	380.763
NAMPT	13.3344	4.17687e-17	491.367	428.72	4840.67	7442.73
IRAK2	13.306	1.31635e-10	43.3195	39.6681	553.641	554.784
ANGPTL1	13.2364	0.000266874	12.9958	73.2334	339.155	773.425
ACSL5	13.0294	0.00525824	11.7581	22.8854	58.9835	385.225
NFKB2	13.01	6.48359e-15	297.667	276.151	4689.86	2778.38
TRAFD1	12.9875	2.25263e-19	306.331	386.001	4303.78	4665.84
TNFAIP8	12.9561	1.04917e-08	68.0735	180.032	1898.87	1274.66
AC009133.1	12.9104	1.18761e-08	29.0859	38.1424	451.09	406.048
TAPBP	12.7895	1.25377e-20	1206.76	942.879	13065.5	14454.1
JAK3	12.7579	0.00176765	5.56965	38.1424	221.188	312.345
LITAF	12.7574	8.3291e-08	50.1268	77.8104	1122.7	490.828
STAT5A	12.7013	2.9197e-10	174.516	79.3361	1880.1	1380.27
MAP3K8	12.6806	1.23272e-06	66.2169	61.0278	1231.28	382.251
MSRB1	12.3585	1.15234e-07	25.9917	36.6167	349.209	413.485
PML	12.2285	7.74085e-14	347.794	202.917	3733.39	3035.69
PLSCR1	12.2072	4.26234e-14	108.299	138.838	1331.15	1670.3
AL357054.4	12.1982	0.00165459	6.1885	25.9368	184.994	187.407
CD68	12.1577	6.24695e-05	739.526	199.866	9404.52	2042.14
BAZ1A	12.1454	2.51449e-08	782.226	370.744	10102.3	3928.11
VWA3B	12.0502	0.000811496	11.1393	21.3597	265.426	114.526
IFIT1	12.0383	2.60379e-09	206.077	193.763	3469.97	1343.08
NKX3-1	12.0341	0.00194458	6.80735	18.3083	132.713	156.172
ADCY4	12.0129	0.00532495	4.9508	22.8854	197.729	118.989
GFRA1	11.9911	0.000149737	90.9709	134.261	341.836	2353
HK1	11.9718	2.51305e-06	51.9834	35.091	748.018	303.421
IRF7	11.9634	2.7259e-07	48.8891	44.2452	761.423	353.991
ANO9	11.9468	1.50967e-06	22.8974	32.0396	376.69	269.211
HLA-A	11.8563	1.95362e-19	3434	2543.33	34069	36829.9
PSMB8-AS1	11.7224	0.00276344	30.9425	6.10278	132.043	321.269
AC013486.1	11.6228	0.00147966	8.04505	18.3083	132.713	162.122
DENND2B	11.5512	1.89104e-16	651.03	829.978	9999.71	7085.77
ICOSLG	11.5233	1.13965e-05	18.5655	30.5139	316.366	236.49
CASP7	11.4765	1.91083e-05	36.5121	15.2569	337.144	275.161
C2	11.4651	0.000756017	16.0901	24.4111	113.945	345.067
APOL6	11.4631	3.64755e-13	601.522	1151.9	10651.9	9406.04
UNC93B1	11.4499	0.00199195	76.1185	16.7826	901.509	179.97
CSNK1G2P1	11.4032	0.00078791	8.6639	32.0396	219.848	224.591
NBN	11.2435	7.89022e-15	295.191	456.183	4514.92	3901.34
NUAK2	11.1467	3.22876e-07	194.938	108.324	2484.01	913.237
FMNL2	11.1437	5.06541e-11	232.688	138.838	2532.94	1631.63
PARP9	11.0667	3.772e-16	386.781	559.93	5364.15	5083.78
FAM111A	11.0198	3.07001e-10	76.7374	56.4507	678.98	803.172
EHD1	10.7144	2.58748e-14	242.589	207.494	2790.32	2040.65
SP140L	10.7101	2.19174e-07	34.6556	48.8222	375.35	508.676
AC124319.3	10.6826	0.00211678	8.04505	50.3479	299.609	301.933
UBA7	10.6656	2.70866e-05	38.9875	44.2452	233.923	652.949
ARRDC3	10.629	4.93566e-08	244.446	556.879	2761.5	5727.81
CNN3	10.5505	0.000250961	35.2744	53.3993	189.015	740.703
TNIP1	10.4197	1.75083e-13	1021.72	614.855	9542.59	7540.9
HMGB1P3	10.3837	6.22351e-05	17.9466	25.9368	235.264	212.692
LACTB	10.2999	0.00011734	108.299	45.7708	1258.09	343.579
DTX3L	10.2527	1.36738e-17	518.596	602.649	5409.73	6074.36
ELOVL7	10.0511	3.17921e-07	167.708	59.5021	1114.65	1200.3
TRIM25	10.0466	8.33918e-10	384.306	259.368	4305.8	2176
VMP1	9.96458	2.4452e-13	553.871	833.029	5789.77	8006.44
HSD17B7P2	9.8049	1.46592e-07	71.7866	44.2452	665.575	486.366
PINLYP	9.77851	0.00620291	14.2335	33.5653	366.636	89.2414
NFKBIZ	9.6673	3.20754e-12	219.692	294.459	2036.27	2919.68
SERPINB9	9.60324	0.000164722	17.9466	27.4625	202.421	226.078
PSME1	9.59302	2.09332e-15	983.352	698.768	8360.91	7799.7
PARP12	9.46655	1.21023e-09	259.917	154.095	2406.26	1533.46
NFKBIE	9.39845	2.06848e-06	40.2252	35.091	395.458	315.32
PLEKHG2	9.36609	0.000658546	64.9792	79.3361	1136.1	209.717
SLC12A7	9.26206	8.20588e-09	347.175	189.186	3156.96	1832.42
AC116366.2	9.25343	4.3807e-07	47.6514	48.8222	516.106	374.814
IRF9	9.23843	1.80603e-12	194.938	189.186	2031.58	1517.1
ZNFX1	9.14944	1.64955e-15	1121.97	910.84	10336.9	8275.65
TRIM38	9.13341	6.224e-11	127.483	119.004	981.271	1274.66
H2AC19	9.06655	2.12474e-06	64.3604	184.609	1052.99	1176.5
KIAA1217	9.01719	3.90661e-13	355.839	524.839	3727.35	4191.37
SP100	8.99763	1.37981e-14	487.035	373.795	3809.8	3953.39
ADM	8.95201	4.53715e-09	290.859	143.415	1780.23	2135.84
BCL3	8.71098	7.72386e-06	94.0652	41.1938	714.505	481.903
GSDMD	8.60787	7.40435e-07	116.963	56.4507	851.909	660.386
DPYSL3	8.60683	0.000530891	103.967	309.716	680.321	2864.65
HLA-H	8.54477	2.90777e-07	107.061	263.945	1494.7	1647.99
BRCA2	8.50168	0.00162739	44.5572	21.3597	415.566	153.198
RAB24	8.45054	3.47818e-05	342.224	186.135	3486.73	989.092
B4GALT1	8.35737	7.00068e-08	196.175	169.352	995.347	2067.43
RUNX1	8.34266	0.00100418	86.0201	56.4507	215.826	981.655
TMSB10	8.34111	4.07798e-10	276.626	189.186	2282.26	1618.24
HERC5	8.27582	0.000707438	287.765	93.0674	2545	621.715
DUSP5	8.24511	2.25969e-07	108.918	120.53	1240.66	645.513
CFAP43	8.22162	0.000304744	37.7498	61.0278	577.1	224.591
BBC3	8.15778	0.00689872	60.6473	10.6799	390.095	206.743
TREX1	8.14131	1.65342e-05	43.9383	54.925	499.349	298.959
NUB1	8.0558	4.49806e-12	941.889	666.729	7401.09	5574.61
LIMK2	8.04402	3.28489e-08	201.126	183.083	1059.02	2037.68
PIM2	8.03154	2.22957e-05	69.93	39.6681	347.869	545.86
HILPDA	8.02832	2.96101e-05	100.873	129.684	1374.05	468.517
RFX5	8.025	1.12798e-06	113.25	256.317	1154.87	1789.29
NOCT	8.00609	1.45574e-09	178.848	186.135	1778.89	1139.31
BANK1	7.98866	5.98436e-05	39.6064	74.759	326.42	575.607
ELF3	7.96498	3.5977e-10	331.085	253.265	1855.97	2812.59
MDGA1	7.86178	0.00119216	21.0409	68.6563	277.491	411.998
HAAO	7.83465	0.00072555	29.0859	47.2965	404.841	184.432
ATP11C	7.80566	2.45675e-05	44.5572	36.6167	297.599	340.605
ERLIN1	7.7203	2.4094e-09	269.819	361.59	1848.6	3016.36
TRIM5	7.70643	7.22311e-05	36.5121	80.8618	508.733	379.276
SPATS2L	7.67404	3.69179e-06	151.618	109.85	625.359	1392.17
NFKB1	7.65358	6.00241e-10	215.36	256.317	2136.81	1463.56
AC040162.1	7.58758	4.96089e-07	73.6431	65.6049	480.581	580.069
G0S2	7.57695	0.00636779	32.799	331.076	1628.08	1108.08
LGALS3	7.54284	0.000637096	38.3687	22.8854	265.426	203.768
TESK2	7.53917	0.00242836	38.3687	16.7826	173.599	252.851
LIFR	7.50787	5.79884e-05	41.4629	47.2965	264.755	400.099
LGMN	7.50641	9.08848e-11	426.388	369.218	3559.79	2416.95
SLC2A6	7.5063	1.10739e-10	170.803	173.929	1323.78	1262.77
RAPGEF3	7.48802	0.000929659	34.6556	42.7195	403.501	171.046
OPTN	7.4373	1.2184e-08	1693.17	1008.48	12713.6	7396.62
BTN2A2	7.38997	9.98106e-07	80.4505	76.2847	472.538	688.646
CTSO	7.37862	6.45076e-07	90.3521	154.095	746.677	1042.64
JUNB	7.34179	9.02046e-06	603.997	341.756	5073.25	1881.51
TAPBPL	7.26584	1.38241e-06	79.8316	61.0278	485.273	545.86
CYP2J2	7.21238	0.00525812	25.3728	25.9368	254.031	114.526
TRIM14	7.18854	4.0918e-07	86.639	106.799	804.32	578.582
MAML2	7.18743	7.77207e-07	395.445	477.542	4425.77	1839.86
AC244034.3	7.14927	0.00111686	25.9917	28.9882	184.994	206.743
LRCH2	7.1325	2.22306e-06	69.3112	102.222	694.397	517.6
JAG1	7.1267	0.000269017	43.3195	48.8222	426.96	226.078
CARD6	7.09069	0.00219897	21.6597	44.2452	184.994	273.674
TRANK1	7.07734	3.48649e-05	129.958	146.467	531.522	1424.89
PRRT2	7.06733	0.000613447	46.4137	28.9882	326.42	212.692
AKR1B1	7.04203	1.66185e-05	165.852	173.929	660.213	1734.26
AK4	6.97869	0.00221679	51.9834	170.878	392.106	1149.73
C1RL-AS1	6.96559	9.6761e-08	102.729	123.581	867.326	702.032
MAFF	6.94537	0.000362104	133.672	91.5417	1196.43	371.839
TRIM69	6.94463	9.49219e-08	252.491	146.467	1533.57	1253.84
SPTLC3	6.92203	0.00648513	39.6064	32.0396	119.308	380.763
AC092053.4	6.8628	1.56622e-07	124.389	119.004	978.59	691.621
MELTF	6.66528	0.00768773	50.1268	70.182	142.767	657.411
MYO1E	6.63469	8.70455e-08	166.471	248.688	1576.47	1163.11
STOM	6.58942	3.28489e-08	159.044	143.415	1111.97	883.49
GRASP	6.57693	3.03055e-08	264.868	181.558	1648.19	1299.95
MAMLD1	6.57495	0.00580527	27.8482	47.2965	345.188	141.299
PSMA2	6.55825	0.00116257	40.8441	155.621	615.975	654.437
ANO6	6.5112	0.00261249	41.4629	73.2334	199.74	541.398
COL7A1	6.50239	0.000694451	73.6431	86.9646	770.137	269.211
ETS2	6.47569	2.65509e-06	165.233	353.961	1464.53	1878.53
ETV6	6.45027	1.45293e-10	293.335	294.459	1872.73	1918.69
SFMBT2	6.41762	1.92785e-09	409.679	286.831	2290.3	2193.85
PRG4	6.38428	1.05677e-09	581.1	849.812	5027.67	4090.23
QSOX1	6.36343	0.00429719	240.114	608.752	837.164	4555.77
ARL5B	6.34141	4.47491e-05	302.618	248.688	2575.17	922.161
FOSL2	6.32799	9.78975e-07	134.29	215.123	1268.15	928.11
CADPS2	6.31865	0.000557777	61.2661	38.1424	378.701	255.825
ARID5A	6.25494	0.00471585	73.6431	50.3479	602.57	175.508
CEACAM1	6.23821	5.51889e-08	151.618	140.364	934.352	889.439
EHD4	6.22555	3.20366e-06	104.586	128.158	861.963	580.069
CFLAR-AS1	6.16057	0.00372143	34.0367	41.1938	303.631	156.172
KIAA0040	6.15068	0.000308417	46.4137	85.4389	343.177	458.106
CFLAR	6.07262	5.20476e-12	1151.68	1061.88	6958.04	6487.85
APOBEC3F	6.06083	0.000562018	43.3195	88.4903	340.496	447.694
MOB3C	6.03735	5.85399e-06	163.376	132.735	1133.42	657.411
BTG1	6.03246	5.77969e-11	548.92	572.136	3205.22	3556.27
SLC25A28	6.02997	8.34198e-05	128.102	67.1306	690.375	498.264
HERC6	6.02988	4.06902e-08	207.934	286.831	1599.93	1371.34
KLF5	6.01836	0.00533752	40.2252	36.6167	316.366	145.761
TNFRSF10B	6.01806	4.12884e-05	73.6431	67.1306	374.009	475.954
GK	6.01674	0.000490856	65.5981	51.8736	261.404	450.669
RELA	5.9978	0.000644405	753.14	350.91	5112.8	1518.59
XPNPEP1	5.94983	6.65571e-08	211.647	166.301	1107.28	1149.73
ARID5B	5.949	1.1928e-09	1764.34	1626.39	12140.5	8031.72
SSTR2	5.93431	2.72433e-09	645.46	862.018	3859.4	5076.35
AGRN	5.93314	1.00184e-06	254.966	238.008	1865.35	1059
RBBP8	5.90717	9.6761e-08	1045.86	715.551	6415.8	3999.5
TIFA	5.90126	0.00227075	30.9425	62.5535	260.064	282.598
IFIT5	5.89605	3.01929e-07	239.495	234.957	1708.51	1087.26
PARP3	5.77657	0.000476492	100.873	51.8736	365.966	528.011
RFX3	5.75415	2.95886e-08	444.953	700.294	3445.17	3127.91
PSMA6	5.75046	3.69063e-09	336.654	376.847	2223.28	1874.07
RNF19B	5.74752	1.13231e-05	654.743	360.064	3815.83	2028.75
RBM38	5.74429	0.00614424	78.5939	25.9368	345.188	266.237
RAB27A	5.71068	8.34198e-05	114.487	158.672	1027.52	523.549
ACP3	5.70681	0.0078887	110.774	207.494	1497.38	309.37
SNX10	5.70596	4.96089e-07	141.098	157.147	902.179	795.736
BTC	5.63858	0.00166254	55.0776	41.1938	325.75	220.129
BCL6	5.59675	1.21257e-07	350.269	381.424	2467.25	1622.71
AC012459.1	5.59025	0.00745689	30.3236	57.9764	179.632	307.883
AC016876.3	5.56722	0.00464501	397.302	143.415	2358	661.874
AC012467.2	5.52492	0.00542647	59.4096	74.759	191.696	548.834
TRIM56	5.51686	3.30811e-09	1040.29	796.413	5595.39	4546.85
SH3BP4	5.50475	0.000138633	122.532	117.479	878.05	441.745
DYNLT1	5.47767	3.60538e-06	136.766	167.826	712.494	951.908
XRN1	5.40505	7.656e-11	1734.02	1659.96	9710.16	8635.59
VDR	5.38737	0.00268189	47.0326	112.901	516.106	333.168
HELB	5.2844	0.000519277	125.627	85.4389	734.613	385.225
BPGM	5.25917	0.00159932	72.4054	114.427	313.015	664.848
UBE2Z	5.23032	3.82549e-08	410.297	491.274	2091.23	2619.23
CLMN	5.22317	0.000933791	76.7374	205.969	786.223	675.26
EPHB2	5.20449	8.58586e-05	84.1636	105.273	443.717	538.423
IER5	5.20294	0.00328167	136.147	51.8736	613.965	374.814
DENND5A	5.2023	6.73001e-07	490.129	363.115	2640.18	1805.65
CD47	5.13337	6.40699e-08	398.539	459.234	2463.23	1933.56
S100A11	5.1265	2.28842e-08	746.333	573.661	3646.25	3129.4
STAT2	5.12615	1.09479e-09	780.37	770.476	3882.86	4067.92
FCHSD2	5.12039	1.02425e-05	173.897	131.21	857.272	710.956
NT5C3A	5.11818	1.85524e-05	112.631	126.633	650.159	571.145
C1RL	5.11244	0.000758825	137.385	198.34	500.689	1212.2
BZW1	5.11242	5.87052e-08	385.543	511.108	2261.48	2312.84
GCA	5.04014	3.27481e-05	175.753	180.032	1122.7	667.823
SERPINB1	5.02619	0.000433009	202.364	376.847	1983.32	914.724
TOP1	5.01713	2.25055e-05	2115.85	1624.87	12987.8	5782.84
AMPD3	5.01344	5.87332e-07	646.079	645.369	4008.87	2463.06
AC099548.2	4.99899	0.00827052	63.7415	93.0674	210.464	571.145
C2CD4B	4.98616	0.00222024	160.901	331.076	1780.23	660.386
SNTB2	4.98161	0.000111894	267.343	318.87	2002.09	911.749
RNF207	4.96456	0.000499781	116.344	71.7077	412.884	529.499
TNRC18P1	4.94978	0.00478027	72.4054	114.427	650.829	266.237
SCML1	4.93087	0.00341268	85.4013	44.2452	353.901	293.009
PSMA4	4.91197	1.07633e-07	428.244	367.692	2099.28	1814.57
TRAF3IP2	4.8902	1.68229e-06	272.913	390.578	1469.9	1765.49
MDK	4.88046	5.21589e-05	191.225	236.483	762.764	1322.26
THEMIS2	4.86412	0.00197809	112.631	125.107	816.385	336.143
ELF4	4.85762	0.00192749	56.9342	61.0278	308.323	263.262
FGD6	4.85328	0.000271271	201.126	254.791	699.759	1511.15
MUC13	4.83201	0.00244208	433.195	392.104	852.58	3139.81
IFNGR2	4.8019	0.000621443	97.7783	201.392	811.023	612.791
PARP10	4.79587	0.000555032	229.593	135.787	1152.19	606.841
ACP2	4.78284	0.0003437	161.52	341.756	958.482	1436.79
MIDEAS	4.76232	0.000408992	1446.87	866.595	7937.3	3086.26
KCNN3	4.75557	0.00200675	159.044	123.581	390.766	959.345
PPA1	4.75144	5.37661e-05	360.789	266.997	1925.01	1061.97
ZUP1	4.74795	3.58873e-05	168.327	129.684	764.104	655.924
ABCB1	4.74314	8.40064e-06	248.778	286.831	1517.48	1017.35
BZW1P2	4.73096	0.000131259	106.442	119.004	590.505	472.979
CD82	4.72339	1.50971e-05	164.614	202.917	956.471	773.425
B4GALT6	4.71206	3.3244e-07	417.105	433.297	2250.76	1753.59
IER3	4.69449	8.43558e-05	794.603	1920.85	6497.57	6232.02
SHFL	4.69239	0.000116829	228.356	158.672	1118.01	703.52
FNIP2	4.69194	0.00232137	2014.98	869.646	10054	3489.34
CLIP3	4.69002	7.47604e-08	631.227	654.523	2682.41	3348.04
C19orf12	4.66326	0.00166744	103.348	129.684	727.24	353.991
AKIP1	4.66018	0.00235836	131.815	61.0278	446.398	462.568
NFIX	4.65541	0.0055826	230.212	128.158	1244.69	428.359
MAATS1	4.62792	1.63674e-05	384.925	326.499	2055.04	1238.97
STOML1	4.61946	0.00182976	98.3971	99.1702	315.026	599.405
TIMP1	4.61846	0.000149031	657.837	1277.01	3167.68	5757.56
AMOT	4.61728	0.00120756	105.204	257.842	871.347	791.274
PNRC1	4.60981	6.30237e-08	700.538	590.444	2984.03	2973.23
FAM117B	4.60354	0.000496004	123.77	184.609	529.511	884.977
WTAP	4.60165	3.57347e-06	665.264	562.981	3478.02	2176
TRIP10	4.59308	0.000845376	199.888	137.313	1033.55	519.087
TP53BP2	4.58658	0.000587012	565.01	263.945	2459.21	1353.49
PAXIP1-AS2	4.56479	0.000886866	86.639	90.016	339.825	467.03
CXCL16	4.51732	0.0084356	63.1227	50.3479	310.334	203.768
ERC2	4.51561	0.000561098	88.4955	91.5417	396.128	416.46
SPATA6L	4.49147	0.00471056	84.7824	254.791	781.531	730.292
OGFR	4.48573	0.000662981	293.335	157.147	1272.17	757.064
CMTM6	4.46384	0.00114134	349.031	521.788	1084.49	2799.2
MCL1	4.43771	2.40314e-07	752.521	991.702	3745.45	3986.11
PLCG1-AS1	4.4327	0.00802759	58.7907	94.5931	427.63	245.414
CSRNP1	4.40327	1.27874e-05	515.502	439.4	2586.56	1619.73
ERAP1	4.37225	1.08695e-06	340.986	352.436	1525.53	1505.2
MCU	4.31532	0.00100095	117.581	106.799	583.132	385.225
RNF114	4.24342	5.01383e-06	404.109	450.08	2073.14	1546.85
CFL2	4.22118	0.00471056	258.06	140.364	1168.28	519.087
IRF2	4.21744	0.000221751	211.647	140.364	763.434	728.805
BSPRY	4.21606	0.000845376	232.069	160.198	1057.01	600.892
TBC1D9	4.20587	3.31282e-06	813.169	1037.47	4527.65	3246.9
RAB8B	4.2049	9.118e-05	196.794	167.826	842.526	693.108
POMP	4.19382	1.92664e-05	696.206	549.25	3183.1	2043.63
TDRD7	4.17391	0.000233479	167.708	140.364	709.813	578.582
SPPL2A	4.16096	3.67628e-06	417.724	488.222	1693.09	2073.37
GRAMD1C	4.15801	0.00875413	74.262	138.838	321.058	559.246
TANK	4.1522	7.53873e-05	215.979	201.392	752.71	983.143
GTPBP1	4.1374	0.000551645	616.993	358.538	2614.04	1429.35
LACC1	4.13144	0.00157819	221.548	180.032	546.268	1118.49
BACH1	4.0953	5.65615e-05	346.556	250.214	1088.51	1363.91
MYD88	4.07696	0.000654714	121.913	169.352	535.543	647
UTRN	4.05762	4.69965e-08	2810.2	2720.31	11169.3	11272.7
FXYD5	4.03907	0.00600112	112.012	83.9132	495.998	297.471
HIVEP2	4.03805	1.32771e-06	3344.88	2982.73	14989.2	10563.2
DYRK3	4.03345	0.00915354	120.676	242.585	994.006	461.08
FAM177A1	4.02632	8.34198e-05	961.074	848.286	4728.06	2556.77
C4orf19	4.02028	0.000180698	195.557	303.613	986.633	1011.4
AL390719.2	4.0055	0.00407932	84.1636	82.3875	361.944	304.908
PLEKHG3	4.00002	3.53988e-07	1117.64	1028.32	4472.02	4114.03
SLCO5A1	3.99941	0.000553414	247.54	428.72	1613.33	1079.82
KDM7A-DT	3.98202	0.0060198	70.5489	114.427	380.712	349.529
RSU1	3.97891	0.00413787	146.667	114.427	672.948	367.377
QKI	3.97452	9.69361e-05	415.867	355.487	1874.07	1192.86
RORB	3.95544	0.00409033	188.749	270.048	556.992	1255.33
CERKL	3.94547	0.00750371	198.032	259.368	490.635	1313.34
ITGA1	3.93416	0.00954974	254.966	521.788	839.845	2210.21
MMAA	3.89263	0.00222024	103.348	135.787	515.435	410.51
SDC4	3.88096	0.00137064	159.044	305.139	848.558	942.984
MAST4	3.87807	2.12686e-06	2018.07	2775.24	9690.05	8888.44
C5orf15	3.87805	0.000706775	237.638	334.127	833.142	1380.27
CLIC4	3.8728	0.00198008	146.667	210.546	528.841	850.768
L3MBTL4	3.84002	0.00464583	90.3521	91.5417	321.058	377.788
MAT2B	3.83242	0.000922553	180.704	225.803	609.943	945.959
SPAG1	3.81306	0.00142361	127.483	119.004	489.965	450.669
SLC30A7	3.78784	3.51443e-05	421.437	590.444	1851.28	1973.72
MVP	3.78218	0.000511846	331.085	633.163	1884.12	1750.62
MR1	3.78149	2.80271e-05	321.802	353.961	1284.23	1268.71
DENND4A	3.77758	5.60863e-05	1654.19	2013.92	8655.16	5193.85
MXD1	3.77089	0.000145728	538.399	393.629	2075.15	1444.22
GSTK1	3.75727	0.00580527	139.86	324.973	766.785	969.756
ZC3HAV1	3.75279	8.44473e-05	854.632	881.852	4073.88	2439.26
PATL1	3.7522	0.000194577	597.809	389.052	2124.75	1585.52
PTPN2	3.7423	0.000851859	586.051	326.499	2034.26	1389.19
JAK1	3.73662	2.62986e-06	2446.93	1853.72	7984.22	8094.19
DOP1A	3.72549	3.59809e-06	1334.24	1244.97	4238.77	5373.82
RAP2C	3.71777	0.00255198	170.803	115.953	487.954	584.531
DNAJA1	3.71423	6.96982e-06	2030.45	1449.41	6397.7	6536.93
PANX1	3.69334	0.00803322	158.426	86.9646	490.635	422.409
ZSWIM4	3.69087	0.00600311	172.04	111.376	636.754	413.485
STARD13	3.68914	0.00331117	147.286	297.51	814.374	816.559
KDM6B	3.67936	0.00317588	1611.48	1156.48	7334.73	2851.26
PFKP	3.6594	2.67312e-05	402.871	405.835	1427.67	1531.98
LSR	3.65923	0.00152576	451.142	393.629	2071.8	1018.84
OTUD4	3.6511	2.7507e-05	877.529	796.413	3559.79	2552.3
KARS1	3.64317	0.000930377	815.644	434.823	2673.02	1891.92
RBCK1	3.63913	0.000327418	706.727	468.388	2540.98	1741.69
NCOA7	3.63797	0.000320962	287.765	399.732	1408.9	1084.28
BCL9L	3.62577	0.000652639	836.066	520.262	3024.92	1899.35
WASHC2A	3.60983	0.00045232	1485.86	762.847	4204.59	3925.13
CLUHP3	3.58921	0.000149737	278.482	299.036	969.876	1102.13
TIPARP	3.58564	0.00601993	323.04	311.242	674.289	1603.37
SBNO2	3.57042	0.00143437	841.017	469.914	2885.5	1802.68
B4GALT5	3.55191	0.000285393	244.446	262.42	843.196	956.37
MSN	3.54428	0.000496004	468.469	349.384	1725.94	1176.5
HOPX	3.54348	0.00854958	148.524	302.088	954.46	632.126
NECTIN2	3.53	0.000186591	355.22	457.708	1583.84	1279.13
IVNS1ABP	3.52531	4.52154e-05	504.363	456.183	1802.35	1585.52
SAMD4A	3.51836	0.00287997	146.049	187.66	500.689	670.798
EXT1	3.50351	0.00464501	116.963	172.404	518.787	489.34
PTK2B	3.50337	0.000635463	254.966	344.807	920.277	1176.5
CYLD	3.47311	2.08743e-05	1236.46	1023.74	4287.03	3566.68
ARAP1	3.47131	7.77231e-05	1601.58	1733.19	4556.48	7020.32
LMO7	3.4667	7.49672e-05	1073.09	1518.07	3988.76	4987.11
LINC01145	3.46139	0.00161694	258.679	466.863	1213.85	1288.05
TRIB1	3.45848	0.00332224	399.777	631.638	2329.18	1228.56
PARP8	3.45591	0.00041615	284.052	375.321	1046.96	1227.07
ARHGAP26	3.45224	0.00235555	339.749	369.218	849.899	1598.91
EIF2AK2	3.45154	4.52154e-05	1177.67	1130.54	4642.94	3322.75
CTNNBL1	3.44622	0.00750371	347.175	219.7	1290.93	666.336
ADAR	3.42421	9.94007e-05	5261.46	3503	17024.1	12995
PSMA1	3.40796	0.00103771	198.651	254.791	774.829	765.988
ARPC2	3.39608	0.000840786	618.85	595.021	2624.1	1496.28
SLC37A1	3.3846	0.0015222	371.929	494.325	1821.12	1103.62
RAB30	3.38366	0.00243047	289.003	472.965	1041.59	1530.49
ZEB1	3.38288	0.00111686	649.173	628.586	2795.68	1524.54
SLC39A14	3.37197	4.00736e-06	3002.66	3185.65	10846.9	10017.3
GLS	3.35972	0.000288639	875.054	1089.35	2617.39	3980.17
CNTLN	3.35192	0.00501279	144.811	131.21	485.944	440.257
NECTIN1	3.34375	0.000303634	699.3	1100.03	2864.72	3142.78
CSRNP2	3.34344	0.000534291	283.433	263.945	956.471	874.566
SLC38A4	3.32395	0.00208562	199.888	292.933	850.569	780.862
PALM2AKAP2	3.29855	0.000509405	2344.2	2671.49	10550.7	5988.1
NLGN4Y	3.28404	0.00213149	197.413	215.123	610.613	743.678
DGLUCY	3.28005	0.00206342	232.069	190.712	652.84	737.729
RAB9B	3.25657	0.00730378	189.368	178.506	465.836	734.754
CNP	3.24272	0.00743265	884.955	1685.89	2841.93	5488.34
MARCKS	3.242	0.00154663	1245.13	686.563	2781.61	3492.31
CCDC125	3.23915	0.00723145	156.569	129.684	451.09	478.929
RAB2B	3.23089	0.00344652	230.831	263.945	955.131	639.563
SDCBP	3.22489	0.000387008	522.309	459.234	1778.89	1387.7
RNF141	3.22372	0.00378444	250.015	212.072	880.731	609.816
TMX1	3.18623	0.00290219	399.777	712.499	1565.07	1970.75
CDC42SE2	3.17808	0.000348371	712.915	802.515	2020.86	2794.74
RMC1	3.15765	0.00511374	287.765	187.66	798.958	707.982
KSR1	3.14558	0.000350816	590.383	677.409	2231.32	1752.11
UBA6	3.1424	0.00027171	756.853	587.393	2085.2	2144.77
ARHGEF40	3.13915	0.000870076	473.42	364.641	1418.29	1216.66
ILK	3.11539	0.000811587	406.584	364.641	1092.54	1313.34
ATP1B1	3.10358	0.00264857	1795.9	2906.45	5481.44	9107.08
PTCH1	3.0955	0.00521045	398.539	691.14	1379.41	1987.11
ACO1	3.08928	0.00550015	332.941	318.87	749.359	1267.23
CDC42EP4	3.06398	0.00514051	299.523	209.02	723.888	840.356
PPP2R5B	3.05685	0.00107179	331.704	340.23	1068.41	984.63
UHMK1	3.0343	9.99578e-05	1310.72	1208.35	3626.14	4020.32
CDKN1A	3.03329	0.00444455	1531.65	767.425	3297.71	3687.16
GCH1	3.01687	0.000955833	662.169	588.918	1589.2	2189.39
TMBIM1	3.00984	0.00376687	290.241	393.629	1158.22	893.901
SLC41A2	3.00373	0.00613313	201.126	265.471	652.84	745.166
MAP3K14	2.99858	0.00251394	414.629	302.088	1115.99	1038.17
UNC119	2.99056	0.00172154	375.023	515.685	1301.66	1356.47
BTN2A1	2.98328	0.00370094	394.207	511.108	1089.18	1609.32
DDIT4	2.98203	0.000385189	867.009	834.555	2817.13	2256.32
DNPEP	2.96511	0.00750371	256.823	192.238	695.737	639.563
MIR100HG	2.95673	0.00332108	362.646	286.831	878.05	1047.1
IL6ST	2.9546	0.000339331	1813.23	2148.18	5080.62	6621.71
PRORP	2.95113	0.00749866	188.13	216.649	585.813	606.841
TBK1	2.95035	0.001825	443.715	363.115	1107.28	1277.64
STAT6	2.93896	0.00133681	831.115	576.713	2106.65	2037.68
USP54	2.91387	0.00121929	487.035	602.649	1684.38	1485.87
TRIM26	2.91341	0.00598446	318.089	233.431	800.969	810.609
PGAM1	2.90699	0.00173999	587.288	862.018	2036.27	2170.05
ERO1A	2.8699	0.000856974	743.857	926.097	2566.45	2220.62
GABARAPL1	2.86428	0.00712606	446.191	733.859	1455.15	1918.69
FNDC3B	2.83042	0.00334879	1713.6	2448.74	7134.99	4637.58
TRAF3	2.82137	0.00405877	529.735	431.772	1560.38	1154.19
SLC9B2	2.81619	0.00831245	248.159	306.665	851.909	706.494
CAST	2.81117	0.00817088	2066.96	1258.7	5763.63	3590.48
UBB	2.79827	0.000680469	2597.93	2204.63	7596.81	5843.82
PTBP3	2.79241	0.000652639	1295.25	1588.25	3766.23	4282.1
RIPK1	2.78595	0.00355473	418.342	518.736	1426.33	1179.47
LAMC2	2.76603	0.00861893	599.665	387.526	1215.19	1523.05
NEAT1	2.76448	0.000841534	37229.4	25457.7	86311.6	86994
EIF5A	2.76223	0.00225461	511.789	645.369	1609.31	1582.55
YEATS2	2.74519	0.00173999	605.854	691.14	1894.17	1662.86
ANKLE2	2.73406	0.00968522	1080.51	927.622	3538.34	1951.41
HIF1A	2.71798	0.000542712	1824.37	2058.16	5561.88	4987.11
RASAL2	2.71728	0.00750371	573.674	706.397	2099.95	1372.83
PDE4D	2.71188	0.00514051	546.444	791.836	1951.82	1670.3
LPGAT1	2.70328	0.00149716	1245.13	1504.34	4128.17	3298.96
LGALS8	2.69869	0.00875413	608.329	758.27	2251.43	1430.84
ZCCHC2	2.6602	0.00620291	757.472	730.808	2380.79	1576.6
CCNL1	2.64764	0.00140293	842.873	871.172	2272.21	2265.24
PPP2R1B	2.6424	0.00652419	424.531	437.874	1016.8	1262.77
PRKD3	2.62656	0.00452309	661.55	669.78	1506.76	1991.57
GNS	2.62395	0.00230551	2807.1	2398.39	7917.19	5742.68
DHX36	2.60338	0.00213149	865.152	781.156	2131.45	2156.67
MED15	2.59932	0.00636779	754.378	631.638	2063.08	1540.9
ZMIZ2	2.59136	0.00341274	818.738	784.207	2304.38	1848.78
DDR1	2.58125	0.00210726	2654.25	3538.09	8494.29	7482.89
FKBP5	2.5743	0.0078887	639.891	858.966	2159.6	1692.61
AC093484.3	2.56791	0.00444085	785.939	770.476	2243.38	1752.11
SFT2D2	2.56395	0.0075886	944.984	1469.24	2986.71	3196.33
RANGAP1	2.56383	0.00257594	844.111	952.034	2374.09	2228.06
HM13	2.48985	0.00546749	954.885	1084.77	2834.56	2239.96
PCDH17	2.48833	0.00374947	1587.35	1987.98	4803.8	4087.26
ITPR2	2.47377	0.00953953	894.857	1322.78	2693.8	2785.82
BBX	2.45026	0.00219383	2089.86	2168.01	5475.41	4955.87
USP15	2.44717	0.00598446	726.53	811.67	1939.75	1822.01
CTNNA1	2.39006	0.00497784	2047.16	1711.83	4779	4207.73
NRIP1	2.37102	0.00961639	793.365	834.555	2095.25	1762.52
LCOR	2.32781	0.00935699	1678.94	1592.83	4305.8	3309.37
PTPRN	-2.40878	0.00939817	21936.4	32096	9814.72	12617.2
SOGA1	-2.45629	0.00707985	1635.62	1481.45	624.019	645.513
PAPSS2	-2.50956	0.00613571	2883.22	2410.6	912.904	1198.81
SLC23A2	-2.58552	0.00750371	1011.2	1168.68	418.917	423.897
P4HTM	-2.63653	0.0076182	981.496	1104.6	360.604	431.333
PFKFB2	-2.69747	0.00181227	3912.99	3336.69	1527.54	1158.65
TTC3	-2.768	0.00025433	13138.8	12112.5	4891.61	4230.04
GNAS	-2.77608	0.00431383	36848.8	60213.1	14294.8	20669.8
LRIG1	-2.78393	0.00719985	956.123	1328.88	364.625	456.618
MAPT	-2.81979	0.00935699	716.009	656.049	218.507	269.211
EPB41L1	-2.84595	0.00265048	1130.64	1151.9	359.933	443.232
PTPRS	-2.8698	0.00146767	1206.14	1283.11	424.279	443.232
SCD5	-2.88583	0.00824014	1439.44	1327.35	347.198	614.278
SPTBN2	-2.88973	0.00750371	2532.95	1576.04	565.035	859.692
TGFBR3	-2.89347	0.00291206	1588.59	1978.83	502.7	731.779
SMAD9	-2.9681	0.00802759	621.944	587.393	180.972	227.566
CACNA1H	-2.9773	0.00424869	3647.5	3638.78	835.153	1615.27
NSMF	-3.0026	0.000948838	1604.68	1449.41	569.727	446.207
PCDHA10	-3.00384	0.0097274	532.211	573.661	160.864	208.23
TSPAN7	-3.15526	0.00890296	555.727	897.109	199.069	261.775
ESYT1	-3.16032	0.000695941	1704.93	2108.51	506.052	702.032
SEMA5A	-3.20333	0.00342942	1331.76	1363.97	298.269	545.86
MAFB	-3.20732	0.0065262	4571.44	2494.51	1431.02	770.451
RASA4	-3.22622	0.00405134	3414.19	3097.16	635.413	1386.22
AUXG01000058.1	-3.24344	0.00113598	1204.9	1868.98	439.025	508.676
SLC6A17	-3.28245	7.43315e-05	1982.79	1983.4	632.062	575.607
PEG3	-3.29315	5.2891e-05	2341.73	2212.26	720.537	661.874
SLC2A11	-3.31295	0.00322459	884.336	604.175	203.761	246.901
SGSM1	-3.34956	0.000377604	1123.21	988.65	329.771	300.446
IFT172	-3.3527	0.00269053	736.431	649.946	242.637	169.559
HLF	-3.35728	0.00413077	732.099	588.918	158.853	236.49
AATK	-3.3647	0.00196855	703.632	649.946	227.221	174.021
PCYOX1	-3.38517	0.000390086	1078.04	1304.47	316.366	388.2
ABCA2	-3.43593	0.000424308	3160.47	3348.9	691.045	1206.25
TOB1	-3.45739	0.00874587	381.83	639.266	134.724	160.634
IQSEC3	-3.47502	0.00336604	748.808	572.136	227.221	151.71
VWA5B2	-3.47575	0.00175287	1039.67	1481.45	274.809	452.156
HSF4	-3.48159	0.000863786	1194.38	794.887	283.523	288.547
CNTN1	-3.52982	0.00405877	2315.12	4186.51	601.9	1241.94
LONRF2	-3.53601	0.00085684	2716.13	2631.82	510.073	1005.45
CDK5R1	-3.59708	0.00613571	362.027	379.898	95.1779	111.552
TIMP2	-3.6104	9.78473e-05	3067.64	4189.56	821.747	1189.89
OBSCN	-3.62727	0.00580527	1636.24	704.871	368.647	276.648
MXRA7	-3.63065	0.000417088	2149.88	3463.33	620.667	926.623
ANKRD39	-3.64876	0.00287997	687.542	619.432	132.713	227.566
AC013275.1	-3.65985	0.00840623	553.871	863.543	128.691	260.287
EPB41L4B	-3.66444	0.00750371	997.586	724.705	144.107	328.706
CTNNA2	-3.67622	0.00071278	712.296	639.266	163.545	205.255
WFS1	-3.69389	0.00109539	2677.14	1363.97	628.04	465.543
SLC39A10	-3.73808	0.0099857	428.863	358.538	133.383	75.8552
CMTM4	-3.79227	0.000277459	1092.89	1228.18	240.626	373.326
RAP1GAP	-3.80493	8.73857e-05	2207.44	1437.2	457.792	501.239
MMP15	-3.8308	0.00485012	353.363	375.321	82.4428	108.577
PLXND1	-3.83338	5.30193e-05	1146.11	1014.59	295.588	267.724
PDZRN3	-3.85672	0.00273355	1147.97	787.259	166.896	337.63
LINC01370	-3.91146	0.0035362	337.273	404.309	101.21	87.754
CDC42BPG	-3.94828	0.00943433	684.448	421.092	90.486	191.869
PCSK1	-3.9732	0.00321763	7350.08	23213.4	3343.29	4349.03
TACC2	-3.991	0.000385189	621.325	808.618	158.183	200.793
WNK2	-4.0283	0.00064258	490.129	651.472	134.724	148.736
BCAT2	-4.04116	0.0046096	606.473	344.807	136.734	98.1655
SLC4A8	-4.06949	0.000461746	1150.44	2372.46	459.803	404.561
TLE2	-4.1096	0.00191613	680.116	425.669	156.842	111.552
FAR2P2	-4.13962	8.46047e-05	818.119	700.294	189.686	176.995
HS6ST1	-4.18718	0.000433009	1158.49	1197.67	189.015	376.301
KSR2	-4.2047	0.00240068	767.374	1708.78	215.156	374.814
ZDHHC11B	-4.24417	6.98079e-05	866.39	712.499	199.069	172.533
FAT1	-4.24654	0.000615442	4065.22	8208.24	979.26	1912.74
MTSS2	-4.26717	0.00263768	4791.14	1756.07	993.336	539.91
TPPP	-4.32187	8.87006e-05	956.742	800.99	167.567	240.952
TPPP3	-4.37816	0.00296524	597.809	375.321	140.756	80.3172
SCGN	-4.38038	0.00211678	2925.92	3411.45	341.836	1108.08
ULK3	-4.39506	0.00857003	323.04	253.265	82.4428	47.5954
SURF2	-4.41061	0.00235555	326.134	302.088	68.3672	74.3678
KAT2A	-4.4437	0.00532495	352.126	238.008	73.0591	59.4943
ANKRD18A	-4.44411	0.00287997	291.478	294.459	66.3564	65.4437
KCNH2	-4.49838	8.14441e-06	1664.09	1215.98	284.863	356.966
AL031595.3	-4.60424	0.00935699	327.372	505.005	51.6106	130.887
FN3K	-4.65956	0.000979961	674.546	369.218	121.318	102.628
STMN2	-4.67847	0.000534273	561.916	506.531	143.437	83.292
AL590560.3	-4.79553	0.00012629	758.71	652.997	111.935	184.432
CD302	-4.81639	0.00479705	221.548	282.254	45.5782	59.4943
SLC7A8	-4.81923	1.5128e-06	3465.56	5400.96	777.51	1063.46
BHLHE41	-4.85869	0.000102469	1154.15	637.74	197.729	171.046
PPL	-4.88886	5.21589e-05	13659.9	6761.88	1522.18	2657.91
SYTL1	-4.90165	0.000610227	758.71	552.302	89.8158	179.97
COL1A1	-4.90955	0.000663058	1104.03	476.017	168.907	153.198
MAST1	-4.93889	0.000877465	643.604	399.732	132.713	77.3425
ATP2A3	-4.94801	1.68416e-09	9089.67	8780.37	1633.44	1979.67
PODXL2	-5.14901	0.000155503	623.182	1272.43	158.853	209.717
TMEM184A	-5.23237	0.000251483	554.489	808.618	91.1563	171.046
TMEM132B	-5.24001	0.00448485	930.131	752.168	65.0159	258.8
ANKRD23	-5.24916	0.000134421	387.4	442.452	76.4104	81.8046
NKX6-1	-5.29673	6.07867e-06	4247.79	2528.08	802.98	474.467
NPTXR	-5.43774	0.0020842	234.544	276.151	39.5458	55.0322
FN1	-5.51415	0.0022211	336.654	761.322	65.0159	135.349
CD5	-5.53634	0.000561098	289.003	300.562	52.9511	53.5448
POTEI	-5.58609	0.00665066	200.507	562.981	49.5998	87.754
CERK	-5.67811	2.03181e-08	2080.57	2793.55	474.549	382.251
SCG2	-5.80021	2.61619e-06	16004.7	25924.6	2376.77	4854.73
CASTOR2	-5.97648	3.18218e-06	1788.48	2276.34	223.199	459.593
ADCY1	-6.00598	0.00086228	795.222	2085.62	133.383	348.041
CDKN1C	-6.11869	0.00137856	2778.02	1202.25	511.414	136.837
KNDC1	-6.14657	1.11849e-06	1103.41	1017.64	128.691	218.641
RGS11	-6.17477	8.86964e-05	853.394	724.705	180.302	72.8805
SYNGR1	-6.18212	0.00274278	178.848	227.329	36.8647	28.2598
CFC1	-6.25383	0.00457978	1137.45	4404.68	182.983	705.007
SORL1	-6.30163	2.17923e-06	11086.7	16094.6	1289.59	3026.77
WNK4	-6.36117	0.00868544	132.434	195.289	20.7783	31.2345
MNX1	-6.44318	2.55492e-06	504.363	640.792	93.8374	83.292
SHISAL2B	-6.53353	2.46602e-06	1143.63	649.946	125.34	150.223
LINC02495	-6.61404	9.70849e-05	337.892	295.985	50.9403	44.6207
CXADR	-6.62356	0.00253391	159.663	285.305	38.2052	28.2598
JAKMIP3	-6.67317	2.33306e-05	936.32	514.159	83.7834	135.349
MARVELD1	-6.92662	0.00389884	310.663	137.313	26.8107	38.6713
SULT1A1	-6.92751	0.00652419	150.999	137.313	22.1188	19.3356
GAD2	-7.3316	2.40478e-09	3445.76	6177.54	600.559	712.444
FTCD	-7.52808	0.0049731	183.18	138.838	15.4161	28.2598
SLC30A8	-7.58431	0.000830203	10130.6	31275.2	956.471	4505.2
FOXRED2	-7.6149	0.00325945	409.06	166.301	53.6214	20.823
CASR	-7.94867	1.15526e-07	6346.31	6757.3	466.506	1185.42
CFC1B	-8.00458	2.06876e-05	1564.45	5634.39	365.966	533.961
FAM95C	-8.05195	0.00600112	157.188	115.953	20.108	13.3862
TCEA3	-8.13573	0.000845376	213.503	186.135	18.7675	31.2345
RTN4RL1	-8.23192	0.00850585	359.552	434.823	10.7243	87.754
LRP1	-8.62714	1.83378e-10	1484	1499.76	136.734	211.205
AC106795.2	-8.63856	0.000971804	220.929	259.368	15.4161	41.646
RASGRF1	-8.77555	5.72049e-10	2823.19	2558.59	213.145	403.074
RAB26	-8.81282	2.45797e-06	415.248	372.27	36.8647	53.5448
CBS	-8.93559	0.000751405	147.905	382.949	25.4701	34.2092
SYT13	-9.20938	8.64479e-16	7558.01	9650.02	998.698	868.616
C21orf58	-9.39094	2.36758e-07	396.683	485.171	48.9295	44.6207
ARHGEF4	-9.56818	0.00039489	231.45	152.569	20.7783	19.3356
LINC00261	-9.69287	0.00222024	473.42	1158	20.108	150.223
PRSS2	-10.0293	5.27624e-07	405.347	523.313	56.9727	34.2092
AC132217.2	-10.3112	0.000277012	608.948	4065.98	158.183	295.984
HADH	-10.648	6.4905e-10	5972.52	7088.38	361.274	868.616
MAFA	-10.931	4.64973e-11	1665.94	1284.64	168.237	99.6529
PLCH2	-10.9469	7.59136e-05	1532.89	5060.73	116.626	487.853
GAMT	-10.9867	0.0013004	163.995	164.775	8.71347	22.3103
SCRT1	-11.0484	0.000125534	763.042	193.763	39.5458	47.5954
JAKMIP1	-11.156	6.32359e-08	653.505	431.772	57.643	38.6713
AHNAK2	-11.247	4.57554e-09	655.981	483.645	46.9187	55.0322
SEPTIN3	-11.2938	4.52592e-12	1341.67	1034.42	119.978	89.2414
UNC5B	-11.3006	0.000163582	571.198	205.969	48.2592	19.3356
AC133540.1	-11.953	0.00816157	142.335	70.182	11.3945	5.94943
SYT16	-12.1229	1.92937e-06	1000.06	4175.83	254.701	171.046
SUDS3P1	-12.592	0.00111951	216.597	94.5931	14.0756	10.4115
KCNK16	-13.1689	3.45899e-06	735.812	1301.42	32.1728	124.938
SPARC	-13.2368	0.00271338	120.057	93.0674	7.37294	8.92414
COL6A2	-13.4267	0.00802026	200.507	68.6563	4.69187	16.3609
COL5A1	-13.4498	0.000877465	208.552	93.0674	10.7243	11.8989
C1orf127	-14.0507	1.62793e-12	1118.26	1554.68	73.0591	118.989
COL18A1	-14.0654	0.00532495	204.839	86.9646	16.7567	2.97471
OXGR1	-14.287	0.00215114	95.3029	161.724	5.36214	13.3862
HEPACAM2	-14.3178	2.67064e-08	563.153	1139.69	40.216	80.3172
ABCC8	-15.2259	1.91938e-16	35341.9	47346.9	1951.82	3481.9
LRRC20	-15.2537	0.00750371	107.061	100.696	2.68107	11.8989
OPRD1	-15.2549	2.34664e-08	1630.05	910.84	44.2376	124.938
C4orf50	-16.336	2.39071e-05	225.261	202.917	8.0432	19.3356
SSTR5-AS1	-17.6616	1.16799e-09	534.686	1096.97	34.1836	59.4943
THBD	-18.3792	2.13044e-07	224.024	436.349	16.7567	19.3356
HSPB6	-19.5221	1.54745e-05	246.302	332.601	6.0324	25.2851
G6PC2	-19.5867	1.36738e-17	7236.83	8594.24	532.862	272.186
PLUT	-19.9879	0.0027658	49.508	242.585	4.69187	10.4115
TRPM5	-24.8444	0.00332108	30.3236	422.617	5.36214	13.3862
COL3A1	-29.36	0.000149656	202.364	187.66	1.34053	13.3862
TMEM145	-34.7974	0.00118175	59.4096	108.324	2.0108	2.97471
COL15A1	-35.3077	0.00841581	227.737	51.8736	0	8.92414
TIMP3	-35.5725	5.97891e-06	772.943	106.799	14.0756	10.4115
IGF2-AS	-41.5102	4.77979e-10	318.708	936.777	20.108	8.92414
OLFM4	-41.9032	3.51339e-05	86.0201	1302.94	10.054	23.7977
LINC01484	-42.4524	9.78975e-07	307.568	114.427	5.36214	4.46207
ANPEP	-53.0778	0.00147722	32.1802	279.202	0.670267	5.94943
TMEM130	-58.9289	2.55492e-06	107.68	173.929	2.0108	2.97471
ELFN2	-71.6796	0.00137856	512.408	9.15417	5.36214	1.48736
INS-IGF2	-99.0963	0.00214572	22.2786	210.546	0	2.97471
SFRP2	-123.106	0.00725456	110.774	18.3083	0	1.48736
REG1A	-129.808	1.29476e-11	243.827	1101.55	6.70267	2.97471
THBS2	-149.807	0.000623661	106.442	47.2965	0	1.48736
COL1A2	-174.301	1.16757e-10	284.671	274.625	0	4.46207
AC008695.1	-258.759	0.00330183	32.799	62.5535	0	0
PIEZO2	-263.02	0.00750371	82.307	13.7313	0	0
CXCL9	543.939	0.0443049	434.433	3.05139	87029.5	151150
CP	299.774	0.0300839	7.4262	41.1938	461.814	14012.4
CD38	197.787	0.0365862	1.2377	28.9882	794.937	5091.22
APOL3	179.199	0.0141481	3.09425	13.7313	199.069	2745.66
XIRP1	107.274	0.032591	77.3562	32.0396	11273.2	489.34
EXOC3L4	91.9112	0.0183858	0	1.52569	68.3672	26.7724
HLA-DOB	52.2814	0.0129656	0	3.05139	63.0051	59.4943
IFNL2	45.3817	0.013754	5.56965	4.57708	461.814	1.48736
ART3	42.4528	0.0103428	0	4.57708	58.9835	98.1655
HLA-DOA	41.5936	0.0229133	0.61885	4.57708	9.38374	182.945
MTCO3P11	35.6954	0.0285674	0	4.57708	41.5566	93.7034
SLPI	31.3777	0.0382937	4.33195	0	12.7351	142.786
MIR193BHG	30.0168	0.0170239	2.4754	3.05139	147.459	14.8736
NQO2-AS1	27.6888	0.0169254	2.4754	4.57708	171.588	14.8736
MYH7	27.6825	0.0126999	4.9508	3.05139	14.7459	214.179
RAB1AP1	25.2917	0.0124226	6.80735	0	43.5674	151.71
CCL22	24.8755	0.045211	0	7.62847	121.989	44.6207
AC012066.1	22.913	0.0342444	0	9.15417	101.21	84.7793
HLA-V	19.4272	0.0117915	2.4754	6.10278	45.5782	111.552
SYNC	18.495	0.0278626	9.28275	0	50.27	139.811
PTGES	18.4639	0.046939	2.4754	3.05139	29.4917	71.3931
MTND5P14	18.3298	0.0330349	0.61885	9.15417	73.0591	87.754
BLNK	18.1954	0.0105467	0.61885	21.3597	156.172	217.154
AC125611.3	17.3602	0.0141456	16.0901	0	217.167	83.292
KMO	15.2238	0.0496199	3.7131	18.3083	14.7459	309.37
WNT5A	15.1389	0.0324719	5.56965	4.57708	26.8107	129.4
HLA-DPB1	14.2617	0.0405189	3.7131	19.834	23.4593	300.446
HLA-DMB	14.2192	0.0165184	17.3278	21.3597	24.1296	525.037
AC012066.2	13.136	0.0244371	4.33195	6.10278	65.6862	68.4184
AC124319.2	12.8647	0.0475007	5.56965	3.05139	65.6862	49.0828
HLA-DPA1	12.2183	0.0390186	7.4262	51.8736	33.5134	678.234
MTND1P11	11.6377	0.0145507	14.2335	3.05139	87.1347	126.425
AC025164.2	11.5174	0.0224395	3.7131	16.7826	152.821	69.9057
CBLN3	11.4197	0.0271857	3.09425	21.3597	75.0699	190.382
AC005906.2	11.3716	0.0126999	3.7131	22.8854	121.318	165.097
AL157394.3	10.6397	0.0493347	2.4754	15.2569	79.0915	98.1655
TNFRSF1B	10.3693	0.0348189	4.33195	12.2056	65.6862	98.1655
TLR3	9.88611	0.0462087	10.5204	35.091	32.8431	410.51
STARD5	9.28254	0.0138205	5.56965	38.1424	190.356	199.306
AC069528.2	9.08838	0.0175428	12.377	13.7313	174.269	60.9816
AC026894.3	8.82398	0.0189967	8.04505	15.2569	87.1347	113.039
NTRK2	8.78427	0.0219465	11.1393	105.273	182.313	825.483
ARL9	8.68187	0.0447507	4.33195	21.3597	95.1779	117.501
TMEM35B	8.38978	0.016748	24.1351	7.62847	95.1779	181.457
RUFY4	8.36593	0.0371801	6.1885	42.7195	99.8698	297.471
CLIC2	7.48884	0.023048	13.6147	16.7826	76.4104	150.223
RTEL1P1	7.43402	0.0417483	6.1885	44.2452	141.426	221.616
AC083862.1	7.25005	0.0169254	11.7581	22.8854	117.297	127.913
ITGA6	7.02561	0.0295907	15.4712	22.8854	71.0483	196.331
NUPR1	6.71529	0.0277282	16.7089	67.1306	126.68	426.871
CGNL1	6.35852	0.0311815	27.2294	96.1188	130.702	645.513
ALS2CL	6.29211	0.0197818	58.1719	57.9764	624.689	104.115
USP43	6.25481	0.0128798	53.2211	28.9882	124.67	397.124
KL	6.17032	0.0447677	24.1351	149.518	188.345	873.078
ZFP36L1	6.13227	0.0186632	142.954	212.072	213.815	1961.82
BAALC	5.99666	0.0256405	45.176	64.0792	548.949	101.14
PLEKHO1	5.86698	0.0279985	162.758	47.2965	1048.3	191.869
OSMR	5.85937	0.0141814	42.7006	35.091	117.297	342.092
AP005060.1	5.78964	0.0141481	25.3728	32.0396	121.318	209.717
CASP8	5.26817	0.0159189	43.9383	47.2965	132.043	349.529
PDZRN4	5.22943	0.0484612	21.0409	24.4111	95.8482	141.299
EID3	5.15256	0.0243966	42.0818	25.9368	227.221	126.425
KCNJ2	5.13251	0.0145813	41.4629	68.6563	160.194	401.586
AL592295.5	5.05963	0.0150177	64.9792	25.9368	215.826	252.851
LRATD1	4.89285	0.0129656	60.0284	79.3361	500.019	176.995
TBKBP1	4.81548	0.0320629	113.868	94.5931	842.526	160.634
CEBPB	4.80471	0.0285174	279.101	51.8736	1091.19	510.163
C2CD4A	4.66712	0.0165484	328.609	2004.76	6797.18	4076.84
HNRNPA1P68	4.6668	0.0409088	30.9425	30.5139	117.967	169.559
ASPHD2	4.60851	0.0103856	53.8399	70.182	192.367	377.788
ABTB2	4.55526	0.0204629	53.2211	32.0396	209.794	182.945
MEGF11	4.41922	0.027371	44.5572	76.2847	362.614	165.097
PMEPA1	4.41918	0.0299432	33.4179	65.6049	172.259	260.287
UBE2E2	4.3796	0.0307358	42.7006	36.6167	203.761	144.274
SLC8B1	4.34173	0.045455	27.2294	71.7077	196.388	226.078
AC005832.4	4.32189	0.0377299	29.7048	71.7077	211.134	220.129
AC012020.1	4.26449	0.0205056	41.4629	51.8736	211.134	184.432
ZYX	4.25551	0.0260679	208.552	96.1188	999.368	301.933
LDHA	4.25049	0.0451921	64.3604	80.8618	141.426	475.954
E2F5	4.2432	0.028047	48.8891	39.6681	158.183	220.129
C3orf52	4.14977	0.0219746	156.569	91.5417	770.807	261.775
BDKRB2	4.14653	0.0158393	66.8358	151.044	315.026	581.556
UBALD2	4.09484	0.024192	108.299	54.925	447.068	226.078
CXCR5	3.86669	0.0373296	51.3645	57.9764	260.064	160.634
TGIF2	3.84493	0.0318537	48.2703	61.0278	234.593	182.945
CHGA	3.78608	0.0351014	16259.7	37735	36213.9	168210
WDR25	3.76514	0.0428069	115.106	93.0674	587.154	196.331
NOD1	3.73679	0.0172417	61.2661	103.747	316.366	294.497
PSENEN	3.70941	0.0431532	45.176	90.016	272.128	223.103
STK19	3.65006	0.0112365	199.27	96.1188	627.37	458.106
SELENOM	3.64612	0.0278445	193.7	68.6563	498.679	467.03
POLA2	3.59395	0.0307523	89.1144	77.8104	391.436	208.23
AKNA	3.59311	0.0320853	159.044	71.7077	524.149	310.857
RALA	3.59297	0.0314479	639.272	433.297	3082.56	771.938
B3GNT2	3.58521	0.0273387	113.868	132.735	260.064	624.69
SPRY4	3.56522	0.0403739	98.3971	361.59	707.802	922.161
CDK18	3.54569	0.0493273	61.2661	120.53	411.544	226.078
HLA-L	3.50205	0.0313426	90.9709	86.9646	404.841	217.154
CYP27A1	3.47711	0.0195406	357.076	288.356	571.738	1677.74
BCL10	3.44144	0.0260037	108.918	73.2334	366.636	263.262
ENDOD1	3.41507	0.0161534	1191.29	1016.11	5780.38	1756.57
PELI1	3.39601	0.0167958	249.396	566.033	1821.12	937.034
ELK1	3.37616	0.0248344	198.032	117.479	705.791	362.915
PLA2G4C	3.36781	0.0213026	503.125	207.494	1561.72	838.869
TMEM163	3.34014	0.0389989	80.4505	202.917	441.706	496.777
STARD4	3.29111	0.015811	169.565	183.083	391.436	770.451
LARGE1	3.22359	0.0468575	160.282	96.1188	548.278	281.11
CXorf38	3.20421	0.0322187	136.147	94.5931	453.101	288.547
TMTC2	3.19752	0.0252396	107.061	175.455	365.296	533.961
PRKD2	3.19731	0.0324719	396.683	167.826	1161.57	649.975
TMEM63B	3.19432	0.0154214	284.671	727.756	1480.62	1743.18
IFNAR2	3.17421	0.0103014	136.147	131.21	397.468	452.156
CBWD3	3.17196	0.0246644	201.126	273.099	1032.88	465.543
MICALL2	3.16861	0.0207553	99.016	114.427	329.771	345.067
TMEM170A	3.15492	0.0230749	107.68	111.376	389.425	300.446
RAPGEF5	3.11391	0.0266238	154.094	192.238	705.121	368.864
H2BC21	3.1071	0.0309209	100.873	172.404	371.328	472.979
GPD2	3.10477	0.0169724	521.072	912.366	1398.85	3047.59
MRAS	3.10114	0.0322187	105.204	105.273	378.031	273.674
ACTN1	3.05794	0.0238188	945.603	1215.98	4875.52	1728.31
DNAJC22	3.0577	0.0284955	131.815	164.775	563.695	339.117
STX4	3.02012	0.0376385	247.54	149.518	782.872	419.434
EIF1AY	3.01056	0.0251455	141.098	108.324	367.306	386.713
NDUFA9	2.94089	0.0320853	113.868	134.261	401.49	325.731
S100A6	2.93963	0.0126999	872.578	405.835	1791.62	1976.7
SLC25A22	2.93795	0.0387029	122.532	228.854	573.078	452.156
IKZF4	2.93549	0.0126677	199.888	201.392	490.635	688.646
DENND2D	2.89481	0.0103713	303.855	350.91	720.537	1175.01
SAV1	2.86064	0.032712	142.954	170.878	531.522	362.915
NRG1	2.85429	0.0492324	111.393	176.981	353.901	465.543
SIM1	2.84297	0.045455	565.01	987.125	1271.5	3138.32
USF1	2.8398	0.0254856	213.503	178.506	441.706	675.26
RFX6	2.8312	0.0311815	967.262	1865.92	2589.24	5427.36
OTULIN	2.82152	0.0148018	351.507	382.949	1319.09	749.628
CDK17	2.81489	0.0365947	141.098	120.53	378.031	359.94
LGALS3BP	2.80595	0.0133674	1424.59	2737.1	4555.13	7115.51
UVRAG	2.79267	0.0114931	272.294	225.803	769.467	623.202
IGF2BP2	2.79245	0.0182465	212.265	199.866	659.543	490.828
CDYL2	2.78004	0.0451559	147.286	251.74	640.105	462.568
PRELID1	2.77509	0.0393708	359.552	231.906	1062.37	581.556
UGCG	2.75111	0.0320853	152.856	144.941	394.787	425.384
EHBP1L1	2.75021	0.0224611	391.113	483.645	836.493	1569.16
FEM1C	2.73576	0.0230424	232.688	201.392	689.705	498.264
MITD1	2.72984	0.0188905	420.199	268.522	1078.46	806.147
MAX	2.68184	0.0153459	452.379	378.372	1362.65	865.641
DOCK10	2.67792	0.0448552	1482.76	1568.41	5950.63	2216.16
RASSF5	2.66122	0.022837	440.002	643.843	1800.34	1076.85
SLC9A8	2.65562	0.0212826	258.06	411.938	849.899	923.648
MED23	2.6479	0.0130309	454.236	498.902	1535.58	984.63
CTTNBP2NL	2.63555	0.0475895	157.188	257.842	529.511	559.246
NT5DC3	2.63181	0.0284138	324.896	413.463	727.24	1215.17
FNTA	2.62061	0.016748	446.81	369.218	1279.54	859.692
AL035078.4	2.60813	0.0336316	212.884	349.384	725.899	734.754
F11R	2.6081	0.0223638	350.269	462.286	839.845	1277.64
NUP205	2.58055	0.0169839	851.537	649.946	2403.58	1472.48
IPO4	2.57751	0.0435795	309.425	315.819	1034.89	574.12
NECAP2	2.57302	0.044147	181.323	233.431	599.219	464.055
CYREN	2.57233	0.0415718	184.417	172.404	435.674	483.391
USP42	2.57125	0.040291	421.437	297.51	1151.52	699.057
ZFHX2	2.53829	0.0204726	285.909	387.526	826.439	879.028
C3orf14	2.53594	0.0170785	284.671	308.19	768.796	733.267
ABCC1	2.52693	0.0127827	446.81	425.669	960.493	1246.4
PITPNB	2.52229	0.0247166	308.806	376.847	991.995	733.267
ELL2	2.51184	0.0295237	1133.73	1753.02	4608.76	2634.11
SLC24A1	2.50552	0.0213557	399.158	317.345	992.665	804.66
MAPK8	2.47412	0.0371801	225.261	257.842	550.289	644.025
H6PD	2.46797	0.0126999	418.961	410.412	1065.05	981.655
PRRC2C	2.45556	0.0200005	11531.6	7314.18	28288.6	17992.5
CLIC1	2.44406	0.0114369	533.449	686.563	1472.58	1505.2
HIVEP1	2.44218	0.0191134	771.087	1138.17	1987.34	2671.29
MYH9	2.44088	0.0258751	8522.18	4534.37	18004	13872.6
CLIP2	2.43925	0.045455	491.367	305.139	1096.56	850.768
SGMS1	2.43909	0.0368135	425.15	352.436	760.083	1140.8
SCG3	2.43559	0.0207553	6682.34	11075	17584.5	25659.9
OFD1	2.4319	0.0181352	816.263	599.598	1954.5	1491.82
MYO5B	2.42814	0.0165619	1358.38	1022.22	3431.1	2351.51
PPP1R15B	2.42194	0.0255728	966.643	981.022	2981.35	1732.77
TCEAL2	2.41901	0.0128798	900.427	678.934	2077.83	1746.16
RCN1P2	2.40964	0.0416783	321.183	411.938	1031.54	730.292
ZFX	2.39596	0.0333942	334.798	382.949	740.645	978.68
MYL12B	2.3896	0.0105559	928.894	723.179	1996.06	1955.87
ARHGEF5	2.3862	0.0419288	456.711	326.499	1059.69	812.097
LRCH1	2.37693	0.0446885	260.536	241.06	593.857	599.405
RCN1	2.36991	0.0230877	824.308	802.515	2331.86	1521.57
CAPZA1	2.36741	0.0360395	285.909	289.882	672.948	690.133
NASP	2.35799	0.0411783	781.607	497.377	1297.64	1725.33
RNF19A	2.35322	0.0195837	458.568	459.234	1138.78	1020.33
HDGF	2.34941	0.0314479	1341.05	1026.79	2133.46	3435.79
STAT5B	2.34399	0.0314479	605.854	787.259	1925.68	1334.16
HBP1	2.33025	0.0499962	317.47	341.756	648.818	887.952
PRR26	2.32913	0.0248344	796.46	1235.81	2418.32	2308.38
SRGAP1	2.32603	0.0440329	354.601	433.297	1046.29	782.349
FAM222B	2.32513	0.0256528	429.482	500.428	1152.19	1006.94
PPP2R5E	2.3192	0.0218601	767.374	570.61	1535.58	1572.14
PCSK7	2.3182	0.0166335	838.542	710.974	1626.74	1969.26
CHL1	2.30703	0.024192	586.051	581.29	1518.15	1173.52
MACF1	2.30606	0.0300839	16100	18009.3	50650.7	28002.5
ATP6V1A	2.2861	0.0135257	1051.43	1296.84	2854.67	2509.17
NUMB	2.27955	0.0324103	389.875	439.4	923.628	965.294
SMG1	2.27864	0.0279985	3096.11	2378.56	7582.73	4893.4
BHLHE40	2.26596	0.0156008	1977.84	1661.48	4682.49	3565.19
STAT3	2.26238	0.0241571	2216.1	3345.85	6911.79	5663.85
ARPC5	2.25598	0.0451921	401.634	521.788	944.406	1136.34
SLC44A1	2.25034	0.0415718	431.338	587.393	1103.26	1185.42
FAM135A	2.24835	0.0224611	1380.65	1385.33	3658.32	2558.25
AHR	2.24725	0.0306713	618.85	497.377	1231.28	1280.61
LDLR	2.24358	0.0314479	1239.56	1129.01	3196.5	2116.51
TAGLN2	2.24264	0.0453177	650.411	823.875	1341.87	1963.31
CCDC85C	2.23567	0.0319689	555.727	486.697	1232.62	1099.16
CDCP1	2.23371	0.0133116	1682.03	1896.44	4390.25	3599.4
BAZ2A	2.23246	0.0244371	3649.36	2648.61	8051.25	6011.89
SDHA	2.23017	0.0492324	654.743	630.112	1135.43	1732.77
HSP90B1	2.22395	0.0170239	9939.35	14611.6	27242.3	27351
SLC11A2	2.22364	0.0300571	691.874	559.93	1427	1359.44
CACNA2D1	2.20658	0.0211359	2006.93	2299.22	4022.27	5479.42
GDA	2.1613	0.0327371	973.451	1205.3	2095.25	2611.8
CNDP2	2.14438	0.0348798	623.801	683.511	1430.35	1371.34
MLLT6	2.12456	0.0166455	1915.34	2052.06	4319.2	4108.08
GCC2	2.12424	0.0357157	1950.61	1740.82	3268.89	4576.6
PDIA3	2.12351	0.0453283	3634.51	5071.41	7663.83	10820.5
PLOD2	2.12001	0.0248344	1689.46	1408.22	3139.53	3431.33
SRCIN1	2.11361	0.0409088	826.783	811.67	1541.61	1923.15
VCPIP1	2.09567	0.0494583	553.871	572.136	1170.96	1188.4
NMT1	2.09474	0.0311815	1172.72	1026.79	2378.11	2231.03
ADGRG1	2.09272	0.0273186	3263.81	4340.6	8100.18	7808.62
MYCBP2	2.08988	0.0176056	3666.69	4061.4	8448.05	7700.04
WASHC4	2.07441	0.0418618	1037.81	932.2	2221.94	1865.14
ASCC3	2.00779	0.0453177	1350.33	1223.61	2427.71	2742.69
CALCOCO2	2.00731	0.0322187	2412.28	2177.17	4518.94	4695.58
KMT2A	1.97923	0.0343503	4809.08	4104.12	8803.29	8840.85
SETX	1.97024	0.0409455	2173.4	2377.03	4295.74	4668.81
CHD8	1.96067	0.0444994	2054.58	1867.45	3769.58	3922.16
UBXN4	1.9407	0.0431549	3349.22	3065.12	5990.85	6459.59
RIMBP2	-2.00692	0.0434608	2550.28	2569.27	1199.78	1352.01
CD99	-2.05753	0.0377575	4095.55	4923.42	2429.72	1951.41
ZKSCAN1	-2.08351	0.0430419	7186.08	5553.53	2608.68	3508.67
SCD	-2.10676	0.0182967	9345.25	8476.76	3866.77	4594.44
PFN2	-2.11611	0.0396112	1446.87	1717.93	736.623	758.552
TUBA1A	-2.13312	0.0248344	2671.57	3257.36	1351.26	1427.86
CHGB	-2.14037	0.0308687	53445.7	69168.9	23755.6	33532.4
NEUROD1	-2.22025	0.015107	2350.39	2338.89	997.357	1115.52
AMPD2	-2.22062	0.0320629	1457.39	1987.98	781.531	768.963
ANKRD36	-2.26317	0.0419581	2049.63	2444.16	762.094	1225.58
IQSEC1	-2.29894	0.0231479	4167.95	2840.84	1689.07	1359.44
PLA2G12A	-2.3258	0.0347824	854.632	826.927	328.431	395.637
CPE	-2.32997	0.0371368	24685.9	48732.2	15946.3	15562.2
PTPRN2	-2.33195	0.0329907	2833.71	3464.85	1693.76	1003.97
JADE1	-2.36333	0.0427615	1258.12	1830.83	522.808	785.324
CNNM3	-2.38487	0.0323472	889.906	717.077	323.739	351.016
RNF157	-2.3919	0.0421016	706.108	584.341	262.074	278.136
OLMALINC	-2.39996	0.0349572	1324.34	865.069	479.911	432.821
OTULINL	-2.40343	0.0333009	1193.14	1826.26	536.884	719.88
BTBD3	-2.41312	0.0300839	1522.37	1031.37	469.857	590.48
SLC46A1	-2.41908	0.0276123	758.71	709.448	293.577	313.832
LDLRAP1	-2.45518	0.0486353	1215.42	1425	371.328	706.494
CPLX2	-2.46532	0.0116046	4691.5	2964.43	1508.1	1598.91
SLC20A2	-2.4786	0.0319689	732.718	625.535	247.329	301.933
CLCN4	-2.48918	0.0279625	837.304	642.318	288.885	306.395
ZNF891	-2.49405	0.044457	949.316	605.701	343.847	279.623
CREB3L2	-2.52078	0.0238622	2799.68	3702.86	918.936	1662.86
SALL2	-2.54968	0.0270975	1272.36	793.361	376.02	435.795
PSD4	-2.5697	0.0294151	894.238	767.425	254.701	394.149
PCSK2	-2.57175	0.0499895	2711.8	5321.62	1085.83	2039.17
BACE1	-2.5825	0.016127	1826.84	1847.62	524.149	901.338
NUAK1	-2.61996	0.0125062	759.329	727.756	282.182	285.572
TMEM63C	-2.62181	0.0154214	1890.59	2239.72	573.749	1003.97
FKBP9	-2.63357	0.041959	552.014	639.266	174.269	279.623
BEX3	-2.70397	0.015125	625.038	846.761	280.172	263.262
FBXO17	-2.76952	0.0455427	344.699	341.756	130.032	117.501
PDX1	-2.77288	0.0191419	1482.76	2082.57	443.047	844.818
SLC4A7	-2.78118	0.0237267	1722.26	839.132	446.398	475.954
UBE2QL1	-2.79257	0.0273694	553.871	422.617	191.696	157.66
TSHZ1	-2.80096	0.0133674	2032.92	1890.34	471.198	932.572
ZNF10	-2.8063	0.0157918	624.419	668.254	270.118	188.894
FASN	-2.81359	0.0460622	3878.95	1684.37	1308.36	667.823
CACNA1D	-2.82019	0.0320853	6919.98	10769.9	1765.48	4509.66
BRI3BP	-2.82112	0.0486256	332.322	320.396	126.68	104.115
PNMA8A	-2.83856	0.0482329	426.388	337.179	159.524	108.577
CHPF	-2.85314	0.0105074	1666.56	1609.61	751.369	394.149
SORBS2	-2.87908	0.0451921	1222.85	1672.16	274.809	733.267
TUNAR	-2.91631	0.0400201	540.256	1241.92	260.064	351.016
P3H3	-2.92268	0.0103038	823.689	695.717	311.674	206.743
DISP3	-2.94006	0.0394227	599.047	688.088	138.075	301.933
ST3GAL5	-2.95711	0.0299397	1425.83	622.483	389.425	303.421
RASA4B	-2.9725	0.0460622	1813.85	1382.28	269.447	809.122
CAMK2B	-2.97389	0.043174	783.464	979.496	166.896	428.359
PGPEP1	-2.98169	0.0321787	383.687	459.234	109.924	174.021
THRA	-3.00978	0.0107775	916.517	559.93	257.383	233.515
CACNA1B	-3.01398	0.0362876	751.903	382.949	158.183	220.129
NT5DC2	-3.0169	0.045455	323.04	425.669	93.1671	156.172
B4GAT1	-3.01799	0.0488105	327.99	399.732	87.805	154.685
ZBED3	-3.0489	0.0221044	570.58	782.681	155.502	290.034
MYOM1	-3.05389	0.0145507	478.99	549.25	199.74	135.349
RORC	-3.1229	0.0246644	653.505	1167.16	197.729	386.713
KCNJ11	-3.12631	0.0457817	588.526	663.677	109.924	293.009
AC245060.5	-3.16018	0.0341336	857.726	373.795	168.237	223.103
ARHGEF17	-3.16499	0.015582	496.936	471.44	117.297	190.382
CARMIL3	-3.20586	0.0482329	290.241	242.585	67.697	99.6529
ABCC5	-3.2064	0.0403296	600.903	1019.16	142.767	364.402
LYRM7	-3.25502	0.0484868	420.199	222.751	87.1347	111.552
CTNND2	-3.25951	0.0172168	338.511	353.961	117.967	93.7034
NEURL1	-3.28978	0.0196533	692.493	837.606	138.745	328.706
PNPLA7	-3.29054	0.0199379	806.98	425.669	146.118	230.54
PLEKHH3	-3.29371	0.0425745	263.63	222.751	80.432	66.931
DOP1B	-3.30665	0.0263465	284.671	285.305	77.751	95.1908
ZNF727	-3.31265	0.0278445	284.052	263.945	87.805	77.3425
SSTR3	-3.3269	0.0147133	539.637	521.788	109.924	211.205
PLOD1	-3.34311	0.035359	389.257	236.483	106.572	80.3172
PHYH	-3.34399	0.0348092	539.637	276.151	146.788	96.6782
CROCCP3	-3.35288	0.0417532	331.704	212.072	72.3888	90.7287
MLXIPL	-3.42332	0.0208904	6226.87	5080.56	711.153	2595.44
PARVB	-3.49187	0.0213831	373.166	764.373	121.318	205.255
NAT8L	-3.70775	0.0365732	553.871	231.906	79.7618	133.862
AKR7A2	-3.73099	0.0160149	276.626	274.625	62.3348	86.2667
SCN1B	-3.7393	0.0230353	300.142	236.483	56.9727	87.754
AC000093.1	-3.77328	0.0428069	316.851	366.167	47.589	135.349
AMIGO1	-3.79364	0.0494241	202.983	398.206	50.9403	108.577
FRRS1L	-3.81049	0.0130522	438.765	521.788	77.0807	176.995
MYT1L	-3.82878	0.0155246	1006.25	2131.4	213.145	608.329
HPN	-3.87053	0.0143412	404.728	259.368	103.891	66.931
INSYN1	-3.95987	0.0207841	682.591	321.922	173.599	78.8299
PRKAR1B	-3.96499	0.0231119	191.843	392.104	69.7078	77.3425
SLC29A4	-3.98476	0.0341256	1524.85	2085.62	142.767	765.988
AC005089.1	-4.06486	0.0364484	712.915	312.767	64.3456	190.382
ANKRD20A1	-4.13104	0.0258979	297.048	209.02	42.2268	81.8046
ATP7B	-4.1384	0.0322244	172.659	241.06	61.6646	37.1839
MROH7	-4.14319	0.0449566	140.479	181.558	36.1944	41.646
FAM107A	-4.24291	0.0145507	227.118	442.452	60.324	98.1655
COL4A2	-4.26332	0.0125607	288.384	204.443	50.9403	65.4437
A1CF	-4.27749	0.0133696	525.404	689.614	67.697	218.641
AC097468.1	-4.35002	0.0409088	213.503	193.763	28.1512	66.931
CMBL	-4.44919	0.0288753	176.372	201.392	30.8323	55.0322
GREB1	-4.47211	0.0483523	175.135	950.508	97.1887	154.685
BCKDHB	-4.54065	0.0277364	144.192	186.135	35.5242	37.1839
KCNQ2	-4.7253	0.045211	297.048	453.131	26.8107	133.862
CCDC183	-4.73589	0.0297966	290.241	137.313	56.9727	32.7218
NKD1	-4.80443	0.0389166	209.79	140.364	49.5998	22.3103
REEP2	-4.8225	0.0269907	266.105	299.036	26.8107	92.2161
GNAS-AS1	-4.8744	0.0195256	156.569	187.66	29.4917	41.646
GPC1	-5.07244	0.0166952	212.265	137.313	34.8539	34.2092
ADGRG5	-5.08413	0.0474712	99.016	479.068	48.2592	65.4437
GARNL3	-5.15843	0.0371801	124.389	144.941	20.108	32.7218
CACNG5	-5.3576	0.0256869	131.196	334.127	28.1512	59.4943
GSTM2	-5.38682	0.0330931	148.524	250.214	18.7675	56.5195
LRRC10B	-5.51793	0.0314479	202.983	372.27	84.4536	17.8483
PRSS1	-5.52333	0.0418973	238.876	315.819	85.1239	13.3862
CAPS	-5.69947	0.0196483	108.299	315.819	34.1836	40.1586
TOGARAM2	-5.87173	0.0126378	133.672	286.831	26.1404	46.108
ADRA2A	-6.00601	0.0103014	131.815	259.368	25.4701	40.1586
TCHH	-6.69362	0.0165401	191.225	231.906	12.7351	52.0575
PCDHA8	-6.85347	0.016127	154.712	111.376	24.7999	13.3862
TSPEAR	-6.97773	0.037179	108.299	172.404	31.5026	7.43678
KIF12	-7.07333	0.0126313	331.704	427.195	14.0756	95.1908
RAB3A	-7.19089	0.0105957	188.13	114.427	14.7459	28.2598
PTGDR2	-7.24012	0.0319248	109.536	119.004	8.71347	23.7977
AL109628.2	-7.25968	0.0229133	87.2578	132.735	12.7351	17.8483
NKX6-3	-7.84134	0.0278445	173.897	74.759	22.1188	8.92414
SNCB	-7.92762	0.022498	141.717	149.518	29.4917	5.94943
MMP14	-8.00792	0.0308225	279.72	88.4903	8.71347	38.6713
FGF9	-8.21962	0.0291904	125.627	122.056	6.0324	25.2851
LMTK3	-8.22474	0.0324719	113.25	73.2334	14.7459	7.43678
TFAP4	-8.59691	0.0271909	269.819	56.4507	12.0648	26.7724
GDF15	-8.67824	0.0111207	305.712	77.8104	28.8215	14.8736
AC068946.2	-8.89082	0.0437691	87.8767	91.5417	4.69187	16.3609
PRR15L	-8.99397	0.0348798	55.6965	140.364	7.37294	14.8736
RBFOX1	-9.14484	0.0446995	114.487	61.0278	14.0756	4.46207
ACRBP	-9.5742	0.0451086	217.835	30.5139	12.7351	13.3862
AC063960.2	-9.87348	0.0195837	133.672	106.799	4.69187	20.823
AQP3	-10.2451	0.0135257	65.5981	666.729	20.108	52.0575
AC116565.1	-11.46	0.0141456	90.9709	83.9132	5.36214	10.4115
SLC25A34	-11.4947	0.0243194	82.9259	884.903	8.0432	77.3425
RASA4CP	-11.5096	0.0139246	77.3562	91.5417	6.0324	8.92414
ACE	-12.2158	0.0197258	150.999	147.992	2.0108	23.7977
TMEM271	-12.4582	0.032591	134.29	45.7708	3.35134	11.8989
REG1B	-12.7191	0.0134289	106.442	176.981	2.68107	20.823
ATP1A3	-14.9229	0.0102501	113.25	93.0674	11.3945	1.48736
NID1	-15.2356	0.024192	129.34	32.0396	6.0324	4.46207
PNMA8B	-16.0911	0.0221044	122.532	33.5653	4.0216	5.94943
CPA2	-17.386	0.0339597	34.6556	96.1188	2.0108	5.94943
RIMBP3	-19.4256	0.0403256	77.3562	53.3993	6.0324	0
AC129492.1	-21.4622	0.0386615	19.1843	102.222	2.68107	2.97471
PDGFRB	-23.4485	0.0203152	212.265	76.2847	0	13.3862
BGN	-25.3602	0.0272941	146.049	56.4507	0	8.92414
H3P6	-36.3435	0.0481987	8.04505	131.21	3.35134	0
GPRC5B	-48.9208	0.0177127	44.5572	71.7077	0	2.97471
ARSL	-52.074	0.0117891	64.3604	57.9764	0	2.97471
SSTR5	-100.587	0.0128021	82.9259	22.8854	0	1.48736
SYT7	-1.92017	0.0476955	6566	6844.27	3293.02	3691.62
SNHG14	-1.96928	0.0451921	12283.6	11425.9	5266.96	6774.91
IFITM1	2767.67	0.121106	0	0	49.5998	940.009
SAA1	1113.58	0.117252	0	1.52569	23.4593	1335.65
BCL2A1	1082.84	0.152871	0	0	364.625	22.3103
HLA-DRA	1050.5	0.146559	0	4.57708	113.945	4465.04
HLA-DRB1	958.035	0.332318	0	4.57708	5.36214	4243.43
AC007192.1	605.772	0.535219	0	0	216.496	0
IFI44L	581.142	0.0561429	0	9.15417	1572.45	3545.86
SCO2	516.555	0.0882509	1.85655	0	24.7999	1045.61
PAICSP6	440.797	0.560538	0	0	157.513	0
AC058822.1	345.069	0.578189	0	0	0	123.451
KIT	332.589	0.58063	0	0	0	118.989
PLAAT4	327.284	0.0682534	0	6.10278	406.852	1472.48
GBP1P1	315.656	0.0549503	0	7.62847	886.093	1398.11
S100A9	311.788	0.585081	0	0	0	111.552
AC137834.1	259.847	1	0	0	32.1728	60.9816
AC020978.5	250.917	1	0	0	34.8539	55.0322
AC105052.1	231.635	1	0	0	82.4428	0
ZNF322P1	223.751	1	0	0	0	80.3172
LINC02274	220.414	1	0	0	57.643	20.823
AC025370.1	210.188	1	0	0	71.7186	2.97471
AL139353.1	207.35	1	0	0	44.2376	29.7471
U62317.1	190.545	1	0	0	0	68.4184
IFI44	188.069	0.123647	0	10.6799	792.256	1151.21
AL139300.1	182.245	1	0	0	0	65.4437
AC240565.3	177.108	1	0	0	63.0051	0
GOLGA8H	175.899	1	0	0	46.2484	16.3609
AC243772.2	167.549	1	0	0	14.0756	46.108
AL645922.1	165.648	1	0	0	0	59.4943
AL139174.1	152.52	1	0	0	40.8863	13.3862
AC015849.6	152.21	1	0	0	49.5998	4.46207
HORMAD1	150.94	1	0	0	6.70267	47.5954
ASDURF	142.367	1	0	0	40.216	10.4115
AC067930.3	141.654	1	0	0	26.8107	23.7977
AL645933.5	141.522	1	0	0	35.5242	14.8736
AP001610.2	140.649	1	0	0	30.8323	19.3356
HSPE1-MOB4	137.601	1	0	0	48.9295	0
AC007068.1	137.601	1	0	0	48.9295	0
BPIFA1	136.612	1	0	0	0	49.0828
HLA-DRB5	135.932	0.696726	0	10.6799	0	1439.76
AL445524.2	135.616	1	0	0	42.2268	5.94943
AC018607.1	135.157	1	0	0	4.0216	44.6207
AL035460.1	130.073	1	0	0	46.2484	0
AL022318.4	128.318	1	0	0	0	46.108
AL451136.1	126.309	1	0	0	44.9079	0
AC034105.3	126.291	1	0	0	14.0756	31.2345
SAA2	121.186	0.434386	0	13.7313	35.5242	1606.34
CICP6	120.025	1	0	0	0	43.1333
DDX11L1	119.002	1	0	0	2.68107	40.1586
AL162414.1	116.834	1	0	0	10.7243	31.2345
IL12RB1	114.944	1	0	0	10.054	31.2345
AC241377.4	113.317	1	0	0	32.8431	7.43678
PCP4L1	112.71	1	0	0	10.7243	29.7471
AL645939.2	111.026	1	0	0	17.4269	22.3103
SERPINB7	110.402	0.14968	0	9.15417	404.841	565.195
AC111149.2	110.36	1	0	0	20.108	19.3356
AL133453.1	109.693	1	0	0	22.7891	16.3609
AC119674.2	108.928	1	0	0	9.38374	29.7471
AC048338.1	107.484	1	0	0	38.2052	0
AC010186.2	105.601	1	0	0	37.535	0
AC243964.4	103.718	1	0	0	36.8647	0
CAPNS1P1	103.344	1	0	0	23.4593	13.3862
GIMAP2	102.912	1	0	0	8.71347	28.2598
AL355816.2	102.12	1	0	0	20.108	16.3609
IL6	99.2987	1	0	0	0	35.6966
AC015912.3	96.6514	1	0	0	25.4701	8.92414
AL831711.1	95.1544	1	0	0	0	34.2092
AL354811.2	95.1544	1	0	0	0	34.2092
GPR151	94.76	1	0	0	24.7999	8.92414
MTCYBP23	94.5858	1	0	0	1.34053	32.7218
BAALC-AS2	94.3027	1	0	0	33.5134	0
LINC02541	93.4654	1	0	0	5.36214	28.2598
C20orf141	93.3426	1	0	0	30.162	2.97471
LINC02574	91.8215	1	0	0	28.1512	4.46207
AC093663.2	88.6475	1	0	0	8.0432	23.7977
KCTD10P1	87.5313	1	0	0	20.7783	10.4115
AC126755.4	87.2919	1	0	0	29.4917	1.48736
AP003419.1	87.1003	1	0	0	6.0324	25.2851
AC019322.6	86.8672	1	0	0	0	31.2345
AC092143.1	86.8672	1	0	0	0	31.2345
AC099811.4	86.7561	1	0	0	7.37294	23.7977
INO80-AS1	85.6387	1	0	0	20.108	10.4115
LINC01629	83.0484	1	0	1.52569	38.8755	47.5954
AL133375.1	82.3746	1	0	0	24.7999	4.46207
FAM71E2	81.2913	1	0	0	12.7351	16.3609
AC022001.3	81.1177	1	0	0	28.8215	0
AC068722.2	80.9592	1	0	0	14.0756	14.8736
AC006539.2	80.322	1	0	0	0.670267	28.2598
PPIAP36	79.1952	1	0	0	4.69187	23.7977
HSFX2	78.5814	1	0	0	0	28.2598
AC093063.1	77.837	1	0	0	10.054	17.8483
AQP9	77.3318	0.285145	0	10.6799	156.172	647
SERPINI2	75.085	1	0	1.52569	4.69187	77.3425
AC034114.2	74.4392	1	0	0	0	26.7724
TMEM190	74.4392	1	0	0	0	26.7724
RPSAP55	74.4392	1	0	0	0	26.7724
AC016588.1	73.5815	1	0	0	26.1404	0
SEPTIN14P21	73.3841	1	0	0	11.3945	14.8736
AL357033.1	71.7181	1	0	0	18.0972	7.43678
AC007253.1	71.6534	1	0	0	2.0108	23.7977
AC008440.1	70.6803	1	0	0	22.1188	2.97471
S100A1	70.6015	1	0	0	6.0324	19.3356
PSME2P2	70.6015	1	0	0	6.0324	19.3356
AC233699.1	70.4948	1	0	0	14.7459	10.4115
TLR10	70.2976	1	0	0	0	25.2851
RPL19P18	70.2976	1	0	0	0	25.2851
AL034550.2	70.2976	1	0	0	0	25.2851
SVOPL	70.2976	1	0	0	0	25.2851
FUNDC2P4	69.9293	1	0	0	8.71347	16.3609
CBSL	69.8129	1	0	0	24.7999	0
RN7SKP175	69.8129	1	0	0	24.7999	0
AC003092.1	67.9284	1	0	0	24.1296	0
PMAIP1	66.8698	0.297115	0	13.7313	267.437	630.639
AC069287.1	66.7078	1	0	0	13.4053	10.4115
TBC1D3F	66.1564	1	0	0	0	23.7977
CENPNP2	66.1564	1	0	0	0	23.7977
RPL23AP24	66.1564	1	0	0	0	23.7977
AC096711.1	66.0438	1	0	0	23.4593	0
AC026401.3	63.4701	1	0	0	18.0972	4.46207
SENCR	63.0384	1	0	0	3.35134	19.3356
AC017076.1	62.5886	1	0	0	13.4053	8.92414
AC016597.3	62.0156	1	0	0	0	22.3103
AL138724.2	61.5789	1	0	0	17.4269	4.46207
KRT8P9	61.2314	1	0	0	18.7675	2.97471
AC131011.2	60.4635	1	0	0	5.36214	16.3609
AC244131.2	60.3894	1	0	0	21.4485	0
PDGFRA	60.009	0.22045	4.9508	7.62847	5.36214	745.166
AC026412.2	59.6875	1	0	0	16.7567	4.46207
NLGN4Y-AS1	59.644	1	0	0	0.670267	20.823
HES4	58.9259	1	0	1.52569	67.697	0
AL929601.4	57.8755	1	0	0	0	20.823
AL445288.1	57.8755	1	0	0	0	20.823
LIPK	57.8755	1	0	0	0	20.823
LINC01180	57.8755	1	0	0	0	20.823
AC090888.2	57.8755	1	0	0	0	20.823
AP005329.3	57.5697	1	0	0	8.71347	11.8989
ADGRF4	57.3824	1	0	0	1.34053	19.3356
FAM72B	57.2801	1	0.61885	0	11.3945	40.1586
AL669830.2	57.2389	1	0	0	10.054	10.4115
AC024267.4	57.0235	1	0	0	2.68107	17.8483
CLNK	56.706	1	0	1.52569	35.5242	25.2851
AL929472.2	56.5759	1	0	0	12.7351	7.43678
AC084782.1	55.9042	1	0	0	15.4161	4.46207
AC092134.1	55.202	1	0	0	18.0972	1.48736
RPS4XP18	55.1364	1	0	0	2.0108	17.8483
RAET1L	54.7344	1	0	0	19.4377	0
AL672207.1	54.3492	1	0	0	13.4053	5.94943
BX005214.3	53.7359	1	0	0	0	19.3356
SPATA31A1	53.7359	1	0	0	0	19.3356
AL353770.3	53.7359	1	0	0	0	19.3356
AC009093.9	53.7359	1	0	0	0	19.3356
FBXO47	53.6694	1	0	0	16.0864	2.97471
MTCO3P43	53.4508	1	0	0	8.71347	10.4115
SAA4	53.253	1	0	0	1.34053	17.8483
CSAG3	52.8977	1	0	0	2.68107	16.3609
ADGRD1-AS1	51.3784	1	0	0	0.670267	17.8483
PDCL3P5	51.3784	1	0	0	0.670267	17.8483
KRT8P50	51.0093	1	0	0	2.0108	16.3609
SDR42E2	50.9638	1	0	0	18.0972	0
IL12A	50.9638	1	0	0	18.0972	0
AP001931.1	50.9638	1	0	0	18.0972	0
AC104837.2	50.5633	1	0	0	12.0648	5.94943
UBE2L4	50.5633	1	0	0	12.0648	5.94943
Z94721.2	50.5476	1	0	1.52569	29.4917	25.2851
AC011468.2	50.228	1	0	0	13.4053	4.46207
AL606517.2	50.228	1	0	0	13.4053	4.46207
HLA-DQA1	50.146	0.775771	0	13.7313	0	684.184
HMGB3P5	49.5969	1	0	0	0	17.8483
AL079305.1	49.5969	1	0	0	0	17.8483
AC109492.1	49.5969	1	0	0	0	17.8483
TBC1D3I	49.5969	1	0	0	0	17.8483
AMTN	49.5969	1	0	0	0	17.8483
AC025756.1	49.5969	1	0	0	0	17.8483
IFNA13	49.5969	1	0	0	0	17.8483
CARD16	49.5969	1	0	0	0	17.8483
MTCO1P17	49.5969	1	0	0	0	17.8483
AC022966.1	49.5969	1	0	0	0	17.8483
SLC17A1	49.5969	1	0	0	0	17.8483
LMLN-AS1	49.0782	1	0	0	17.4269	0
AL391121.1	48.9878	1	0	1.52569	56.9727	0
AL133299.1	48.6701	1	0	0	11.3945	5.94943
ARHGAP36	47.7682	1	0	0	6.70267	10.4115
SNORD3C	47.6448	1	0	0	15.4161	1.48736
AL358937.1	47.6448	1	0	0	15.4161	1.48736
AL513475.2	47.438	1	0	0	8.0432	8.92414
REC114	47.1927	1	0	0	16.7567	0
AC095041.1	47.1079	1	0	0	9.38374	7.43678
AC087286.3	46.8832	1	0	0	2.0108	14.8736
AF064866.1	46.7767	1	0	0	10.7243	5.94943
OSTCP5	46.5409	1	0	0	3.35134	13.3862
AC009163.4	45.5438	1	0	0	7.37294	8.92414
DPY19L1P2	45.4585	1	0	0	0	16.3609
AC026347.2	45.4585	1	0	0	0	16.3609
VSTM2A-OT1	45.4585	1	0	0	0	16.3609
AL358780.2	45.4585	1	0	0	0	16.3609
AL034550.3	45.4585	1	0	0	0	16.3609
AC092821.3	45.3069	1	0	0	16.0864	0
AC079329.1	45.3069	1	0	0	16.0864	0
IFIT1P1	45.3069	1	0	0	16.0864	0
FGR	45.2139	1	0	0	8.71347	7.43678
AC245014.3	44.9964	1	0	0	1.34053	14.8736
P2RY6	44.9964	1	0	0	1.34053	14.8736
APOL4	44.3323	0.168152	1.85655	45.7708	253.361	1838.37
AP001120.2	44.312	1	0	0	4.0216	11.8989
VNN3	43.8418	0.454358	0	19.834	150.81	707.982
AIDAP1	43.6494	1	0	0	6.70267	8.92414
TCIM	43.5739	0.514594	0	27.4625	146.118	1041.15
PRELID1P1	43.4209	1	0	0	15.4161	0
GOLGA6C	43.4209	1	0	0	15.4161	0
AC105339.3	43.3409	1	0.61885	0	20.7783	17.8483
MYH6	42.7244	1	0	1.52569	32.1728	14.8736
IL6STP1	42.4187	1	0	0	3.35134	11.8989
AL513318.2	41.9748	1	0	0	13.4053	1.48736
AC093700.2	41.9748	1	0	0	13.4053	1.48736
AL356118.1	41.535	1	0	0	14.7459	0
HCFC1-AS1	41.535	1	0	0	14.7459	0
AC112487.2	41.535	1	0	0	14.7459	0
PGAM1P3	41.535	1	0	0	14.7459	0
TPTEP2-CSNK1E	41.535	1	0	0	14.7459	0
USP17L1	41.3208	1	0	0	0	14.8736
AC112229.1	41.3208	1	0	0	0	14.8736
LZTS1-AS1	41.3208	1	0	0	0	14.8736
TERF1P4	41.3208	1	0	0	0	14.8736
LINC02329	41.3208	1	0	0	0	14.8736
ZNF705G	41.3208	1	0	0	0	14.8736
OR52N1	41.3208	1	0	0	0	14.8736
AC087289.3	41.3208	1	0	0	0	14.8736
TRPA1	41.3208	1	0	0	0	14.8736
CYP3A4	41.3208	1	0	0	0	14.8736
STK32B	41.3208	1	0	0	0	14.8736
AC016168.1	41.3208	1	0	0	0	14.8736
H1-9P	41.3208	1	0	0	0	14.8736
AL049636.1	41.3208	1	0	0	0	14.8736
AC006338.1	41.3208	1	0	0	0	14.8736
MMP12	41.3208	1	0	0	0	14.8736
AC002069.2	41.3208	1	0	0	0	14.8736
AL512598.2	41.0958	1	0	0	8.71347	5.94943
THRIL	40.8697	1	0	0	1.34053	13.3862
AC022816.1	40.7644	1	0	0	10.054	4.46207
C4orf45	40.5467	1	1.2377	0	24.7999	37.1839
AL391669.1	40.429	1	0	0	11.3945	2.97471
HMGB1P41	40.0843	1	0	0	12.7351	1.48736
RPS2P36	39.9342	1	0	1.52569	2.68107	43.1333
EPHX3	39.8606	1	0	0	5.36214	8.92414
AC002094.3	39.6489	1	0	0	14.0756	0
NXF2	39.6489	1	0	0	14.0756	0
AC011939.3	39.6489	1	0	0	14.0756	0
AC067863.1	39.6489	1	0	0	14.0756	0
AIF1	39.5312	1	0	0	6.70267	7.43678
AC084398.2	39.2019	1	0	0	8.0432	5.94943
LINC02015	39.0728	0.0643285	0	3.05139	22.1188	74.3678
AC009090.5	38.8711	1	0	0	9.38374	4.46207
AC130456.6	38.6341	1	0	0	2.0108	11.8989
AP003059.1	38.2975	1	0	0	3.35134	10.4115
CCL3L1	38.1937	1	0	0	12.0648	1.48736
LINC00867	37.7627	1	0	0	13.4053	0
AL589990.1	37.7627	1	0	0	13.4053	0
AC013451.2	37.7627	1	0	0	13.4053	0
RIMBP3C	37.6368	1	0	0	6.0324	7.43678
CCDC194	37.4721	1	1.2377	0	22.7891	34.2092
PPIHP1	37.3078	1	0	0	7.37294	5.94943
AC007919.1	37.3078	1	0	0	7.37294	5.94943
FSCB	37.3078	1	0	0	7.37294	5.94943
AL031651.1	37.3078	1	0	0	7.37294	5.94943
ANKRD22	37.2564	1	0	1.52569	4.0216	38.6713
AC236972.4	37.1838	1	0	0	0	13.3862
RN7SKP237	37.1838	1	0	0	0	13.3862
RBPMS-AS1	37.1838	1	0	0	0	13.3862
LINC02814	37.1838	1	0	0	0	13.3862
TNF	37.0431	1	0	3.05139	32.8431	58.0069
KRTAP4-1	36.9777	1	0	0	8.71347	4.46207
AC008758.3	36.9777	1	0	0	8.71347	4.46207
RNGTTP1	36.9777	1	0	0	8.71347	4.46207
MYBPC2	36.7441	1	0	0	1.34053	11.8989
MUC12-AS1	36.6444	1	0	0	10.054	2.97471
AL355297.3	36.6444	1	0	0	10.054	2.97471
HEATR9	36.5668	1	1.2377	0	49.5998	4.46207
CCL7	36.3029	1	0	0	11.3945	1.48736
CRISPLD1	36.2521	1	0	1.52569	15.4161	25.2851
AC027319.1	35.8763	1	0	0	12.7351	0
AC026464.3	35.8763	1	0	0	12.7351	0
AC146507.1	35.8763	1	0	0	12.7351	0
AL589765.3	35.8763	1	0	0	12.7351	0
AC107884.2	35.8763	1	0	0	12.7351	0
FER1L6	35.8763	1	0	0	12.7351	0
Z84488.2	35.4135	1	0	0	6.70267	5.94943
GAS1	35.4135	1	0	0	6.70267	5.94943
AC072039.2	35.4135	1	0	0	6.70267	5.94943
AL671277.2	35.3373	1	1.85655	0	50.9403	28.2598
RGS19	35.084	1	0	0	8.0432	4.46207
MTND1P6	35.084	1	0	0	8.0432	4.46207
HNRNPCP4	35.0499	1	0	1.52569	11.3945	28.2598
AL390838.1	34.8594	1	0	0	0.670267	11.8989
CA3-AS1	34.8594	1	0	0	0.670267	11.8989
HCK	34.8594	1	0	0	0.670267	11.8989
AC004938.1	34.7517	1	0	0	9.38374	2.97471
MIS18A-AS1	34.7517	1	0	0	9.38374	2.97471
AC121320.1	34.4118	1	0	0	10.7243	1.48736
PI3	34.2243	1	0	1.52569	0	41.646
RTP3	33.9898	1	0	0	12.0648	0
DDTP1	33.9898	1	0	0	12.0648	0
HCG17	33.9898	1	0	0	12.0648	0
AC017006.2	33.9898	1	0	0	12.0648	0
AC012301.2	33.9898	1	0	0	12.0648	0
AC010422.4	33.9898	1	0	0	12.0648	0
MAGOH3P	33.9898	1	0	0	12.0648	0
TMEFF1	33.9898	1	0	0	12.0648	0
AC074050.4	33.5848	1	0.61885	0	12.0648	17.8483
AC093311.1	33.5191	1	0	0	6.0324	5.94943
CXCR2P1	33.5175	0.0708022	0	4.57708	14.0756	117.501
AP001266.1	33.1902	1	0	0	7.37294	4.46207
MSMB	33.0476	1	0	0	0	11.8989
XPNPEP2	33.0476	1	0	0	0	11.8989
FAM217A	33.0476	1	0	0	0	11.8989
PROKR1	33.0476	1	0	0	0	11.8989
BX322650.1	33.0476	1	0	0	0	11.8989
RFPL1	33.0476	1	0	0	0	11.8989
OR5M9	33.0476	1	0	0	0	11.8989
SOX5-AS1	33.0476	1	0	0	0	11.8989
PAEP	33.0476	1	0	0	0	11.8989
ZBED1P1	33.0476	1	0	0	0	11.8989
AL133330.1	33.0476	1	0	0	0	11.8989
LINC01878	33.0476	1	0	0	0	11.8989
RHEBL1	33.0032	1	1.85655	0	48.2592	25.2851
NIPAL4	33.0004	0.651559	0	22.8854	734.613	14.8736
CCT5P1	32.6197	1	0	0	1.34053	10.4115
AL356095.2	32.283	1	0	0	2.68107	8.92414
AC079296.2	32.283	1	0	0	2.68107	8.92414
AC005176.1	32.2085	1	0	3.05139	51.6106	28.2598
CYP21A2	32.1304	1	0	1.52569	27.4809	8.92414
MTND1P5	32.1031	1	0	0	11.3945	0
AC087588.3	32.1031	1	0	0	11.3945	0
AL110115.2	32.1031	1	0	0	11.3945	0
IDH2-DT	32.1031	1	0	0	11.3945	0
AL023806.5	32.1031	1	0	0	11.3945	0
RPL31P15	32.1031	1	0	0	11.3945	0
AC080038.2	31.6245	1	0	0	5.36214	5.94943
RN7SL344P	31.2962	1	0	0	6.70267	4.46207
AL359693.1	31.1685	1	0.61885	1.52569	44.2376	16.3609
ULBP2	30.9657	1	0	0	8.0432	2.97471
AL663070.2	30.9657	1	0	0	8.0432	2.97471
EPHA6	30.9657	1	0	0	8.0432	2.97471
SMIM2	30.7329	1	0	0	0.670267	10.4115
HNRNPCP7	30.7329	1	0	0	0.670267	10.4115
TNXA	30.6289	1	0	0	9.38374	1.48736
MMP23A	30.6289	1	0	0	9.38374	1.48736
AP000238.1	30.6289	1	0	0	9.38374	1.48736
AC007728.2	30.2713	1	0	1.52569	6.70267	28.2598
AC010463.1	30.2203	1	0	0	10.7243	0
AC021087.4	30.2203	1	0	0	10.7243	0
NDUFS5P1	30.2203	1	0	0	10.7243	0
AC002996.1	30.2203	1	0	0	10.7243	0
AL137789.2	30.2203	1	0	0	10.7243	0
AC108868.2	30.2203	1	0	0	10.7243	0
AC008914.1	30.2203	1	0	0	10.7243	0
AC011484.1	30.058	1	0	0	3.35134	7.43678
AL031847.2	29.7297	1	0	0	4.69187	5.94943
AP000223.1	29.6726	1	2.4754	0	81.7726	0
AL353152.2	29.6039	1	0.61885	1.52569	53.6214	4.46207
CD70	29.4939	1	0	1.52569	18.7675	14.8736
AL136988.2	29.4019	1	0	0	6.0324	4.46207
AGTR1	29.4019	1	0	0	6.0324	4.46207
CERNA2	29.0724	1	0	0	7.37294	2.97471
CR382285.1	29.0724	1	0	0	7.37294	2.97471
AC009902.2	28.8975	1	0	0	0	10.4115
SERPINB3	28.8975	1	0	0	0	10.4115
NPIPB8	28.8975	1	0	0	0	10.4115
DGKK	28.8975	1	0	0	0	10.4115
LINC00629	28.8975	1	0	0	0	10.4115
FCGR3A	28.8975	1	0	0	0	10.4115
ARHGAP22-IT1	28.8975	1	0	0	0	10.4115
ACKR1	28.8975	1	0	0	0	10.4115
PTN	28.8975	1	0	0	0	10.4115
SLFN12	28.8975	1	0	0	0	10.4115
Z99127.3	28.7371	1	0	0	8.71347	1.48736
DHX40P1	28.7371	1	0	0	8.71347	1.48736
AC005726.1	28.7371	1	0	0	8.71347	1.48736
SEPTIN7P1	28.6956	1	1.2377	0	37.535	4.46207
AC021506.1	28.3452	1	0	0	10.054	0
AC022968.1	28.3452	1	0	0	10.054	0
RPS3AP4	28.3452	1	0	0	10.054	0
CLIC4P3	28.3452	1	0	0	10.054	0
AP001107.8	28.3452	1	0	0	10.054	0
SLC6A14	28.1174	1	2.4754	0	6.70267	74.3678
AL020995.2	27.9584	1	0.61885	0	20.108	4.46207
KPNA7	27.9579	1	0	3.05139	64.3456	7.43678
NRIR	27.8746	0.0669851	0	4.57708	60.9943	46.108
MT1G	27.8626	1	1.2377	0	0.670267	40.1586
POU5F1P2	27.8348	1	0	0	4.0216	5.94943
AP000879.1	27.6679	1	0	1.52569	0	34.2092
AREG	27.5074	1	0	0	5.36214	4.46207
AC097480.1	27.2839	1	0	1.52569	10.7243	20.823
AL671277.1	26.9486	1	1.2377	1.52569	69.7078	2.97471
EIF4EBP1P1	26.8449	1	0	0	8.0432	1.48736
AC006254.2	26.8449	1	0	0	8.0432	1.48736
LGALS13	26.8449	1	0	0	8.0432	1.48736
RPL23AP58	26.8449	1	0	0	8.0432	1.48736
AC123768.2	26.6074	1	0	0	0.670267	8.92414
SPHK1	26.4873	0.248723	35.2744	7.62847	1108.62	35.6966
MIR583HG	26.4699	1	0	0	9.38374	0
Z98883.1	26.4699	1	0	0	9.38374	0
AL034347.1	26.4699	1	0	0	9.38374	0
TNFRSF18	26.4699	1	0	0	9.38374	0
AL117342.1	26.4699	1	0	0	9.38374	0
AC008686.1	26.4699	1	0	0	9.38374	0
AC131392.2	26.4699	1	0	0	9.38374	0
AC025576.2	26.4699	1	0	0	9.38374	0
AC023946.1	26.4699	1	0	0	9.38374	0
SPATA13-AS1	26.4699	1	0	0	9.38374	0
AC114501.2	26.4699	1	0	0	9.38374	0
AP005264.7	26.3682	1	0	1.52569	0	32.7218
AC027277.1	25.9398	1	0	0	3.35134	5.94943
CABP5	25.9398	1	0	0	3.35134	5.94943
MYB	25.9243	1	0	3.05139	8.0432	59.4943
LINC02863	25.8678	1	0	3.05139	32.8431	32.7218
AC011479.5	25.8252	0.833977	0	4.57708	0	116.014
TNC	25.6606	0.733767	1.2377	12.2056	0	342.092
AC239367.3	25.6127	1	0	0	4.69187	4.46207
AC008080.1	25.4172	1	0.61885	0	12.0648	10.4115
GLT1D1	25.1779	1	0	1.52569	0.670267	29.7471
MIR2117HG	24.9525	1	0	0	7.37294	1.48736
ABCC6P2	24.7376	1	0	0	0	8.92414
DLGAP5	24.7376	1	0	0	0	8.92414
AC020911.4	24.7376	1	0	0	0	8.92414
AC090510.3	24.7376	1	0	0	0	8.92414
OR7E89P	24.7376	1	0	0	0	8.92414
AL158154.3	24.7376	1	0	0	0	8.92414
AC092954.1	24.7376	1	0	0	0	8.92414
RPL21P23	24.7376	1	0	0	0	8.92414
AP001977.1	24.7376	1	0	0	0	8.92414
MRGPRF	24.7376	1	0	0	0	8.92414
AL354919.1	24.7376	1	0	0	0	8.92414
AL356968.2	24.7376	1	0	0	0	8.92414
FAM197Y2	24.7376	1	0	0	0	8.92414
AC244034.2	24.7376	1	0	0	0	8.92414
AP001972.5	24.7376	1	0	0	0	8.92414
AC117522.3	24.7376	1	0	0	0	8.92414
LITAFD	24.7376	1	0	0	0	8.92414
AC090912.2	24.7353	1	0	3.05139	10.7243	53.5448
AP005137.2	24.6938	1	0.61885	0	20.108	1.48736
C8orf87	24.5946	1	0	0	8.71347	0
BX664615.1	24.5946	1	0	0	8.71347	0
KRTAP4-4	24.5946	1	0	0	8.71347	0
AP000864.2	24.5946	1	0	0	8.71347	0
FBXW7-AS1	24.5946	1	0	0	8.71347	0
DND1	24.5946	1	0	0	8.71347	0
AC091564.4	24.5946	1	0	0	8.71347	0
AC004584.2	24.5946	1	0	0	8.71347	0
AL162511.1	24.5946	1	0	0	8.71347	0
AL117351.1	24.5946	1	0	0	8.71347	0
FOXD4L6	24.5946	1	0	0	8.71347	0
AP000926.2	24.5946	1	0	0	8.71347	0
AC068657.2	23.7201	1	0	3.05139	47.589	13.3862
H3C4	23.7178	1	0	0	4.0216	4.46207
U62317.2	23.5681	0.153626	0	7.62847	4.69187	160.634
TAS2R42	23.484	1	0	1.52569	28.8215	0
CH25H	23.4804	0.84198	0	6.10278	0	141.299
AL136231.1	23.3961	1	1.85655	0	30.162	20.823
EIF2S2P5	23.3951	1	0.61885	0	7.37294	13.3862
LINC01517	23.3908	1	0	0	5.36214	2.97471
AC024940.2	23.3793	0.201524	0	6.10278	126.01	2.97471
BISPR	23.1961	0.132449	0	4.57708	27.4809	63.9563
LYG1	23.1782	1	0	1.52569	9.38374	17.8483
AL451123.2	23.0599	1	0	0	6.70267	1.48736
SIGLEC22P	23.0599	1	0	0	6.70267	1.48736
AC114977.2	23.0599	1	0	0	6.70267	1.48736
SERPINB4	22.8564	0.393997	0	4.57708	0	96.6782
AC009095.1	22.7191	1	0	0	8.0432	0
AL035467.2	22.7191	1	0	0	8.0432	0
RBBP4P6	22.7191	1	0	0	8.0432	0
H2AC15	22.7191	1	0	0	8.0432	0
AL512288.2	22.7191	1	0	0	8.0432	0
SAR1AP2	22.7191	1	0	0	8.0432	0
LMNB1-DT	22.7191	1	0	0	8.0432	0
AC034228.3	22.7191	1	0	0	8.0432	0
HORMAD2-AS1	22.7191	1	0	0	8.0432	0
AC005515.2	22.7191	1	0	0	8.0432	0
LONRF2P3	22.7191	1	0	0	8.0432	0
AL731566.3	22.7191	1	0	0	8.0432	0
AC007787.2	22.7191	1	0	0	8.0432	0
AC231759.1	22.7191	1	0	0	8.0432	0
AC008967.1	22.7191	1	0	0	8.0432	0
MT1E	22.6407	0.676796	0	12.2056	6.0324	266.237
H1-6	22.5112	1	0.61885	0	8.0432	11.8989
KRT18P50	22.4976	1	0	1.52569	0	28.2598
AC024909.1	22.4976	1	0	1.52569	0	28.2598
LINC01686	22.3922	1	0	1.52569	23.4593	2.97471
AP001021.3	22.1894	1	0	1.52569	20.108	5.94943
U62317.4	22.1495	1	0	0	2.0108	5.94943
ARL4AP4	22.0451	1	1.2377	0	8.71347	23.7977
MIR3142HG	21.9705	1	0	3.05139	7.37294	50.5701
MESTP3	21.9501	0.104562	0	6.10278	30.162	87.754
AC008870.1	21.7921	1	2.4754	0	22.7891	40.1586
SLAMF8	21.4964	1	0	0	4.69187	2.97471
AC245407.2	21.4964	1	0	0	4.69187	2.97471
AC005154.5	21.4964	1	0	0	4.69187	2.97471
MTCO2P11	21.389	1	0.61885	1.52569	21.4485	20.823
LINC00933	21.2182	1	0	1.52569	0	26.7724
PBX1-AS1	21.2058	1	0	1.52569	0.670267	25.2851
MMP9	21.1679	1	0	0	6.0324	1.48736
AL450384.1	21.1679	1	0	0	6.0324	1.48736
AC010273.3	21.1679	1	0	0	6.0324	1.48736
AC117435.1	21.1679	1	0	0	6.0324	1.48736
RN7SL329P	21.1679	1	0	0	6.0324	1.48736
AC099343.3	21.0703	1	0	3.05139	24.7999	29.7471
AL023584.2	20.869	1	0.61885	0	8.0432	10.4115
GPHA2	20.8523	1	0	1.52569	12.7351	11.8989
AC009690.3	20.8436	1	0	0	7.37294	0
CHCHD4P3	20.8436	1	0	0	7.37294	0
AC010618.2	20.8436	1	0	0	7.37294	0
PIP	20.8436	1	0	0	7.37294	0
AC091046.2	20.8436	1	0	0	7.37294	0
AC009879.1	20.8436	1	0	0	7.37294	0
LARS2-AS1	20.8436	1	0	0	7.37294	0
AL109766.1	20.8436	1	0	0	7.37294	0
RN7SL305P	20.8436	1	0	0	7.37294	0
KATNBL1P6	20.8436	1	0	0	7.37294	0
AC068234.1	20.8436	1	0	0	7.37294	0
RPL13P6	20.8236	1	1.2377	0	22.7891	7.43678
KCNE1	20.648	1	0	1.52569	5.36214	19.3356
AC025271.2	20.5779	1	0	0	0	7.43678
HCFC2P1	20.5779	1	0	0	0	7.43678
AL391001.2	20.5779	1	0	0	0	7.43678
PPIAP40	20.5779	1	0	0	0	7.43678
AC005288.1	20.5779	1	0	0	0	7.43678
AF222684.1	20.5779	1	0	0	0	7.43678
GAS6-DT	20.5779	1	0	0	0	7.43678
AC060766.7	20.5779	1	0	0	0	7.43678
AC005091.1	20.5779	1	0	0	0	7.43678
RBP7	20.5779	1	0	0	0	7.43678
AC011460.1	20.5779	1	0	0	0	7.43678
AC069155.1	20.5779	1	0	0	0	7.43678
AC004922.1	20.5779	1	0	0	0	7.43678
C1QTNF9B	20.5779	1	0	0	0	7.43678
SMR3A	20.5779	1	0	0	0	7.43678
AL359547.1	20.5779	1	0	0	0	7.43678
MTND5P30	20.5779	1	0	0	0	7.43678
AC138305.1	20.5779	1	0	0	0	7.43678
AP001541.1	20.5779	1	0	0	0	7.43678
LINC01342	20.5779	1	0	0	0	7.43678
ANXA8L1	20.5779	1	0	0	0	7.43678
FGB	20.5779	1	0	0	0	7.43678
KRT82	20.5779	1	0	0	0	7.43678
OR4A43P	20.5779	1	0	0	0	7.43678
AL122008.1	20.5779	1	0	0	0	7.43678
LINC00460	20.5779	1	0	0	0	7.43678
AL162233.1	20.5779	1	0	0	0	7.43678
MRE11P1	20.5779	1	0	0	0	7.43678
AC011322.1	20.5779	1	0	0	0	7.43678
Z99289.2	20.5779	1	0	0	0	7.43678
AC011773.3	20.5779	1	0	0	0	7.43678
MTCO1P24	20.5779	1	0	0	0	7.43678
HHIP-AS1	20.4974	1	0.61885	0	3.35134	14.8736
MAJIN	20.4677	1	0	1.52569	16.7567	7.43678
IL1RN	20.2788	0.0637021	3.09425	1.52569	18.7675	80.3172
ZBED2	20.2504	1	0	0	1.34053	5.94943
AC018926.2	20.0496	1	0.61885	1.52569	32.1728	7.43678
AC006978.2	20.0381	1	1.85655	0	2.68107	40.1586
AC025265.1	19.9859	1	0.61885	0	8.71347	8.92414
AC034199.1	19.9443	1	0	1.52569	0	25.2851
CFHR5	19.9443	1	0	1.52569	0	25.2851
AC112496.1	19.9255	1	0	0	2.68107	4.46207
AL160269.1	19.9255	1	0	0	2.68107	4.46207
FAM71A	19.8016	1	0	3.05139	54.2916	0
AL450405.1	19.6081	1	1.2377	0	18.0972	10.4115
CBWD4P	19.6034	1	0	0	4.0216	2.97471
SMCO2	19.6034	1	0	0	4.0216	2.97471
KISS1	19.6034	1	0	0	4.0216	2.97471
AL355981.1	19.584	1	0	1.52569	11.3945	11.8989
MTCO1P4	19.2908	1	0	3.05139	52.9511	0
AL606500.1	19.2842	1	0	0	5.36214	1.48736
Z99127.2	19.2842	1	0	0	5.36214	1.48736
CYP4F12	19.125	0.0573037	3.09425	9.15417	7.37294	218.641
AC008012.1	19.0879	1	3.7131	0	26.1404	55.0322
TMPRSS11B	18.9679	1	0	0	6.70267	0
AC092354.2	18.9679	1	0	0	6.70267	0
AL096828.1	18.9679	1	0	0	6.70267	0
AC087683.2	18.9679	1	0	0	6.70267	0
LRRC26	18.9679	1	0	0	6.70267	0
AL049748.1	18.9679	1	0	0	6.70267	0
QRSL1P1	18.9679	1	0	0	6.70267	0
RN7SKP272	18.9679	1	0	0	6.70267	0
AC010132.2	18.9679	1	0	0	6.70267	0
AL353572.1	18.9679	1	0	0	6.70267	0
AC113382.2	18.9679	1	0	0	6.70267	0
AL359265.1	18.9679	1	0	0	6.70267	0
MRPL40P1	18.9679	1	0	0	6.70267	0
AP005059.1	18.9679	1	0	0	6.70267	0
AP000251.1	18.9679	1	0	0	6.70267	0
PLEKHF1	18.9617	0.145704	0	6.10278	67.697	34.2092
CAPZA3	18.8426	1	0	1.52569	12.0648	10.4115
RN7SKP53	18.786	1	1.2377	0	0	26.7724
LINC00309	18.6772	1	0	1.52569	0	23.7977
MTND1P16	18.4574	1	0.61885	1.52569	26.1404	10.4115
MTATP6P17	18.3387	1	0	0	0.670267	5.94943
AC007405.3	18.3066	0.142764	0	9.15417	17.4269	136.837
FITM1	18.289	1	0	1.52569	17.4269	4.46207
PRKCG	18.2442	1	4.33195	0	40.8863	49.0828
FAM72A	18.1275	1	0	4.57708	56.3024	16.3609
KEL	18.1	1	0.61885	0	11.3945	4.46207
ZNF682	18.0966	0.359525	61.2661	62.5535	30.8323	2210.21
AL355312.5	18.0929	1	2.4754	0	36.1944	14.8736
AF001548.2	18.0221	1	0	0	2.0108	4.46207
AC007879.3	17.8375	1	0	1.52569	20.108	1.48736
EIF3LP2	17.7426	1	0.61885	0	15.4161	0
AC002057.1	17.7086	1	0	0	3.35134	2.97471
AL390755.2	17.6936	1	0	1.52569	9.38374	11.8989
ACTN2	17.5287	0.152629	1.85655	4.57708	102.551	4.46207
MTCYBP44	17.4591	1	0.61885	0	9.38374	5.94943
FAM170A	17.4164	1	0	1.52569	0	22.3103
AC124916.2	17.3986	1	0	0	4.69187	1.48736
PPIAP16	17.3986	1	0	0	4.69187	1.48736
AC092807.4	17.3751	1	0	1.52569	2.0108	19.3356
AC020930.1	17.1592	1	0	1.52569	7.37294	13.3862
GOLGA8EP	17.092	1	0	0	6.0324	0
AC027338.1	17.092	1	0	0	6.0324	0
AC068989.1	17.0698	0.133932	0	7.62847	55.6322	60.9816
AL158834.2	16.9791	1	0.61885	0	14.7459	0
AC044802.1	16.9663	1	0	3.05139	0	47.5954
TBC1D3D	16.9663	1	0	3.05139	0	47.5954
NCCRP1	16.888	0.112806	0	9.15417	50.9403	89.2414
AC023494.1	16.8551	1	0	1.52569	11.3945	8.92414
AL078582.1	16.8263	1	0.61885	0	0	14.8736
FOXH1	16.8263	1	0.61885	0	0	14.8736
Z95114.3	16.7397	1	4.33195	0	2.68107	77.3425
AC005544.1	16.7347	1	0	1.52569	12.7351	7.43678
API5P2	16.7015	1	0	1.52569	1.34053	19.3356
NCF4	16.7015	1	0	1.52569	1.34053	19.3356
AC091047.1	16.6967	1	0.61885	0	8.71347	5.94943
AC002059.1	16.6725	1	0	1.52569	4.0216	16.3609
AC023825.1	16.6351	1	0.61885	1.52569	24.1296	8.92414
AC001226.1	16.5759	1	0.61885	0	10.054	4.46207
PANDAR	16.5313	1	0	1.52569	6.70267	13.3862
C1orf53	16.4186	1	0	0	0	5.94943
AL161430.1	16.4186	1	0	0	0	5.94943
AC020892.2	16.4186	1	0	0	0	5.94943
OR2T3	16.4186	1	0	0	0	5.94943
EEF1GP6	16.4186	1	0	0	0	5.94943
KRT19P1	16.4186	1	0	0	0	5.94943
CILP2	16.4186	1	0	0	0	5.94943
AC010616.1	16.4186	1	0	0	0	5.94943
AC073648.3	16.4186	1	0	0	0	5.94943
AC026725.1	16.4186	1	0	0	0	5.94943
SLC22A31	16.4186	1	0	0	0	5.94943
HMGB3P18	16.4186	1	0	0	0	5.94943
SPATA9	16.4186	1	0	0	0	5.94943
MRGPRX6P	16.4186	1	0	0	0	5.94943
VN1R76P	16.4186	1	0	0	0	5.94943
AC013717.1	16.4186	1	0	0	0	5.94943
AC022413.2	16.4186	1	0	0	0	5.94943
AC011611.5	16.4186	1	0	0	0	5.94943
AL365271.1	16.4186	1	0	0	0	5.94943
AF121898.1	16.4186	1	0	0	0	5.94943
AC073488.11	16.4186	1	0	0	0	5.94943
CDC25C	16.4186	1	0	0	0	5.94943
AC093724.1	16.4186	1	0	0	0	5.94943
CNTNAP3P2	16.4186	1	0	0	0	5.94943
LINC02516	16.4186	1	0	0	0	5.94943
AC009902.3	16.4186	1	0	0	0	5.94943
SNX19P2	16.4186	1	0	0	0	5.94943
MTND1P22	16.4186	1	0	0	0	5.94943
COX11P1	16.4186	1	0	0	0	5.94943
AC136603.1	16.236	1	0	1.52569	10.7243	8.92414
CALM2P3	16.2151	1	0.61885	0	14.0756	0
HABP2	16.1833	0.133268	3.09425	3.05139	8.0432	92.2161
TNIP3	16.163	1	0	1.52569	0	20.823
RPL22P3	16.1119	1	0	0	1.34053	4.46207
TMEM95	16.1119	1	0	0	1.34053	4.46207
AC004232.1	16.1119	1	0	0	1.34053	4.46207
AC018816.1	16.055	1	0.61885	0	6.70267	7.43678
AL031602.2	15.9899	1	0	1.52569	13.4053	5.94943
AC016542.3	15.988	1	1.85655	3.05139	26.8107	49.0828
AL050350.1	15.9484	1	0.61885	1.52569	2.68107	29.7471
AC007032.1	15.9089	1	0	1.52569	20.108	0
AC020779.1	15.9089	1	0	1.52569	20.108	0
MTATP6P11	15.878	1	1.85655	3.05139	33.5134	41.646
TLR2	15.8608	1	0	6.10278	12.0648	75.8552
AC134669.1	15.8092	1	0	0	2.68107	2.97471
AC025576.3	15.8092	1	0	0	2.68107	2.97471
AGGF1P2	15.733	1	1.2377	0	0	22.3103
GINS1	15.733	1	1.2377	0	0	22.3103
AC097478.2	15.675	1	0	1.52569	16.0864	2.97471
CHRNA6	15.5105	1	0	0	4.0216	1.48736
AL121845.1	15.4506	1	0.61885	0	13.4053	0
IL1A	15.4342	1	0	6.10278	1.34053	86.2667
MPRIP-AS1	15.4146	1	0.61885	0	4.69187	8.92414
ADAD1P2	15.216	1	0	0	5.36214	0
AC009118.2	15.216	1	0	0	5.36214	0
RPRML	15.216	1	0	0	5.36214	0
TTC29	15.216	1	0	0	5.36214	0
UTS2R	15.216	1	0	0	5.36214	0
AC099509.1	15.2022	1	1.2377	3.05139	24.1296	37.1839
KRT18P46	15.152	1	0.61885	0	0	13.3862
AC080097.2	15.0479	0.18225	2.4754	4.57708	97.859	4.46207
GRIK4	15.0374	1	0	6.10278	52.2808	29.7471
AC079385.2	14.9174	1	0	1.52569	0	19.3356
AL121949.2	14.9174	1	0	1.52569	0	19.3356
AC007551.1	14.9174	1	0	1.52569	0	19.3356
C12orf50	14.9174	1	0	1.52569	0	19.3356
MAL	14.9174	1	0	1.52569	0	19.3356
PLA2G4E-AS1	14.9174	1	0	1.52569	0	19.3356
AC015574.1	14.9174	1	0	1.52569	0	19.3356
LINC02150	14.9152	1	0.61885	0	1.34053	11.8989
STARD13-IT1	14.8693	1	3.7131	0	29.4917	32.7218
THEGL	14.8155	1	0	6.10278	42.2268	38.6713
AC053513.1	14.7663	1	0	1.52569	18.7675	0
DMC1	14.7563	1	0	1.52569	2.0108	16.3609
HMGN1P3	14.7527	1	1.85655	0	13.4053	17.8483
MCCD1	14.6342	1	0	1.52569	13.4053	4.46207
ENPP3	14.4055	1	0.61885	0	6.70267	5.94943
AC023051.2	14.1978	1	0	1.52569	18.0972	0
AL034417.4	14.1926	1	0	0	0.670267	4.46207
AC091838.1	14.1926	1	0	0	0.670267	4.46207
DNAJC19P9	14.1665	1	0	3.05139	11.3945	26.7724
LY96	13.9422	1	1.2377	0	0.670267	19.3356
HNRNPA1P40	13.9033	1	0	0	2.0108	2.97471
LINC00525	13.8782	1	0	1.52569	14.0756	2.97471
PGAM1P6	13.8767	1	0	1.52569	6.70267	10.4115
ALKAL2	13.8701	1	0	6.10278	30.162	46.108
LCK	13.7807	1	0	1.52569	8.0432	8.92414
PTGES3L-AARSD1	13.6812	1	0	1.52569	0	17.8483
NRN1	13.6812	1	0	1.52569	0	17.8483
[truncated: 28,581 more rows]

## Sheet: neg -vs+ cytokines
ID	foldChange	padj	X20276.neg.No.cytokines	X20289.neg.No.cytokines	X20276.neg.plus.cytokine	X20289.neg.plus.cytokine
MALAT1	1.26755	0.811114	1.15363e+06	899780	1.36931e+06	1.23349e+06
MT-RNR2	-1.04234	0.991839	168082	222866	173311	201758
MT-CO1	1.00101	0.998199	148430	184743	134278	199230
GCG	1.27524	0.830611	135894	123353	134857	195743
NEAT1	1.15026	0.953769	118961	91517.9	135079	107026
SOD2	19.6669	3.58626e-19	7324.04	4634.99	93249.9	141948
RN7SL2	1.16306	0.946055	81862.8	73249.1	107012	73393.5
CHGA	6.99879	0.00369909	11978.5	13465.4	21708.1	156367
MT-RNR1	-1.09635	0.980871	75730.4	101861	76500.8	85482.7
AL162581.1	1.0427	0.991839	73407.3	81497.3	86378.8	75141.2
TTR	1.67546	0.260755	54850.5	40777.4	67035.2	93184.3
MT-ND5	-1.05292	0.990928	76429.7	82703.3	66873.7	84260.8
CHGB	-1.63738	0.480324	124366	89985.3	44464.8	86445.4
MT-ND4	-1.18411	0.911043	83429.2	68655.8	60668.6	67769.1
RNF213	6.7886	1.64021e-11	9869.63	7989.06	72062.5	49174.3
B2M	6.85475	6.26262e-17	7413.39	7610.53	52413.2	50572.1
WARS1	42.2931	3.78816e-20	1109.59	1105.07	66322	27344.3
HLA-E	13.4402	1.67365e-21	3923.24	3039.4	52303.9	41276.5
CFB	10.783	9.62068e-05	2650.44	5880.74	15489.3	76501
MT-ND2	-1.28462	0.853495	70672	43044.9	47848.2	40673.9
RN7SL1	-1.21268	0.880394	49003.5	49697.5	45754.6	35637.3
INS	1.20877	0.980167	42709.8	23870	67108.5	13372.2
CXCL9	261.492	0.0860648	285.376	1.85103	39354.4	35755.8
MT-ATP6	-1.36143	0.640175	47164.5	45024.6	29695	38019.1
MT-CYB	-1.10093	0.97657	33883.2	38611.7	30839.4	35008.8
HLA-A	6.15978	4.71235e-13	5537.02	4366.59	29194.3	31809.7
UBD	20.7733	6.01166e-10	728.484	2137.94	19539.9	40003.7
MACF1	1.83443	0.100082	14401.9	16603.8	33058.5	23820.2
MT-ND6	-1.00282	0.998074	27593.9	29350	26225.9	30557.2
MT-ND1	-1.20503	0.907429	38810.2	27427.7	28632.6	26335.3
ICAM1	37.2287	7.02589e-29	878.01	595.108	32290.6	22553.9
DST	1.73094	0.105968	17347.8	14274.3	28082.2	26653.7
HLA-C	6.51087	3.25741e-05	2501.83	5263.42	15427.1	35130.1
MT-CO2	-1.22572	0.880389	28930.6	30827.1	20356.2	28395.8
HSP90AA1	1.27945	0.855167	23277.7	14270.5	25431.9	22609.5
HLA-B	8.04124	7.12598e-14	3405.37	2429.48	25928.9	20991.4
CLU	1.57956	0.306677	15639.2	12972	19624.4	25567.9
CXCL10	236.616	0.393605	183.261	0	32479.5	10884.9
GBP2	48.4753	1.13494e-40	416.667	434.993	23944.6	17340.6
FTH1	2.03206	0.101239	12893	7350.46	18333.4	22802
CPE	-1.32598	0.813755	33275	19745.9	18178.1	21807.8
UBC	1.33738	0.634513	15297.2	14124.3	19908.9	19439
ACTB	-1.08049	0.989568	23054.4	19343.3	12986.8	26251
SRRM2	-1.01324	0.997913	21352.1	18071.6	19336.1	19572.3
SAT1	2.82273	0.00113935	5304.53	8375.01	18716.1	19897.2
PARP14	15.9181	6.85061e-15	913.568	1454.91	23970.7	13731.4
STAT1	14.6232	1.11994e-11	1161.56	1288.32	10346.5	25477.2
APP	1.41497	0.611211	12487.3	12802.7	14592.2	21191.3
MT-CO3	-1.32032	0.773592	21492.5	25001	14339.9	20872.9
TNFAIP2	12.1869	1.0987e-19	1164.3	1663.15	16738	17719.1
CP	32.8812	0.0194416	233.407	741.339	4235.75	27814.5
EEF1A1	-1.77086	0.122705	32503.7	23680.3	16428.6	15298.5
PRRC2C	1.79151	0.10223	9329.88	8196.38	17742	13657.3
MUC13	1.90985	0.542626	13037	3104.18	16211.2	14616.3
TGM2	12.8475	9.12191e-09	859.775	1490.08	8324.89	21863.4
GNAS	-1.41905	0.644042	22172.7	20143.9	11611.4	18207.9
GC	7.18681	4.58796e-09	2382.39	1752	10632.2	19079.9
PAM	-1.05338	0.991839	18554.9	12526.9	11986.6	17519.2
ACTG1	1.07441	0.991839	14466.6	12415.8	7458.85	21422.7
DSP	-1.0583	0.991839	12398.8	17953.2	8928.75	19750.1
HSP90AB1	-1.07184	0.988369	17580.3	13060	13098.7	15487.4
DYNC1H1	1.25524	0.799278	11851.8	10754.5	14276.6	14099.8
TAPBP	5.22523	3.53115e-12	2759.85	2663.64	13329.8	15008.8
CALR	1.41476	0.845392	7511.86	12265	7880.07	20098.1
SCG2	-1.60151	0.803045	20844.3	23715.5	4746.43	23076
HSP90B1	1.3777	0.846904	7972.29	11817.9	8363.41	18900.3
GBP1	104.364	4.70141e-48	104.851	154.561	14505.2	12564.1
MYH9	-1.58509	0.337612	19390.1	22717.7	10955.3	15608.6
NFKBIA	15.391	3.58201e-19	1045.77	676.553	14818.3	11691.2
IRF1	24.88	5.96362e-24	565.281	477.567	16078.2	9869.48
OR2I1P	16.6311	3.65617e-09	365.609	1096.74	8718.77	15600.3
SLC7A2	1.24689	0.939613	12842.8	6598.01	8058.99	16180.7
LCN2	3.52252	0.821813	2377.83	4485.06	1123.24	23051
EEF2	-1.8081	0.17786	26953.9	16403.9	12260	11719.9
GBP4	119.413	2.15147e-26	134.938	65.7117	15745.2	8220.86
PDK4	-1.13044	0.988856	22070.6	4059.32	11731.9	11382.9
VGF	1.7613	0.46719	9297.97	3778.89	13399.3	9633.43
SERPINA1	1.26164	0.990971	3393.51	14764.8	2810.58	20098.1
VPS13C	1.87622	0.0885108	6924.7	4996.87	12132	10236
SPTBN1	-1.61675	0.21763	15982.9	20072.6	10838.5	11462.6
FP671120.7	1.36135	0.678061	9016.24	7063.55	9758.76	12130.9
FP236383.4	1.36135	0.678061	9016.24	7063.55	9758.76	12130.9
FP236383.5	1.36135	0.678061	9016.24	7063.55	9758.76	12130.9
C3	-1.07923	0.996404	8413.58	15090.6	2896.32	18881.8
CD74	14.9198	1.1076e-07	437.637	1001.41	5426.09	16042.8
IFIT3	62.6724	1.55707e-19	178.702	162.891	15802.4	5607.7
RAB3B	2.19009	0.0899297	5705.7	3827.01	7375.6	13500.9
PTPRN	-1.13897	0.976082	15108.5	8642.48	8605.7	12246.6
CX3CL1	28.0614	1.02158e-35	339.169	394.27	9495.34	11084.9
ALDH1A1	1.02916	0.998074	8043.41	11768	1919.69	18468.9
SCG5	1.56057	0.465585	6308.36	6378.66	7323.42	12474.3
IDO1	295.269	8.0301e-35	50.1459	16.6593	10628.5	9113.21
SCG3	3.26931	8.57861e-05	2532.83	3444.78	8355.95	11185.8
HIPK2	1.44777	0.546781	7605.77	5371.7	8896.45	9891.69
MAP1B	1.25495	0.870513	6955.7	7637.37	7186.74	11125.6
ATP1B1	2.30448	0.0782986	4146.61	3603.96	5626.13	12233.6
GBP5	410.211	9.89328e-44	31.9111	11.1062	9029.4	8638.34
PSAP	-1.01735	0.996894	7852.85	10039.1	8037.87	9548.27
CTSS	28.6377	2.09038e-31	254.377	356.324	9171.04	8317.13
DDX5	1.10628	0.983377	6495.27	9182.06	7042.61	10299.9
HUWE1	1.11724	0.970041	8202.96	7292.15	8088.81	9222.44
ADAR	2.67053	0.000208242	3048.87	3400.35	9243.11	7980.19
HSPA8	1.16528	0.972532	6599.21	7829.88	5163.92	11648.6
TAP1	31.5733	6.21168e-35	286.288	244.337	9333.81	7421.09
GOLGA4	-1.00563	0.998074	10382	6367.56	9062.95	7593.26
CANX	1.05866	0.988856	8116.35	7593.87	8528.66	8103.3
LINC02605	40.1976	1.72339e-26	252.553	161.04	6643.76	9982.41
KIF1A	1.27426	0.925501	8908.65	3916.79	10044.5	6299.18
BIRC3	9.64243	1.99958e-08	839.717	841.295	4560.05	11647.7
SON	1.13832	0.946393	7250.19	6934.9	8054.02	8093.12
UBR4	1.27356	0.779635	6694.94	5913.13	8341.04	7716.37
DUOX2	1.59037	0.823511	2550.15	7508.72	3629.4	12366.9
MTATP6P1	-1.3828	0.639552	10952.8	10977.6	6671.09	9187.26
IL32	5.395	8.92702e-07	1612.88	1323.49	10331.6	5511.43
HIF1A	1.90739	0.0967243	3662.48	4451.74	6282.18	9193.74
CXCL1	22.8992	1.40063e-11	436.726	237.858	4215.87	11231.1
MX1	21.2791	1.49752e-17	357.404	367.43	10308	5117.1
NAMPT	5.43515	4.46914e-07	1739.61	1097.66	6089.59	9330.74
CXCL11	313.507	0.00720206	46.499	1.85103	9418.31	5742.85
SQSTM1	-1.14426	0.980871	12121.6	5190.3	9194.65	5935.39
PDIA3	1.79952	0.163384	3529.36	4644.25	6097.05	8610.57
MYO10	1.72535	0.298423	4933.45	3467.91	5627.38	8866.98
JAK1	2.42334	0.00257977	2692.38	3198.59	7931.01	6345.46
ITGB1	-1.4629	0.675463	8279.55	12363.1	5265.8	8843.84
RPPH1	-1.03897	0.992885	7241.99	7363.41	8834.32	5224.47
GAPDH	-1.13438	0.978309	7686	8112.16	4655.72	9269.65
ARFGEF3	-1.31827	0.911045	8688.92	9642.96	3551.12	10353.6
FNDC3B	2.29009	0.00357216	2780.82	3275.41	7355.72	6513.93
ARHGEF12	1.3011	0.742147	5467.73	5191.23	6339.34	7528.46
MAN1A1	1.95387	0.519232	3237.6	3779.81	2613.02	11096.9
DDX17	1.00781	0.998074	5774.99	7691.05	6135.57	7434.97
APOL6	8.72829	1.14938e-14	672.867	880.167	7671.32	5884.48
CTSB	1.59095	0.360797	3732.68	4754.38	5592.59	7908.91
SLC39A14	3.12097	0.000226612	2378.74	1897.31	7885.04	5461.44
HNRNPA2B1	1.1766	0.938957	5287.21	6014.94	5426.09	7870.96
VEGFA	1.21347	0.935114	6895.52	3974.17	7724.75	5466.07
DENND2B	5.84925	6.65739e-08	839.717	1412.34	5636.07	7535.87
KMT2A	2.06315	0.0114292	3004.2	3315.2	6759.31	6278.81
TNS3	2.85853	0.000192891	2415.21	2118.51	7308.51	5652.13
P4HB	1.08634	0.990457	5319.12	6583.2	3763.59	9165.05
CCL5	227.636	0.0407444	55.6164	0.925517	5704.41	7168.38
TNIP1	3.07448	6.89662e-05	1811.64	2349.89	5856	6937.89
OPTN	3.99616	1.99461e-05	1722.29	1446.58	7922.31	4742.2
FNIP2	3.68007	0.0452437	2520.97	917.188	9633.26	3020.46
GOLGB1	-1.02534	0.995371	6302.89	6606.34	5981.49	6608.35
NCL	1.03252	0.993261	6660.29	5476.29	6806.53	5725.26
RPL13A	-1.75887	0.157771	13027.9	8971.96	6299.58	6208.46
TPT1	-1.44001	0.415444	9069.12	8883.11	6151.72	6314.91
FLNB	-1.05408	0.990928	7168.13	5880.74	6329.4	6050.17
CSDE1	1.25228	0.861363	5436.73	4404.54	7160.65	5164.31
PPY	-2.51975	0.855167	2812.73	28143.1	5770.27	6514.86
PKM	-1.01016	0.998074	5180.53	7191.27	4761.34	7484.96
SCARB2	1.43163	0.439418	4248.73	4129.66	5992.68	6002.04
HNRNPU	1.21478	0.879631	4513.13	5206.03	5423.6	6382.49
CLTC	1.0062	0.998074	6279.18	5392.06	5088.12	6654.63
LAMB3	5.54399	5.61809e-11	1136.95	979.197	5217.34	6513.93
SLC26A4	230.263	0.00388427	34.6463	15.7338	806.396	10795.1
TOP1	2.73739	0.000408592	1941.1	2286.03	6451.17	5120.8
ANKRD12	2.06089	0.0264561	3174.69	2435.96	5365.2	6197.35
HDLBP	-1.6036	0.350371	10434	8077.91	4751.4	6791.63
ACTN4	-1.28234	0.849101	9037.21	5757.64	5381.36	6155.7
ZBTB20	1.0584	0.990971	4505.84	6347.2	4905.47	6580.58
ALPK3	-1.0085	0.998074	8116.35	3399.42	7025.21	4394.15
OAS3	38.2664	7.3915e-30	137.673	160.114	6910.9	4484.86
LAP3	25.2238	1.07832e-32	227.024	223.975	5088.12	6287.14
TYMP	16.4112	4.89017e-19	296.317	391.494	4481.77	6804.59
SMG1	1.80524	0.137899	3157.37	3057.91	6679.79	4541.33
GLUL	3.78566	4.48055e-05	1743.26	1199.47	6627.6	4513.56
KMT2D	1.21742	0.874891	4631.66	4488.76	4977.54	6125.15
POLR2A	1.51866	0.316411	3494.72	3784.44	5248.41	5805.79
EIF4G2	-1.04205	0.9927	5459.53	6029.74	3966.13	7058.22
PAX6	1.32166	0.885283	4091	4137.99	3211.92	7662.68
IGFBP3	5.19463	0.00155262	964.626	1128.21	2327.24	8543
ARAP1	3.23991	0.00282337	1685.82	1665.93	3506.39	7351.66
PLXNB2	1.23294	0.946679	3429.07	5332.83	3285.22	7516.43
IL6ST	2.14221	0.032391	1993.07	3041.25	5326.69	5457.74
HNRNPK	1.07878	0.986751	4818.57	5116.26	5135.34	5581.78
PARM1	-1.11161	0.987935	8068.03	3829.79	3861.75	6840.69
CD274	73.6251	9.64633e-20	108.498	36.0952	6251.12	4398.78
KMT2C	-1.0398	0.991839	5805.08	5265.27	5122.91	5523.46
CHD2	1.61648	0.289092	3640.6	2943.14	6051.08	4592.24
STAT3	1.82187	0.0794162	3253.1	2584.04	5345.32	5289.27
MYO1B	2.22372	0.220224	1951.13	2829.31	2768.34	7860.78
TGOLN2	1.38816	0.581686	3915.03	3689.11	4816.01	5739.15
GNS	2.02154	0.0739062	2800.88	2402.64	6428.8	4091.46
UBB	1.77474	0.0825779	2740.7	3165.27	5253.38	5228.18
PRKAR1A	1.06976	0.988856	4762.04	5025.56	4360	6109.41
KTN1	-1.00371	0.998074	4722.84	5736.36	4480.53	5939.09
ZNFX1	4.89219	8.79813e-08	840.628	1267.96	5568.98	4746.83
FTL	-1.92034	0.505152	15514.2	4235.17	6089.59	4195.13
NUCB1	1.92147	0.0544699	2883.85	2461.88	5725.53	4546.88
ITM2B	1.32937	0.759983	3706.24	4011.19	4203.45	6054.8
SYNE2	-1.21056	0.930593	5048.33	7368.04	6233.73	4023.88
IDS	1.55474	0.663409	3555.8	3038.47	3042.93	7208.18
XBP1	1.1027	0.988369	4470.28	4791.4	2887.62	7323.89
PSME1	3.96515	1.27457e-08	1296.5	1277.21	5014.81	5190.22
XRN1	3.71718	1.35929e-05	1324.76	1408.64	6136.81	4024.81
HSPA1A	1.73962	0.663782	4458.43	1364.21	6705.88	3424.05
TNFSF10	8.65945	6.64049e-13	454.049	705.244	5452.18	4586.69
EIF4G1	-1.08527	0.986563	5908.1	4979.28	4504.14	5527.17
KIF5B	1.1762	0.923319	4010.76	4514.67	4541.41	5485.51
RPL19	-1.25545	0.821136	6891.88	5692.86	5053.33	4970.84
PABPC1	-1.09982	0.980223	6306.54	4680.34	5362.72	4627.42
CALM1	-1.06492	0.989725	5663.76	4938.56	4117.71	5837.27
GPX3	1.06317	0.991839	5557.99	3780.74	3102.57	6824.95
TAP2	17.5322	2.62028e-22	274.435	291.538	5893.28	4030.36
EIF3A	-1.24111	0.85691	7016.78	5291.18	5043.39	4873.65
IGF2R	1.10523	0.973296	4585.16	4328.64	5177.58	4674.63
LARP1	1.17795	0.933083	4845.01	3429.04	4751.4	4994.91
JUN	1.4271	0.632765	4142.05	2685.85	4731.52	5012.5
IFI30	11.7518	9.86907e-14	534.282	292.463	5106.76	4609.83
DDR1	1.88716	0.0351905	2508.21	2640.5	4786.19	4930.11
APOL1	14.0494	1.89703e-16	268.053	410.004	5570.22	3956.31
ELL2	1.99704	0.0585666	2193.66	2576.64	3928.85	5596.59
SFPQ	1.03773	0.992172	4346.29	4807.14	4053.1	5444.78
DTX3L	4.71338	4.10871e-10	1037.57	975.495	5052.09	4436.73
PCM1	1.35777	0.672225	3238.52	3742.79	4208.42	5269.83
GLS	1.6141	0.250349	2891.14	2930.19	4082.92	5312.41
SPEN	1.34836	0.632279	3352.48	3591.93	4563.78	4799.59
AKAP9	-1.26108	0.843912	6197.13	5572.54	3940.03	5392.02
PRPF8	-1.04326	0.991839	5664.67	4050.99	4273.03	5039.34
SMARCA2	1.39674	0.80539	2727.94	3905.68	3067.78	6196.43
CFLAR	2.38628	0.00294445	1687.64	2161.08	4663.18	4520.97
ZNF292	1.29357	0.921415	4648.07	2449.84	6298.34	2884.38
ITPR3	1.43388	0.833795	4151.17	2249.01	6454.89	2723.32
PCSK2	-1.44149	0.870045	4750.19	8462	2088.68	7075.81
HIVEP2	2.14983	0.0630952	2303.98	1942.66	5771.51	3359.25
ACTN1	1.5819	0.38225	2299.42	3472.54	4314.03	4816.25
AFF4	1.11572	0.96848	4262.4	3915.86	4586.14	4538.55
RAB11FIP1	-1.12608	0.973063	5695.67	4525.78	3723.83	5352.22
CDH1	-1.05581	0.991839	4215.91	5365.22	3485.27	5588.26
PRRC2B	1.08876	0.982597	4021.7	4244.42	4145.05	4854.21
IFI6	17.0878	7.40138e-19	283.552	241.56	3414.45	5557.71
APLP2	-1.28272	0.828502	4943.48	6565.62	3895.3	5076.37
NFASC	1.83204	0.0745945	2429.8	2453.55	3986.01	4959.73
ZFP36L1	1.23401	0.957006	3228.49	4013.97	2296.18	6639.82
TLN1	-1.099	0.978913	4885.13	4920.05	4005.89	4915.3
MYCBP2	1.90911	0.0634192	2357.77	2302.69	5095.58	3802.65
DNAJA1	2.84512	6.19227e-05	1633.85	1489.16	4227.06	4657.96
CXCL8	12.255	1.7468e-12	403.903	320.229	3023.05	5850.23
NAP1L1	1.1937	0.922013	4148.44	3281.88	5037.18	3833.19
LGALS3BP	1.96093	0.19456	1770.61	2738.61	3201.98	5639.17
ACLY	1.11392	0.990928	3424.51	4496.16	1372.99	7448.86
CPXM1	59.2429	6.08232e-11	33.7345	114.764	1963.18	6831.43
GNB1	-1.08829	0.986751	4939.83	4610.93	3530	5244.84
HSPA5	1.09711	0.983377	3501.1	4476.73	3820.75	4931.04
PLEC	-1.38668	0.632602	5932.72	6189.86	3717.62	5023.6
ANKRD11	-1.12193	0.970087	4661.75	5117.18	3874.18	4841.25
UTRN	1.90466	0.106542	2001.28	2532.22	5100.55	3535.13
S100A11	1.13086	0.970407	3752.74	3882.54	3556.09	5077.29
TTC3	-1.89463	0.103276	9608.87	6693.34	3795.9	4807.92
HDGF	2.02251	0.177394	2312.18	1940.81	2788.22	5812.27
NUMA1	-1.22959	0.879631	5274.44	5301.36	3610.76	4989.35
BAZ2A	1.74688	0.0927955	2549.24	2361.92	4451.95	4127.56
FNDC3A	-1.01399	0.998074	5723.93	2969.06	4336.4	4236.79
RPL3	-1.96865	0.0232121	8970.65	7793.78	4095.35	4420.07
SF3B2	-1.00956	0.998074	5127.65	3453.1	4663.18	3836.9
ASH1L	1.21914	0.870712	3390.78	3572.5	3870.45	4618.16
TNFAIP3	4.92971	2.27564e-10	842.452	874.614	3890.33	4573.73
DENND4A	2.99922	0.000272229	1435.09	1376.24	4987.48	3445.34
PCLO	1.10044	0.988117	3367.98	4287	2663.96	5758.58
ATP9A	1.3164	0.799262	3074.4	3320.76	3337.41	5080.07
UNC13A	1.06879	0.990928	5207.88	2662.71	4238.24	4173.84
RPL5	-2.00834	0.0486213	9885.13	6966.37	4483.01	3908.17
PTMA	-1.04824	0.991839	4130.2	4637.77	3918.91	4445.06
ERO1A	2.59345	0.00279845	1626.55	1584.49	3362.26	4964.36
VMP1	1.72919	0.146328	2178.16	2614.59	3747.44	4539.48
PCSK1N	1.47648	0.694434	2729.76	2867.25	2693.78	5568.82
LPGAT1	2.13626	0.0108035	2083.34	1783.47	3900.27	4359.9
KIAA1217	1.99652	0.0277473	1849.93	2280.47	4092.86	4153.48
IL18BP	25.2615	3.22159e-18	211.525	114.764	4956.41	3287.97
CADPS	1.44786	0.754964	2850.11	2825.6	2555.86	5660.46
BAZ1A	3.77957	2.18684e-05	1003.83	1167.08	4998.66	3207.44
RSAD2	14.7575	0.159508	470.46	83.2965	7026.45	1145.98
USP34	1.07417	0.987409	4193.11	3409.61	4085.41	4081.27
CTNNA1	1.19901	0.890641	3473.75	3337.42	3825.72	4340.46
WNK1	1.08936	0.981773	3836.62	3576.2	3761.11	4313.62
STXBP1	1.81932	0.168345	2627.65	1804.76	3495.21	4568.17
MAST4	2.27793	0.0129773	1452.41	2085.19	3855.54	4202.54
ENO1	-1.02151	0.996132	4567.84	3642.84	3588.4	4448.76
PHF3	1.13274	0.957006	3635.12	3458.66	4214.63	3821.16
PPP1R15A	1.68713	0.76345	3441.83	1318.86	6275.97	1756.92
PIGR	1.8996	0.594527	1223.56	2990.35	1860.05	6143.66
TMOD1	2.65962	0.0505936	1183.44	1820.49	2434.1	5554.01
LPP	1.1727	0.921075	3380.75	3421.64	3721.35	4255.3
NUCB2	1.3474	0.84342	3862.15	2026.88	4638.33	3297.23
BRD2	1.34351	0.637567	2961.35	2945	3932.58	4002.59
BDP1	1.09383	0.980167	3674.33	3577.12	3568.52	4362.68
NCOA7	4.21294	2.19826e-07	795.041	1085.63	3836.9	4085.9
ELF3	1.7856	0.235507	2221.01	2183.3	2891.35	4971.77
YWHAZ	-1.1549	0.950127	4504.93	4570.2	3310.07	4546.88
IFIH1	12.2104	1.69822e-13	237.965	405.377	4589.87	3265.76
APOL2	10.6918	2.92346e-12	402.991	330.41	5054.57	2788.11
AF117829.1	9.28256	3.51132e-13	342.816	501.63	4499.17	3339.81
TRIP12	1.35035	0.653567	2756.2	3038.47	3650.53	4173.84
BAZ2B	1.34843	0.754964	2544.68	3240.24	3219.37	4580.21
PRRC2A	1.15558	0.939524	3572.21	3162.49	3648.04	4134.04
MEG3	-1.38192	0.929253	7700.59	3029.22	6232.48	1532.91
CHD3	-1.03578	0.992366	4060.91	3976.95	3454.21	4305.28
ARHGAP5	1.51503	0.314768	2591.18	2520.18	3956.19	3787.84
BPTF	-1.04338	0.991839	4183.99	3893.65	3534.97	4206.24
CD63	1.22465	0.854306	3236.69	3071.79	3771.05	3954.46
RHBDF2	11.5095	1.64619e-22	337.345	329.484	3812.05	3862.82
ZFP36	4.33188	0.00204816	1117.8	653.415	5518.03	2155.88
AP3D1	-1.10322	0.981773	5032.83	3405.9	3564.79	4084.05
SRSF11	1.11656	0.972532	3320.57	3526.22	3419.42	4224.75
PDZD8	1.18014	0.943245	3984.32	2487.79	3904	3734.15
MCL1	1.77716	0.118667	2074.22	2205.51	4306.58	3300.01
N4BP2L2	1.29109	0.770248	2796.32	3088.45	4132.62	3465.7
WSB1	1.01487	0.998074	4506.75	2957.03	4362.49	3213
RBM39	1.26103	0.798814	2929.43	3069.02	3843.12	3721.19
JMJD1C	1.25837	0.859441	3135.49	2871.88	3065.3	4493.2
HNRNPA1	-1.1982	0.922429	4979.95	4038.96	3119.97	4406.18
CD99	1.37552	0.89656	2267.51	3172.67	1751.95	5729.89
AFDN	-1.04609	0.991839	3903.18	3907.53	3457.93	4008.15
RANBP2	-1.08596	0.983471	4147.52	3936.22	3426.87	4016.48
ZNF638	1.30771	0.742425	2637.68	3034.77	3477.82	3939.65
ATP2B4	1.5791	0.754964	1890.96	2783.03	1764.38	5615.11
SPTAN1	-1.34556	0.806176	4826.77	5084.79	2625.45	4739.42
CAST	1.39724	0.64064	2970.46	2291.58	4085.41	3267.61
C2CD4A	5.28091	3.34517e-08	671.044	718.201	2872.71	4462.65
AKAP13	1.01468	0.998074	3197.49	4024.15	4250.66	3077.85
IQGAP1	1.032	0.995371	3234.87	3865.89	2999.44	4327.5
GRN	1.88959	0.0993879	1845.37	2025.96	2982.05	4332.13
LRBA	-1.00457	0.998074	3805.62	3539.18	3174.64	4135.89
BIRC6	1.04473	0.991839	3395.34	3592.86	3154.76	4145.14
MARCKS	1.98804	0.188883	1595.55	2066.68	2442.8	4836.62
EP300	1.17933	0.91729	2924.88	3244.86	3415.69	3860.04
RUFY3	2.02623	0.0275554	1904.63	1682.59	3261.62	4006.29
MATR3	1.16229	0.93462	2995.08	3257.82	3320.02	3947.05
UBXN4	1.45576	0.410543	2489.06	2502.6	3557.34	3709.15
TRIO	-1.00841	0.998074	3553.07	3774.26	3339.9	3925.76
ATP1A1	-2.21388	0.104577	6677.62	9405.11	2383.15	4880.13
TP53BP1	1.24639	0.823511	3043.4	2780.25	3543.67	3714.71
EIF4G3	1.11794	0.972532	3683.45	2796.91	3748.68	3496.25
ATRX	-1.07277	0.988117	3687.09	4084.31	3260.37	3983.15
CAPRIN1	1.19471	0.911043	2985.05	3073.64	3146.06	4091.46
CD46	-1.19443	0.952609	5503.29	3132.88	2890.1	4339.53
ALDOA	-1.16841	0.939524	4171.23	4276.82	3037.96	4191.43
NFE2L1	1.32258	0.756726	2948.58	2513.7	4113.99	3111.17
PHIP	1.44122	0.505353	2217.36	2795.06	3549.88	3673.98
HLA-F	12.0803	6.90259e-21	269.876	326.708	3788.45	3418.49
MAP4K4	1.16487	0.961192	2894.79	3287.44	2706.21	4494.12
USP9X	1.21165	0.877977	3013.32	2921.86	3841.87	3349.99
PNISR	1.04044	0.991839	3427.25	3479.94	3789.69	3397.2
ANKRD17	1.04357	0.991839	3533.92	3334.64	3295.16	3872.07
FGFR1	1.35352	0.822315	2994.17	2295.28	2504.92	4653.34
BSG	1.08172	0.986989	3240.34	3366.11	2973.35	4171.99
SNHG14	-1.48314	0.381334	4882.39	5662.31	3486.51	3623.07
ARRDC3	4.03291	0.00122219	508.753	1253.15	3233.04	3872.07
RFX6	3.11224	0.0332635	1171.59	1108.77	1744.5	5351.29
NCOR2	-1.32412	0.77344	5276.26	4115.78	3011.87	4080.35
HYOU1	1.23096	0.881042	2703.32	3049.58	2995.72	4084.98
SMOC1	1.18871	0.983377	4063.64	1891.76	1385.41	5692.86
UBR5	1.35745	0.626176	2503.65	2695.11	3384.63	3672.13
KPNB1	1.22262	0.855167	2868.35	2894.09	3506.39	3538.83
BRD4	1.14059	0.952609	3284.1	2889.46	3696.5	3345.37
NCOR1	-1.03361	0.992923	3539.39	3730.76	3047.9	3985
MIDEAS	3.4739	0.00388427	1099.56	915.337	4900.5	2100.34
SF3B1	-1.11156	0.972532	3841.18	3903.83	3236.77	3730.44
HSPA9	-1.13767	0.974573	5092.09	2830.23	3549.88	3413.87
DDX3X	1.2751	0.822315	3081.7	2378.58	3749.93	3213
ZKSCAN1	-1.30575	0.860423	3977.03	5114.41	2458.95	4502.45
AC083837.1	42.0397	1.42673e-30	88.4392	76.8179	2786.97	4159.95
TIMP1	1.67937	0.686636	1042.12	3088.45	2352.09	4583.91
IFIT2	36.6133	9.23493e-09	92.0862	97.1793	5939.25	991.391
TMBIM6	-1.11618	0.972532	3990.7	3737.24	3121.21	3801.72
RBM25	1.17688	0.915867	3030.64	2850.59	3328.71	3592.52
PALLD	1.15954	0.986639	3676.15	2266.59	1473.63	5416.09
RPL4	-1.93082	0.0578916	7650.45	5577.17	3400.78	3449.97
YWHAE	1.02752	0.995371	3484.69	3168.97	3180.85	3655.47
CDC42BPB	1.18899	0.920341	3248.55	2493.34	3223.1	3603.63
NUB1	4.94391	5.69934e-06	715.719	658.043	4459.41	2333.61
INHBA	4.88791	4.87903e-09	715.719	672.851	3855.54	2932.52
SIK2	1.80341	0.226953	2125.28	1639.09	2594.38	4193.28
ATN1	1.25109	0.82315	2825.5	2592.37	3205.7	3572.16
PLEKHG3	2.29627	0.00430488	1362.15	1587.26	3187.07	3585.11
TRIM56	3.19136	3.53605e-05	1030.27	1090.26	3831.93	2936.22
MYH14	-1.00098	0.998199	3890.41	2882.99	3347.35	3419.42
SLK	1.1125	0.978151	3424.51	2643.28	3838.15	2913.08
LAMC2	1.78979	0.0859398	1993.07	1772.37	3553.61	3186.15
KRT8	-3.46231	0.000528497	11146.1	12112.2	2299.91	4416.37
EIF4B	-1.64515	0.326479	6673.06	4374.92	3696.5	3019.53
EZR	-1.42396	0.502072	5190.56	4369.37	3331.2	3382.39
CHD4	-1.09308	0.986751	3432.72	3891.8	2637.87	4061.83
SYT7	1.2952	0.880389	2995.99	2168.49	2352.09	4335.83
CHD7	1.60285	0.320065	2196.39	1970.43	2788.22	3889.66
NFKBIZ	1.65171	0.322345	2163.57	1873.25	2624.2	4042.39
ITSN2	1.6497	0.260755	2345.92	1686.29	3482.79	3169.49
NPIPB5	1.24783	0.922397	3347.01	1979.68	4147.53	2500.23
LENG8	-1.11788	0.981606	3004.2	4415.64	2542.2	4094.23
ATP13A3	1.0496	0.990971	3350.66	2970.91	3390.84	3244.47
NAV1	-1.0212	0.99697	2871.99	3894.58	2152.05	4472.83
ARID1B	1.21395	0.901949	2496.36	2959.8	2832.95	3789.69
RPS3	-1.19183	0.931396	4645.34	3188.41	3645.56	2927.89
CPD	1.09095	0.988369	2989.61	3033.85	2205.47	4364.53
H1-0	1.71473	0.271236	2369.62	1456.76	3256.65	3304.64
SPINT2	1.25241	0.858124	2399.71	2839.49	2804.37	3756.36
EPSTI1	16.4788	2.77599e-13	122.174	275.804	3481.54	3076
PARP9	7.24104	7.80673e-11	366.521	538.651	3710.17	2844.58
SYNPO	1.7108	0.425958	1675.79	2130.54	2139.62	4371.01
RIMS2	2.41849	0.00124869	1412.29	1279.06	3240.49	3268.54
NCKAP1	-1.1172	0.972532	4078.23	3186.56	3197.01	3305.56
NIPBL	1.17278	0.918669	2843.73	2699.73	3224.34	3276.87
HELZ2	8.37818	1.19295e-11	412.108	362.803	4018.31	2475.24
JUNB	2.79566	0.000424454	1092.27	1219.83	3657.98	2806.63
SLC12A7	2.04715	0.0160455	1562.73	1591.89	3419.42	3038.97
HNRNPF	1.46203	0.613461	2386.03	2029.66	3951.22	2505.78
SNRNP200	-1.0192	0.996894	3658.83	2921.86	3220.61	3236.14
KIAA1324	-1.12941	0.988117	2809.08	4482.28	1481.08	4973.62
ATP2A2	1.17459	0.951355	2669.59	2824.68	2422.92	4029.44
PATJ	1.23689	0.858123	2851.94	2354.52	3428.11	3012.13
PRG4	3.13318	0.00519229	864.334	1188.36	2161.99	4268.26
ADGRG1	1.11046	0.98089	3556.71	2230.5	3459.18	2967.69
EIF4A2	1.08488	0.983377	2969.55	2951.47	3192.04	3231.51
PAK3	1.42682	0.803001	2436.18	2056.5	1893.6	4515.41
SMARCA1	1.35638	0.690945	2302.15	2422.08	2738.52	3668.42
MYL6	-1.26676	0.909429	3962.44	4147.24	2067.55	4333.05
CHD9	1.0547	0.990928	3217.55	2849.67	2846.61	3551.79
CTTN	-1.0126	0.998074	3208.43	3260.6	3016.84	3371.29
DICER1	1.63083	0.182156	1978.49	1936.18	3080.21	3303.71
ASPH	-1.09152	0.988117	3611.42	3344.82	2230.32	4141.44
TPR	1.08039	0.986751	2801.79	3092.15	2934.83	3432.38
TJP1	1.00827	0.998074	3125.46	3188.41	2785.73	3579.56
PALM2AKAP2	2.32796	0.0643242	1083.15	1648.35	4085.41	2274.37
TUBA1B	-1.23375	0.885759	4576.96	3267.08	2900.04	3457.37
BCL9L	1.95336	0.0390456	1760.58	1491.01	2980.81	3370.36
GFPT1	-1.18857	0.922013	4091	3457.73	2759.64	3590.67
PDE4DIP	1.11213	0.974573	3099.93	2607.18	3479.06	2868.65
YBX1	-1.42397	0.604673	5166.86	3865.89	2827.98	3514.76
OS9	1.25768	0.893111	2240.16	2786.73	2354.58	3966.49
CALCOCO2	1.64636	0.162114	1911.02	1923.22	3156	3156.53
PKD1	1.21139	0.937392	3043.4	2162.93	2345.88	3960.01
PPP1CB	-1.04786	0.991839	2937.64	3662.27	2727.33	3570.3
NACA	-1.51623	0.402031	5350.12	4187.04	3429.36	2861.24
ADAMTS9	2.20997	0.011704	1535.38	1310.53	3492.73	2797.37
CEP350	1.24879	0.823324	2644.06	2385.98	3187.07	3094.51
MLLT6	1.8606	0.0973749	1752.37	1615.03	3628.16	2638.16
CYB5R3	1.45617	0.755586	2188.19	2111.1	1919.69	4339.53
HNRNPC	1.21428	0.880116	2801.79	2351.74	3221.86	3036.19
RRBP1	-1.91642	0.186642	5463.17	6531.38	2181.87	4075.72
SIPA1L3	-1.06196	0.991839	3425.42	3210.62	2211.69	4035.92
VCP	1.17136	0.921075	2765.32	2566.46	3077.72	3167.64
NKTR	-1.08975	0.980871	3587.71	3208.77	3138.61	3098.21
DDX24	1.47918	0.400537	2138.04	2075.94	2893.83	3338.89
RPLP0	-1.89966	0.107086	7190.93	4634.99	3188.31	3037.12
EIF2AK2	3.01851	4.0482e-05	970.096	1082.86	3313.8	2883.46
MYH10	1.02538	0.997727	2644.06	3381.84	1389.14	4788.48
PCBP2	-1.22371	0.85691	3970.65	3586.38	3112.51	3063.04
RBM47	1.18995	0.934316	3022.43	2162.93	2642.84	3526.8
PNRC1	2.58156	0.00126532	1070.39	1317.94	2831.7	3333.33
NAV2	1.58166	0.690945	2178.16	1718.69	4496.68	1668.05
PPIB	1.05564	0.991839	2822.76	2999.6	2201.75	3943.35
CNOT1	1.15522	0.939613	2883.85	2423	3026.78	3103.77
LRP10	1.67536	0.382935	1669.4	1984.31	2198.02	3922.06
RAD21	1.21261	0.872464	2629.47	2415.6	3041.69	3076
NOMO2	1.13277	0.97208	2627.65	2771.92	2470.13	3645.28
LRRFIP1	-1.12259	0.973296	4054.53	2786.73	2912.47	3181.52
ACADVL	-1.03142	0.995371	2683.26	3577.12	1995.49	4072.94
HERC1	-1.03983	0.991839	3675.24	2624.77	2980.81	3077.85
SETD2	1.10701	0.973063	2700.59	2771.92	2905.01	3152.83
PDXDC1	-1.12725	0.97208	3967.91	2859.85	3010.63	3046.38
DDX60	10.4124	2.77599e-13	217.907	362.803	3285.22	2761.27
SETD5	1.04663	0.991839	2826.41	2934.82	2936.08	3093.58
GBP3	6.08102	0.000147203	244.347	746.892	2548.41	3478.66
ITPR1	1.32035	0.75412	2536.47	2027.81	2750.94	3275.02
LMAN1	-1.11565	0.981606	4301.61	2414.67	2919.92	3100.06
CXCL6	13.0682	0.210703	276.259	184.178	417.487	5599.37
BTG1	2.89875	0.000287655	878.922	1192.07	2980.81	3022.31
SRRM1	1.04197	0.991839	3112.7	2627.54	2897.56	3083.4
KCTD12	1.39488	0.92594	1879.11	2401.72	905.798	5064.33
AHI1	1.24397	0.93108	3258.57	1528.03	3336.17	2618.72
PAPSS2	1.93951	0.666582	1303.79	1764.04	797.698	5151.35
KIAA1109	-1.0203	0.996894	3096.28	2961.66	2359.55	3576.78
LIMCH1	1.2107	0.963192	2814.55	2088.89	1666.22	4269.18
NLRC5	7.03514	1.51692e-05	598.104	243.411	3792.17	2129.04
HNRNPH1	-1.08852	0.986698	3183.81	3256.9	2501.19	3414.79
SEC31A	-1.1886	0.917986	3530.27	3484.57	2558.35	3342.59
PHF11	5.68717	4.70868e-05	506.93	530.321	4258.12	1642.14
ANKHD1	1.04805	0.991839	3002.37	2627.54	2871.47	3028.79
NFKB2	4.34668	1.94861e-08	732.131	622.873	2789.46	3100.06
ACIN1	-1.00649	0.998074	3091.73	2834.86	2864.01	3024.16
NF1	1.2582	0.83994	2192.75	2484.09	2603.08	3280.57
LCOR	1.57997	0.237413	1827.14	1893.61	2975.84	2902.9
TNRC6B	1.04925	0.991064	2904.82	2693.26	3074	2800.15
PTBP3	2.20586	0.0122965	1271.88	1389.2	2560.83	3308.34
MT-ATP8	-1.52456	0.292376	4522.25	4411.02	2926.14	2933.44
RAP1GAP2	1.27206	0.949177	2289.39	2309.17	1299.68	4548.74
TMSB10	1.53468	0.533446	1456.06	2350.81	2554.62	3287.05
LUC7L3	-1.05908	0.989423	2927.61	3227.28	2739.76	3071.37
BBX	2.12108	0.0459563	1083.15	1656.68	2717.39	3093.58
SPINT1	1.63751	0.461052	1675.79	1869.54	1990.52	3813.75
WASHC2A	2.79005	0.00914803	1193.47	882.943	3712.65	2081.83
SMC1A	1.15458	0.953706	2917.58	2093.52	2985.78	2800.15
CACNA1A	-1.10135	0.988856	2717.91	3649.31	1692.31	4087.75
KCNJ6	-1.32464	0.922013	5594.46	2059.28	1964.43	3812.83
WTAP	3.44968	9.10446e-06	908.097	764.477	3175.88	2594.65
CALM2	1.13612	0.963316	2452.59	2626.62	2504.92	3264.83
PAPPA2	-2.08252	0.194299	7754.39	4240.72	3762.35	1998.52
PCDH17	1.61722	0.245525	1963.9	1596.52	3008.14	2750.16
TBC1D9	2.65365	0.0129964	1205.33	962.538	3695.26	2058.69
CD164	1.13482	0.966495	2810.91	2255.49	2560.83	3188
ARID1A	1.07996	0.988117	2479.94	2844.11	2364.52	3384.24
SMARCA4	-1.21927	0.890559	3864.88	3128.25	2549.65	3185.23
NORAD	-1.55436	0.266599	4471.19	4436.93	2703.72	3026.94
MYO6	-1.05025	0.991839	2705.15	3306.87	2655.27	3068.59
JAK2	7.47744	1.95282e-13	377.462	387.792	3254.16	2468.76
NUCKS1	-1.02089	0.995955	2967.73	2862.62	3152.27	2559.47
PLOD2	1.79469	0.104866	1539.02	1643.72	2529.77	3181.52
C1R	5.92349	0.000662285	248.906	712.648	1807.87	3886.88
SETX	1.49666	0.382974	1752.37	2046.32	2772.06	2913.08
LAMP1	1.01909	0.996894	3090.81	2479.46	3406.99	2270.67
ECPAS	1.45869	0.496041	2162.66	1726.09	3025.54	2647.41
SLC30A8	-1.87882	0.972532	2238.33	8348.17	249.747	5384.61
AL627171.4	-1.32671	0.683161	3646.07	3818.68	2968.38	2658.52
TMX4	1.62041	0.192861	1745.08	1724.24	2854.07	2767.75
ECE1	1.45277	0.437214	1991.25	1871.4	2711.18	2900.12
THRAP3	1.04886	0.991839	2951.32	2393.39	3040.45	2565.95
TPM3	-1.06575	0.989423	3505.66	2466.5	2775.79	2827.92
ERC1	1.09219	0.983471	2741.62	2374.88	2472.62	3114.87
EEF1G	-1.63703	0.218536	5116.71	4008.42	2801.88	2772.38
SREK1	-1.00265	0.998074	2789.03	2798.76	2954.71	2618.72
ARID5B	2.71042	0.00543526	838.805	1216.13	3295.16	2275.29
CD68	4.09611	0.0378372	988.331	370.207	4394.8	1170.97
RGPD6	1.5747	0.580874	2064.19	1467.87	3625.68	1937.42
CREBBP	1.12987	0.965134	2395.15	2528.51	2512.38	3050.08
RGPD5	1.27779	0.858607	2412.48	1935.26	2201.75	3352.77
HECTD4	-1.02291	0.995376	2723.38	2945.92	2426.64	3114.87
SBNO2	3.64398	8.61267e-07	801.423	718.201	2601.84	2935.3
PTPRN2	-1.18977	0.9277	3412.66	3168.97	2261.39	3269.46
EP400	1.14629	0.951747	2598.47	2211.06	2959.68	2553.92
SSTR2	4.22145	1.64292e-06	783.188	521.992	2789.46	2720.54
MIA2	1.34517	0.753938	2321.3	1773.29	2371.97	3135.24
RAB7A	-1.03519	0.993336	3357.04	2338.78	2923.65	2578.91
SLFN5	2.34011	0.00767255	1128.74	1220.76	3167.19	2331.76
TRAFD1	8.14624	2.43438e-15	313.64	358.175	2949.74	2523.37
RERE	1.0744	0.988117	2457.15	2634.02	2342.15	3126.91
FTX	-1.08153	0.987047	2635.85	3278.18	2379.43	3088.03
G3BP2	1.22283	0.900467	2627.65	1843.63	2531.01	2936.22
CHD8	1.37753	0.632602	1846.28	2112.96	2487.53	2965.84
FNBP1L	1.26115	0.877977	2003.1	2317.5	2117.26	3330.56
KMT2E	1.16518	0.928053	2286.65	2388.76	2605.57	2841.8
TJP2	1.69446	0.169885	1596.46	1613.18	3016.84	2422.47
CD44	-3.70116	8.72414e-05	7778.09	12287.2	2239.02	3181.52
TPM4	-1.67221	0.468854	4154.82	4894.14	1737.04	3673.05
LDLR	1.37673	0.86784	2830.05	1096.74	3160.97	2245.67
IER3	2.58091	0.0324214	1304.71	790.392	1969.4	3437.01
SP100	3.04739	2.27819e-05	838.805	931.07	2717.39	2676.11
CTNND1	-1.3196	0.794466	3198.4	3914.01	2201.75	3187.08
ITGA1	1.44518	0.986884	402.991	3325.38	913.253	4474.68
NFAT5	1.14119	0.966641	1970.28	2729.35	2374.46	2988.06
TRRAP	1.10421	0.97641	2438.92	2415.6	2498.71	2861.24
SCD	-1.7005	0.361942	5909.93	3185.63	2851.58	2497.45
GOLGA3	-1.37155	0.754964	4501.28	2834.86	2369.49	2978.8
YWHAB	1.28284	0.84661	1865.43	2301.76	2181.87	3163.01
DNAJC12	3.19407	0.0215474	1235.41	437.77	2885.13	2459.5
SET	-1.18602	0.910781	3401.72	2907.98	2606.81	2713.13
RPS6	-2.18361	0.0221687	6745.08	4861.74	2947.26	2368.79
CXCL2	5.8277	0.0003834	597.193	314.676	1415.23	3897.99
TCF20	1.63653	0.304508	1828.96	1416.04	3026.78	2284.55
MYO1D	-1.19136	0.925501	2711.53	3613.22	2375.7	2932.52
EIF4A1	-1.00999	0.998074	2691.47	2666.42	2195.53	3108.4
MYO5B	-1.02621	0.995371	3206.6	2223.09	2613.02	2677.96
ERO1B	-1.18874	0.96848	2222.83	4058.39	1771.83	3511.06
EPCAM	-1.21209	0.907429	3248.55	3153.24	2169.44	3111.17
WASHC2C	2.22377	0.10518	1294.68	1073.6	3571	1696.75
GTF2I	-1.17464	0.960456	2866.52	3317.05	1889.87	3373.14
ASAH1	-1.26468	0.934715	4822.22	1823.27	2856.55	2398.41
FNBP4	1.33874	0.766371	2182.72	1739.97	3067.78	2184.58
TUBB	-1.50271	0.476117	4683.63	3207.84	2680.12	2571.51
AP1B1	1.75965	0.169965	1512.58	1471.57	2176.9	3073.22
SRCAP	1.15752	0.939663	2485.42	2047.24	2716.15	2530.78
TACC1	-1.10277	0.979316	3243.07	2533.14	2758.4	2479.87
RPL26	-1.80236	0.197832	5365.62	4057.47	3154.76	2074.42
EIF5B	-1.11515	0.972532	3200.22	2631.25	2478.83	2750.16
VPS13A	1.44822	0.463539	1799.78	1810.31	2430.37	2797.37
KAT6A	1.17195	0.92594	2412.48	2045.39	2635.39	2589.1
RPL7A	-1.80911	0.179317	5706.61	3735.39	2888.86	2330.83
KIF1B	1.03982	0.992722	2967.73	2050.95	2184.35	3033.42
TAOK1	1.00649	0.998074	2562.91	2616.44	2088.68	3123.21
RPLP2	-1.53862	0.371656	4569.66	3448.48	2733.55	2478.01
HECTD1	-1.22715	0.859598	3187.46	3206.92	2383.15	2826.99
NBEA	1.11542	0.978378	2658.65	2008.37	2202.99	3001.94
MT-ND3	-1.27123	0.789609	3440.92	3168.05	2504.92	2693.7
EIF3C	-1.59341	0.457705	5158.65	3108.81	2936.08	2253.08
CTNNB1	1.10401	0.983471	1822.58	2877.43	2480.07	2708.51
STAT2	3.19772	3.37174e-05	843.364	777.434	2888.86	2294.73
EWSR1	1.18271	0.921075	2360.51	2020.4	2388.12	2792.74
BOD1L1	-1.09595	0.980815	2841.91	2827.46	2897.56	2276.22
TMEM30A	1.04549	0.991839	2613.97	2334.15	2506.16	2666.85
LMO7	1.20847	0.892609	1916.49	2363.77	2639.11	2533.56
SMARCA5	1.29314	0.789104	1951.13	2042.62	2266.36	2897.34
CALM3	1.27311	0.875935	1951.13	2099.07	1913.48	3241.69
ILF3	-1.05111	0.991839	3149.16	2269.37	2537.23	2617.79
GSE1	-1.00852	0.998074	3039.76	2159.23	2211.69	2942.7
RPS2	-1.81816	0.191135	5761.31	3603.96	2839.16	2312.32
PML	6.62371	1.15712e-11	332.787	444.248	2712.42	2434.51
NPM1	-1.40138	0.759983	4592.46	2618.29	2959.68	2186.43
CEBPD	5.90373	4.23539e-10	476.842	392.419	2215.41	2915.86
AHCYL1	1.07851	0.986751	2376.01	2381.36	2657.75	2473.39
TRIM44	1.32099	0.699363	1983.04	1896.38	2658.99	2465.98
PCNT	1.06653	0.990928	2560.18	2241.6	1986.79	3133.39
PSME2	6.7547	2.41046e-12	328.228	429.44	2575.75	2541.89
PRKDC	-1.30106	0.770239	3514.77	3143.06	2270.09	2846.43
MAP4	-1.27668	0.850215	3124.55	3404.98	2032.76	3080.63
WDFY3	1.16209	0.956581	1887.31	2511.85	2144.59	2966.77
CYLD	2.93768	0.000713583	903.539	833.891	3045.42	2059.61
RAD23B	-1.04259	0.991839	2952.23	2368.4	2478.83	2624.27
DPP6	1.38828	0.890641	2816.38	857.954	2120.98	2979.73
KDM6B	1.86537	0.11176	1442.38	1290.17	2989.5	2108.67
LAMP3	45.2446	6.43347e-09	86.6157	25.9145	4107.77	985.837
BHLHE40	1.42055	0.705456	1885.49	1692.77	3218.13	1866.15
YWHAG	1.19574	0.926425	2350.48	1899.16	2114.77	2965.84
GCC2	1.49291	0.482945	1606.49	1795.5	2133.41	2944.55
LMTK2	1.41662	0.598	2039.57	1540.06	2453.98	2616.87
BAZ1B	-1.01191	0.998074	2497.27	2632.17	2339.67	2728.87
ALCAM	1.89368	0.152424	1284.65	1391.98	1911	3156.53
B4GALT1	2.21173	0.0884621	1023.89	1267.03	1725.86	3339.81
PHC3	1.35394	0.660696	2001.28	1733.49	2411.73	2644.64
NONO	-1.08833	0.983377	2674.15	2799.69	2348.36	2680.74
RALGAPA2	1.22887	0.884257	1917.4	2174.97	2159.5	2868.65
PTPRF	-1.86786	0.0433311	4459.34	4924.68	2491.25	2532.63
DDB1	-1.03533	0.99507	2966.82	2226.79	2019.1	2996.39
HSPA1B	1.42309	0.890641	2679.62	837.593	3430.6	1575.49
SUPT6H	1.13412	0.970047	2200.95	2211.06	2048.92	2953.81
RACK1	-1.59209	0.233655	4263.32	3690.04	2499.95	2495.6
ID4	3.39503	0.000344222	885.304	585.852	2083.71	2910.3
RMRP	-1.64972	0.250686	3440.01	4795.1	2558.35	2433.58
SPAG9	1.07525	0.990928	2936.73	1690.92	3057.84	1918.91
CDCP1	2.16258	0.012459	1234.5	1062.49	2660.24	2307.69
ZC3HAV1	2.72119	0.00232211	841.54	982.899	2952.23	2013.33
LRPAP1	1.11473	0.982597	2172.69	2254.56	1783.02	3150.98
CD59	-1.40018	0.618631	3006.93	3897.35	2281.27	2649.26
SERPING1	1.76378	0.588341	771.336	2020.4	1689.83	3233.36
ATF4	-1.0126	0.998074	2820.03	2157.38	2494.98	2420.62
RPL17	-1.43931	0.659806	4327.14	2746.94	2759.64	2155.88
NOMO1	1.31206	0.879631	1473.38	2273.07	1728.35	3186.15
GIGYF2	1.04119	0.991839	2665.94	2045.39	2370.73	2534.48
SURF4	1.01861	0.998074	2314.92	2485.94	1363.05	3525.87
AFF1	1.07736	0.986751	2303.07	2234.2	2398.06	2490.05
TMED10	-1.05068	0.990928	2528.27	2597.93	2306.12	2572.43
RPS27A	-1.00276	0.998074	2622.18	2265.67	2709.94	2165.14
TTC39A	2.5369	0.00836489	1170.68	750.594	2243.99	2629.82
RBM5	1.06827	0.988856	2066.01	2490.57	2199.26	2667.78
TMEM59	1.25185	0.929888	1506.2	2382.28	1638.88	3227.81
BMPR2	1.4359	0.754078	1256.38	2129.62	1852.6	3008.42
EPS15	1.57732	0.294227	1416.85	1663.15	2594.38	2264.19
CDC42BPA	-1.11087	0.980167	2414.3	2963.51	1948.27	2891.79
RPL13	-1.72208	0.258235	4913.39	3404.98	2791.94	2039.25
CCPG1	-1.01792	0.996894	2335.89	2581.27	2060.1	2769.6
UBAP2L	-1.01341	0.998074	2540.12	2344.34	2285	2534.48
SEZ6L2	1.264	0.859598	2108.86	1702.95	2000.46	2816.81
ROCK1	1.07731	0.986751	2303.98	2161.08	2291.21	2518.74
RPL14	-1.8311	0.19413	5474.11	3330.01	2637.87	2170.69
TENT5A	2.24068	0.00637829	992.89	1144.86	2475.1	2315.1
FLOT1	1.74754	0.192635	1549.97	1190.22	2088.68	2699.25
FBXW7	1.88863	0.267298	1191.65	1342.93	1556.88	3228.73
NBEAL2	-1.12998	0.988856	2674.15	2731.2	760.423	4022.03
HIPK3	1.2349	0.847093	1972.1	1882.5	2415.46	2344.72
RAB11A	1.16848	0.939613	1954.78	2113.88	2025.31	2727.95
AARS1	-1.02864	0.995371	2815.47	2067.61	2422.92	2324.35
RBM6	-1.05296	0.990928	2550.15	2447.07	2248.96	2496.53
DCTN1	-1.16452	0.939613	2762.59	2764.52	2052.64	2692.77
PTK2	1.17614	0.922013	2056.9	1972.28	2206.72	2531.7
SAFB2	1.04406	0.991839	2515.5	2018.55	2271.33	2462.28
KCNQ1OT1	-2.09549	0.0475313	5249.82	4664.61	1858.81	2871.42
SF1	1.04492	0.991839	2417.03	2105.55	2250.2	2475.24
C1S	3.53334	0.0556408	299.964	1037.5	1427.66	3297.23
COL27A1	1.3808	0.855167	1304.71	2114.81	1464.93	3255.58
RCN1	1.76182	0.177394	1551.79	1120.8	2531.01	2178.1
STAG2	1.26278	0.833311	1913.75	1803.83	2629.17	2066.09
BCLAF1	1.11717	0.970455	2019.51	2179.59	2311.09	2379.89
ARID4B	1.4818	0.507428	1332.97	1826.05	2186.84	2493.75
ATXN2L	1.47149	0.467433	1760.58	1417.89	2453.98	2223.46
YLPM1	-1.13035	0.962754	2684.18	2600.7	2175.65	2499.31
SSR1	-1.10002	0.980167	2713.35	2428.56	2079.98	2593.72
SUPT5H	1.24315	0.857351	2103.39	1655.75	2405.52	2267.89
HNRNPM	1.14332	0.960109	2023.16	2064.83	2034.01	2639.08
PPIG	1.0613	0.989423	2381.48	2020.4	2186.84	2484.49
FAM107B	1.40584	0.754964	1291.03	2030.58	1846.39	2822.36
EIF5	1.39834	0.604968	1511.67	1813.09	2170.68	2478.01
ADD1	-1.01341	0.998074	2253.83	2456.32	1949.51	2697.4
ETV6	3.4895	1.35144e-05	585.34	744.116	2130.92	2507.64
MTUS1	-1.15095	0.946202	2539.21	2796.91	2523.56	2113.3
CACNA1D	-1.24816	0.939613	2541.03	3245.79	1325.77	3309.27
PLD3	1.13332	0.965422	2240.16	1846.41	2148.32	2482.64
ZNF462	1.91507	0.0797489	1033.01	1379.02	2470.13	2149.4
GOLGA2	-1.18992	0.945735	3471.01	2013	2476.34	2132.74
HNRNPUL1	1.07019	0.988369	2268.42	2037.06	2083.71	2523.37
MT-ND4L	-1.24558	0.833311	2973.2	2765.45	2188.08	2418.77
RPL23A	-1.44006	0.563404	3812	2820.98	2451.49	2154.96
UHMK1	2.01475	0.0391413	1285.56	999.559	2403.03	2201.24
CASC4	-1.17102	0.932688	2662.29	2726.57	2016.61	2584.47
TMEM176B	2.04018	0.232184	921.774	1333.67	1440.08	3160.23
TSC22D1	1.3337	0.677092	1703.14	1737.2	2363.27	2225.31
PJA2	-1.06066	0.988856	2446.21	2387.83	2222.87	2334.54
PVR	1.09393	0.988117	2417.95	1737.2	2906.26	1640.28
VIM	-1.44423	0.732863	2737.06	3827.94	1587.94	2956.59
ITGA3	1.25812	0.845011	1850.84	1760.33	1975.61	2566.88
ARHGEF10L	2.47274	0.0775338	814.188	1019.92	1354.35	3179.67
RTN4	-1.39073	0.696298	3545.77	2758.04	1861.3	2670.55
HERC2	-1.12734	0.966495	2442.56	2665.49	2077.49	2453.02
GANAB	1.01278	0.998074	2262.04	2211.99	1906.03	2624.27
H3-3B	1.07007	0.988117	2040.48	2187	2081.22	2441.91
ZZEF1	1.11294	0.97657	2311.27	1744.6	2373.21	2141.07
CCDC47	1.02382	0.995523	2564.74	1839.93	2289.97	2219.75
DAP	1.03144	0.995371	2360.51	2009.3	1869.99	2636.3
ARCN1	-1.13085	0.965841	2779.91	2300.84	2113.53	2378.97
VPS13D	-1.09827	0.978913	2629.47	2301.76	2256.42	2233.64
IGF1R	1.00485	0.998074	2339.54	2124.06	2461.43	2024.44
ATP6V0A1	1.39286	0.753733	1930.16	1283.69	2660.24	1817.09
JUND	-1.08081	0.991064	3526.63	1311.46	2472.62	2004.07
ARHGAP1	1.91959	0.118184	976.478	1350.33	1888.63	2577.06
BCL6	3.45893	0.000285491	637.309	653.415	2806.85	1658.8
ZBED6	-1.24289	0.851541	2841.91	2706.21	2457.71	2006.85
ABCA5	1.45313	0.488674	1504.38	1566.9	2453.98	2009.63
AKAP11	1.06333	0.988856	2163.57	2034.29	1997.97	2465.06
CDC42SE2	2.65073	0.000464577	852.481	830.189	2079.98	2379.89
IRS2	1.53814	0.812743	2272.07	623.799	2589.41	1865.22
RND3	3.09909	0.00200863	724.837	709.872	2855.31	1592.15
CIC	1.24968	0.880116	2139.86	1417.89	2174.41	2271.59
ANKRD36C	-1.76548	0.512593	4178.52	3671.53	1169.21	3275.94
CCNL1	1.81384	0.0906571	1199.86	1250.37	2427.89	2017.03
RPL6	-1.73102	0.108222	4072.76	3616	2153.29	2288.25
XRCC5	-1.08772	0.983377	2416.12	2414.67	2092.4	2348.42
CBX5	-1.1347	0.961828	2365.98	2664.56	2053.89	2378.97
PRNP	1.86012	0.322739	1381.29	997.708	2983.29	1443.12
UBE2D3	1.56732	0.280887	1496.17	1320.71	2186.84	2228.08
HCFC1	1.09063	0.985356	2122.54	1925.08	1906.03	2507.64
THOC2	1.16391	0.934305	2037.75	1753.86	2263.87	2149.4
PIGT	1.12493	0.976801	1912.84	2006.52	1687.34	2720.54
RPS17	-1.817	0.221652	4850.48	3141.21	2589.41	1809.68
ST13	-1.12712	0.970451	2802.7	2149.05	2101.1	2291.96
TPI1	1.12464	0.972532	1971.19	1930.63	1824.02	2563.18
NSD3	1.15055	0.951495	1888.22	1925.08	1919.69	2466.91
CD47	2.7233	0.0214089	743.072	867.21	2960.93	1425.53
DIAPH1	-1.15296	0.946212	2777.17	2277.7	2076.25	2307.69
UBE2L6	13.1863	5.36946e-14	117.615	214.72	2322.27	2059.61
HTT	1.05329	0.991839	2024.98	2135.17	1635.16	2745.53
GNAO1	1.45654	0.638031	1706.79	1301.28	1735.8	2644.64
TFRC	-1.08304	0.989101	3130.93	1610.4	1930.88	2446.54
IRF1-AS1	9.29168	4.83036e-12	192.378	278.581	2573.26	1803.2
MOV10	3.83183	2.83853e-06	496.901	645.086	2347.12	2029.07
ENPP2	-1.25329	0.83609	2634.94	2847.82	1979.34	2394.7
GSPT1	1.37407	0.663409	1656.64	1526.18	1912.24	2460.43
ARPC3	1.04435	0.991839	2068.75	2112.96	1887.39	2478.94
SPG7	1.01758	0.996894	2407.01	1883.43	2040.22	2325.28
LGMN	4.41556	1.6455e-05	408.461	579.374	2675.15	1687.49
RAB10	1.43124	0.525705	1604.67	1442.88	2009.16	2352.12
NDFIP1	1.16928	0.945447	1601.93	2127.76	1922.18	2438.21
BCAR1	1.62904	0.433773	1565.47	1109.7	2675.15	1683.79
MIA3	1.00762	0.998074	2093.36	2221.24	2231.57	2116.08
COPB2	-1.08095	0.986751	2221.01	2476.68	1968.15	2377.12
SMG1P1	1.21749	0.929094	1834.43	1733.49	2773.31	1571.79
SLTM	1.12455	0.972532	2200.04	1661.3	2251.45	2091.09
AL671762.1	1.31416	0.925501	2409.74	890.348	2801.88	1535.68
MAP7	1.40055	0.667813	1838.08	1258.7	2143.35	2193.83
ZNF483	1.05107	0.991839	2478.12	1645.57	2519.83	1815.24
STAT6	1.5344	0.384189	1405.91	1417.89	1879.93	2452.1
RPS3A	-1.82651	0.079362	4256.93	3653.94	2335.94	1995.74
STT3B	1.7035	0.467433	1064.01	1478.98	1417.72	2913.08
NRDC	1.32371	0.773253	1872.72	1397.53	2367	1962.42
KLF6	-1.09447	0.983178	2663.21	2074.08	2251.45	2077.2
ARF1	-1.08865	0.983471	2515.5	2195.33	2022.82	2303.99
SRSF5	1.23346	0.860423	1808.9	1677.96	2344.64	1956.86
OGT	-1.36721	0.619845	2920.32	2957.03	2009.16	2289.18
PDK3	1.42462	0.922013	1037.57	1979.68	669.719	3627.7
LINC00342	-1.7999	0.664208	3832.97	3902.91	761.665	3535.13
USP25	1.38621	0.822315	2093.36	1004.19	2432.86	1861.52
ZMIZ2	2.34997	0.00677356	786.835	1038.43	2111.04	2178.1
RELA	3.15509	0.000159058	744.895	613.618	2447.77	1839.3
CSNK1A1	1.15876	0.95996	1739.61	1960.25	1714.68	2571.51
SEC62	-1.24241	0.84342	2822.76	2486.86	2071.28	2202.17
PTPN11	-1.01648	0.99697	2362.33	1979.68	1876.21	2394.7
KLC1	1.02523	0.995371	2113.42	2051.87	1867.51	2402.11
NFKB1	3.52321	2.13526e-05	593.546	618.246	1790.47	2478.01
FAM83F	1.88476	0.504582	1525.35	739.488	1170.45	3097.29
SEC16A	-1.1276	0.972518	2693.29	2115.73	1889.87	2374.34
MGA	1.20763	0.892609	1631.11	1892.68	2245.23	2010.55
DYRK1A	1.28028	0.847129	1916.49	1404.01	2396.82	1855.04
AAK1	-1.12108	0.977354	2617.62	2145.35	1708.47	2539.11
SDK1	2.01646	0.284356	621.81	1480.83	1708.47	2530.78
SLC7A1	1.07987	0.990928	2779	1144.86	2173.17	2064.24
ASCC3	1.84665	0.0645314	1179.8	1112.47	2031.52	2201.24
CCNI	-1.21052	0.918102	3084.43	2037.99	2220.38	2011.48
PNN	-1.07662	0.987409	2402.45	2153.68	1898.57	2332.68
KDM2A	1.21922	0.880389	1900.08	1567.83	2060.1	2167.92
TMED5	1.61273	0.330019	1436	1184.66	1796.68	2428.95
NFIC	-1.6164	0.423465	3264.96	3553.06	1537	2679.81
PRPF40A	1.1114	0.972532	1869.08	1924.15	2135.89	2079.98
DSG2	-1.26243	0.862411	3100.84	2216.61	1846.39	2365.08
PPL	-1.52063	0.645877	3072.58	3325.38	1375.47	2830.69
SAFB	1.1484	0.950603	2004.01	1658.53	2108.56	2097.57
TULP4	1.31471	0.71701	1620.17	1577.08	2145.83	2057.76
SCAF11	1.16969	0.926622	1696.76	1890.83	2055.13	2141.07
DDX60L	5.41105	1.17011e-05	262.582	512.737	2481.31	1714.34
KIDINS220	-1.04948	0.991064	2167.22	2231.42	2009.16	2181.8
WWC1	1.7156	0.338504	1473.38	962.538	1687.34	2490.97
ARGLU1	1.03977	0.991839	2102.48	1913.97	1876.21	2299.36
MUC16	18.1399	7.70546e-14	87.5275	142.53	1479.84	2691.84
CELF1	1.43637	0.531749	1460.61	1443.81	1858.81	2312.32
CNBP	1.07065	0.988369	2131.66	1760.33	2225.35	1942.05
ERBIN	1.03261	0.993951	1776.99	2243.45	1965.67	2185.5
WAC	1.16244	0.932621	1861.78	1706.65	2051.4	2096.64
CFL1	-1.13867	0.966495	2361.42	2362.85	1713.44	2434.51
MYO3A	2.24058	0.0152299	827.864	1021.77	2311.09	1833.75
DOP1A	1.79103	0.0838407	1178.89	1133.76	2075.01	2067.02
ZNF207	1.04958	0.991064	2058.72	1884.35	1976.85	2161.44
SYNJ2	1.41089	0.673564	1396.79	1536.36	1646.34	2490.97
MICAL3	1.18166	0.930593	1984.87	1515.07	2215.41	1920.76
GNAI2	1.18068	0.96848	1532.64	1966.72	1303.4	2826.99
ARFGEF2	-1.07642	0.988856	2763.5	1681.66	2275.06	1855.04
LIF	8.80563	3.65661e-10	239.789	228.603	2675.15	1450.52
CHD6	1.01235	0.998074	1839.9	2236.05	1766.86	2358.6
CD2AP	1.38108	0.600394	1442.38	1539.14	2107.31	2010.55
AL355075.4	-1.15514	0.971128	2111.6	2636.8	2627.93	1483.85
S100A6	-1.48027	0.512341	3301.43	2779.33	1727.1	2379.89
PPP1R15B	2.05396	0.111444	1147.89	850.55	2560.83	1544.94
KIAA0100	-1.28437	0.877712	2836.44	2435.04	1472.39	2630.75
USF3	1.48551	0.675463	1559.99	1196.69	2657.75	1438.49
CLIP1	-1.17543	0.92556	2593.91	2214.76	2163.23	1928.17
FLNA	-3.31747	1.47409e-05	5939.1	7616.08	2216.66	1869.85
GOLGA8A	-1.11145	0.979622	1901.9	2640.5	1812.84	2273.44
REEP5	1.07464	0.990928	1792.49	2006.52	1394.11	2687.22
QSOX1	1.71311	0.648583	957.332	1423.45	982.834	3094.51
PAPOLA	1.01224	0.998074	2159.92	1864.92	1769.35	2303.99
ATM	1.03189	0.995371	2320.39	1625.21	2048.92	2022.59
RPL8	-1.53657	0.399818	3614.15	2638.65	2143.35	1926.32
RNF19B	5.81925	1.08395e-11	365.609	333.186	2055.13	2011.48
RBBP6	1.31027	0.781573	1724.11	1379.02	2229.08	1837.45
KIF5C	1.33158	0.850781	1432.35	1619.66	1386.65	2676.11
ITGAV	-1.24644	0.913459	1830.78	3232.83	1764.38	2297.51
ZC3H11A	1.36255	0.632279	1480.67	1496.56	1956.97	2099.42
PTP4A2	1.16822	0.970675	1673.96	1786.25	1319.56	2721.47
HELZ	1.10194	0.976801	1838.08	1827.9	2073.77	1966.12
ATF3	2.76072	0.0958816	970.096	491.45	2926.14	1109.88
MVP	1.37073	0.625075	1394.06	1545.61	1966.91	2062.39
PDS5A	-1.16226	0.945088	2655.91	2024.11	1886.15	2140.15
RPN1	-1.08459	0.986751	2269.33	2091.67	1815.32	2204.94
PRR14L	1.10491	0.97657	1911.93	1720.54	1922.18	2091.09
RBM33	1.19622	0.914921	1776.99	1576.16	1769.35	2241.04
ZFR	1.17749	0.921075	1629.29	1769.59	1924.66	2077.2
SND1	-1.13137	0.972532	2593	1931.55	1748.23	2250.3
KIF13B	1.22752	0.878684	1531.73	1722.39	1784.26	2209.57
ABHD2	-1.33229	0.761565	2258.39	3059.76	1802.9	2188.28
SMG7	1.75311	0.233108	1294.68	980.123	2334.7	1654.17
BATF2	47.5206	2.00916e-11	15.4997	68.4883	1364.29	2624.27
RPL15	-1.42621	0.571961	3128.19	2559.98	1792.96	2194.76
COPA	-1.1073	0.978101	2339.54	2075.94	1764.38	2222.53
RSF1	1.12066	0.979622	1395.88	2160.16	1718.41	2266.04
ZSWIM8	1.25114	0.855167	1736.87	1442.88	2190.56	1788.39
EGR1	1.04656	0.991839	2088.81	1710.36	2477.59	1499.58
CLSTN1	-1.25604	0.907592	2271.16	2721.02	1395.35	2577.99
TMED2	-1.43963	0.6162	2861.97	2855.22	1575.52	2394.7
CPLX2	1.17399	0.978151	2173.6	1207.8	1115.78	2852.91
DNAJC10	1.08009	0.987935	1661.2	2013.93	1714.68	2254
XRCC6	1.15334	0.949177	1808.9	1629.84	1778.05	2187.35
INO80D	1.66309	0.177221	1206.24	1177.26	2075.01	1889.29
FAM177A1	2.82427	0.00374171	783.188	619.171	2424.16	1537.54
USP47	1.16892	0.945447	1520.79	1864.92	1689.83	2266.96
RPS11	-1.24549	0.853347	2739.79	2185.15	2021.58	1932.8
NEURL3	12.1335	7.33855e-14	203.319	122.168	2194.29	1755.99
HIP1R	-1.16983	0.972532	3140.96	1479.9	1672.43	2277.14
U2SURP	1.4161	0.62631	1563.64	1222.61	2196.78	1749.51
XPR1	1.27489	0.858607	1755.11	1339.22	2311.09	1634.73
USP22	-1.13719	0.966495	2266.6	2218.46	1668.71	2274.37
RABEP1	1.07141	0.988117	2024.07	1644.64	2016.61	1914.28
ANXA5	-1.29776	0.754964	2663.21	2436.89	2061.34	1868.92
USP9Y	1.22694	0.858607	1635.67	1565.98	2014.13	1914.28
DLG5	1.77384	0.35568	1032.09	1179.11	2619.23	1304.27
PPIA	-1.37365	0.641235	2823.67	2561.83	1759.41	2160.51
ANKLE2	1.61815	0.401586	1227.21	1193.92	2434.1	1484.77
SPECC1L	1.2153	0.891216	1755.11	1466.94	1806.62	2108.67
RSRC2	1.28835	0.781573	1436	1600.22	2055.13	1856.89
ABCF1	1.36439	0.755092	1725.93	1138.39	2135.89	1772.66
RHOA	-1.26953	0.823324	2594.82	2366.55	1720.89	2186.43
ERP29	-1.05201	0.991682	2100.66	2009.3	1704.74	2201.24
SLC7A14	1.97589	0.500737	1445.11	525.694	2786.97	1108.03
EMC10	1.2527	0.859279	1509.85	1592.82	1643.85	2241.97
PBRM1	1.28756	0.790416	1630.2	1386.42	2034.01	1850.41
TAX1BP1	1.15698	0.939524	1730.49	1621.51	2029.04	1849.49
CUL4A	1.57117	0.478494	1347.56	1116.17	1479.84	2390.08
RREB1	1.05178	0.991839	1807.99	1869.54	1482.33	2384.52
KCNMA1	1.02593	0.995371	1878.19	1890.83	1832.72	2033.69
RAD50	-1.12283	0.973094	2521.88	1811.24	2037.73	1821.72
COPG1	-1.18892	0.931396	2386.03	2203.66	1569.3	2290.1
MED15	1.73136	0.142624	1105.95	1121.73	1753.2	2103.12
MTDH	-1.0657	0.988856	2147.16	1959.32	1705.98	2146.63
ZNF106	1.09389	0.983377	1972.1	1546.54	1990.52	1858.74
EDIL3	3.09756	0.0196392	735.778	506.258	2706.21	1142.28
MLXIP	-1.41227	0.781857	2562	2874.66	1249.98	2598.35
DUSP5	6.02639	1.51569e-08	382.021	255.443	2166.96	1675.46
PDIA6	1.16456	0.9494	1390.41	1901.01	1754.44	2078.13
RPS6KA3	1.0747	0.988856	2132.57	1427.15	1641.37	2183.65
GLG1	-1.20793	0.928053	2042.31	2576.64	1494.75	2328.06
RIF1	1.17643	0.930411	1533.55	1714.98	2117.26	1705.08
CASC3	1.06808	0.990563	2188.19	1386.42	2017.85	1800.43
GDI2	-1.13683	0.966495	2262.04	2077.79	1633.91	2182.73
DAPK1	1.14841	0.970047	1619.26	1702.95	2380.67	1435.71
NBR1	1.17999	0.935279	1606.49	1627.98	1586.7	2229.01
GDA	3.35225	0.00108636	537.017	601.586	1354.35	2461.35
CYP3A5	1.56722	0.638031	1197.12	1237.42	1177.91	2636.3
CAPZB	1.08482	0.988856	1580.05	1934.33	1289.74	2521.52
CLIC1	1.78535	0.170647	1045.77	1086.56	1563.09	2242.9
ZC3H12A	6.5297	2.01867e-06	311.817	271.177	1187.85	2617.79
SRSF4	1.23167	0.858607	1578.23	1503.97	2012.88	1783.76
PCNX1	1.34759	0.659946	1421.41	1391.98	1919.69	1871.7
DDX23	1.7038	0.154349	1176.15	1048.61	1975.61	1815.24
ZNF460	1.2477	0.939524	1942.93	1093.96	2517.35	1272.79
CNDP2	1.39331	0.57184	1359.41	1360.51	1898.57	1891.14
FLII	-1.09689	0.985356	2472.65	1680.74	1805.38	1980.93
MAN1A2	1.35315	0.702605	1554.52	1243.9	1754.44	2031.84
MYEF2	1.66319	0.184503	1199.86	1075.45	1947.03	1837.45
CPEB4	-1.04855	0.991839	2495.44	1468.8	1896.09	1884.66
C4A	2.87683	0.00137077	542.488	771.881	1684.86	2095.71
RPL18A	-1.38535	0.718395	2996.9	2236.98	2219.14	1559.75
SPTB	-1.10355	0.987935	2742.53	1424.37	2246.48	1530.13
PI4KA	-1.1233	0.972532	2432.53	1803.83	1792.96	1978.15
TP53BP2	2.49279	0.00679285	830.599	681.181	2189.32	1580.12
AGO2	1.21773	0.876476	1631.11	1458.62	1886.15	1876.33
TRIM25	3.10762	0.00737819	711.161	497.003	2483.8	1271.87
SERINC1	1.09621	0.980167	1640.23	1786.25	1735.8	2019.81
RABGAP1L	1.68935	0.233142	1011.12	1208.73	1627.7	2121.63
EPAS1	1.21525	0.9498	1296.5	1789.02	1228.85	2519.67
MYO18A	-1.33104	0.770239	2828.23	2154.6	2119.74	1624.55
ACTR3	1.41771	0.562523	1326.59	1314.23	1698.53	2044.8
SIK3	1.3194	0.816449	1517.14	1316.09	1467.42	2269.74
MED13L	1.03886	0.991839	1698.58	1899.16	1728.35	2008.7
EPB41L3	1.89283	0.130011	950.038	1023.62	1479.84	2254.93
CLOCK	1.27782	0.79401	1472.47	1448.43	1759.41	1972.6
TUBA1A	-1.4538	0.817743	2355.95	3068.09	998.987	2730.72
BTAF1	1.29961	0.799278	1644.79	1224.46	1845.14	1883.74
HNRNPA3	1.12338	0.973094	1663.02	1654.82	1544.45	2181.8
DYNC1LI2	-1.06663	0.988856	1893.69	2081.49	1674.92	2051.28
HNRNPDL	-1.13165	0.966495	2340.45	1872.32	1919.69	1803.2
PLXNB1	1.14993	0.976709	1430.53	1806.61	1212.7	2508.56
GRIPAP1	1.94622	0.0452622	931.803	978.272	2005.43	1712.49
PIK3C2B	4.7538	0.000133952	290.846	491.45	1289.74	2428.03
BSN	1.42737	0.634466	1528.08	1076.38	1704.74	2012.4
RDX	-1.05479	0.990928	1903.72	2016.7	1631.43	2084.61
PRPF4B	1.11129	0.974819	1767.87	1575.23	1698.53	2016.11
MAPRE1	1.44671	0.739544	1318.38	1249.45	1233.82	2479.87
STAU1	1.30758	0.770251	1398.62	1440.1	1637.64	2073.5
BEX1	1.31442	0.860086	1644.79	1179.11	1349.38	2361.38
TPD52	-1.25738	0.886596	2850.11	1810.31	1653.79	2052.21
PSMA6	5.0493	1.48533e-09	395.697	337.814	1911	1793.02
PTBP1	1.0812	0.986751	1852.66	1573.38	1761.89	1942.05
UGGT1	1.20236	0.899217	1504.38	1572.45	1705.98	1992.96
FXYD5	1.94819	0.201449	1219	676.553	1556.88	2135.52
DSTN	-1.55925	0.6162	2928.52	2829.31	1179.15	2512.26
SARAF	-1.11411	0.978101	2076.04	2030.58	1517.12	2167.92
ATP6V1B2	1.99551	0.229557	1115.06	729.308	2429.13	1252.43
H2AC19	5.02873	2.75087e-05	464.99	265.623	1399.08	2274.37
UBE3A	1.23842	0.851694	1560.91	1404.94	1836.45	1836.53
AGRN	1.25628	0.855167	1315.65	1605.77	1633.91	2035.55
MYL12B	-1.25299	0.851978	2006.75	2583.12	1749.47	1913.36
SZT2	1.12503	0.968011	1762.4	1492.86	1786.74	1875.4
ANKH	1.27299	0.803001	1524.44	1351.26	1780.53	1880.03
FRYL	1.71157	0.2567	900.803	1237.42	1592.91	2066.09
LAMA5	-1.44585	0.681137	2409.74	2882.06	1334.47	2324.35
RICTOR	1.54486	0.343465	1224.47	1141.16	1980.58	1674.53
SFT2D2	1.81379	0.132473	850.657	1164.3	1807.87	1846.71
PSMB8	7.1266	4.06114e-13	257.112	255.443	1988.03	1665.28
PEG10	-4.03131	3.184e-06	8845.74	5878.89	1674.92	1977.23
RIMBP2	1.03917	0.995371	2140.78	1370.69	899.585	2748.31
AL135905.2	1.1071	0.988634	1633.85	1662.23	982.834	2665
ZFAND5	-1.09957	0.980167	2235.6	1766.81	1775.56	1864.3
CASP4	4.63136	4.9614e-08	371.992	413.706	1609.06	2029.07
SPATS2L	1.20842	0.938957	1308.35	1702.03	1349.38	2287.33
DEPP1	1.47924	0.849347	701.131	1755.71	2580.72	1054.34
STX1A	1.35117	0.82329	1368.53	1319.79	1258.67	2372.49
NBN	4.31809	2.65908e-07	407.55	433.142	2048.92	1581.97
ARFGEF1	1.15561	0.961192	1747.81	1394.75	1525.82	2104.97
RCAN3	1.20132	0.925947	1760.58	1255.93	1594.15	2029.07
MAPK10	2.16339	0.0775338	671.044	1003.26	1437.6	2183.65
HIPK1	1.32568	0.747583	1526.26	1204.1	1783.02	1836.53
MED13	1.03539	0.991913	1758.75	1736.27	1786.74	1831.9
DAAM1	1.47547	0.704089	1270.06	1180.96	2421.67	1195.96
NRIP1	1.20789	0.907592	1281.91	1712.21	1781.77	1834.68
PCSK7	2.01718	0.108882	836.07	955.134	1354.35	2257.71
DDX39B	1.03868	0.991839	1723.2	1752	1739.53	1869.85
EPRS1	-1.20326	0.903926	2368.71	1973.2	1672.43	1935.57
CNTN1	-1.27016	0.929888	2430.71	2152.75	1016.38	2590.95
MAP2	-1.07781	0.989101	1944.75	1934.33	2309.85	1290.38
TMF1	-1.01667	0.996894	1989.43	1669.63	1833.96	1765.25
CHMP4B	1.56642	0.31664	1056.71	1241.12	1713.44	1885.59
NEBL	1.69218	0.361518	1320.21	806.125	2046.43	1552.35
EPB41	1.493	0.626551	1465.17	944.028	2122.23	1475.52
SREBF1	1.24211	0.874823	1661.2	1233.71	1699.77	1895.77
RFX3	3.9329	9.95219e-05	441.284	472.014	2292.45	1300.56
USP24	1.04889	0.991682	1682.17	1741.82	1737.04	1854.11
QPCT	2.46116	0.0775042	572.575	885.72	1165.48	2422.47
FAM135A	2.27005	0.0112515	684.72	894.05	1791.71	1792.09
C16orf72	-1.03947	0.9927	1640.23	2080.56	1469.9	2108.67
ABLIM1	-1.07812	0.989725	1711.34	2147.2	1259.92	2317.87
SPG11	1.33862	0.703729	1345.73	1327.19	1625.22	1952.24
DNAJC3	1.08811	0.986989	1634.76	1653.9	1428.9	2148.48
NUFIP2	-1.12545	0.965134	2015.87	2007.45	1796.68	1778.21
CHD5	2.27608	0.0147847	885.304	684.883	1965.67	1608.81
RLIM	1.42885	0.556863	1291.03	1207.8	1970.64	1600.48
NCAM1	1.3194	0.887999	947.302	1758.48	1298.43	2270.67
MEIS2	-1.07594	0.990928	1400.44	2438.74	1415.23	2152.18
ARHGAP35	-1.54533	0.497298	3253.1	2259.19	1476.11	2090.16
FAM120A	-1.30837	0.826604	2478.12	2179.59	1381.68	2177.17
YTHDC1	1.29211	0.812537	1580.05	1173.56	1840.17	1718.04
MRFAP1	1.0739	0.988117	1770.61	1542.84	1650.07	1907.8
MORF4L1	-1.03883	0.991839	2076.95	1614.1	1765.62	1787.47
SUPT16H	1.21571	0.899655	1660.29	1260.55	1848.87	1702.3
AP1G1	1.17389	0.934088	1580.96	1444.73	1565.58	1985.56
RBCK1	2.60864	0.00131494	752.189	608.99	1837.69	1713.41
ZC3H13	-1.09608	0.980167	1872.72	2016.7	1868.75	1680.09
LGALS8	1.95006	0.0684903	911.744	902.379	2027.79	1510.69
KANSL1	1.04673	0.991839	1629.29	1751.08	1673.68	1864.3
CLINT1	-1.29585	0.830611	2127.1	2456.32	1422.69	2113.3
BCOR	1.84757	0.197239	1085.89	828.338	1389.14	2146.63
OTUD4	2.40545	0.00620732	730.307	738.563	2017.85	1516.25
XIRP1	96.5854	0.0507923	29.1758	7.40414	3363.5	170.323
TNKS1BP1	1.01527	0.997689	1528.08	1951.92	1693.56	1839.3
CACNA2D2	1.20916	0.980167	1145.15	1776.99	587.712	2944.55
ELF1	1.04275	0.991839	1659.37	1727.94	1763.14	1768.95
ZFYVE26	2.06768	0.0576877	922.685	782.988	2079.98	1447.75
CLIP3	4.5992	0.0010067	212.436	554.385	1467.42	2058.69
SNX29	1.96052	0.23386	968.272	827.412	1143.12	2376.19
RPS27	-1.47636	0.577528	2978.67	2215.69	2050.16	1469.04
ZHX1	1.55876	0.458318	1202.59	1055.09	1392.87	2125.34
COX7C	-1.199	0.920341	2445.3	1771.44	1662.49	1854.11
PPP6R1	1.12093	0.97657	1763.31	1374.39	1494.75	2021.66
HNRNPH3	1.20275	0.913459	1576.41	1347.55	1537	1979.08
AHNAK	-3.29612	0.000279425	5850.66	5727.1	2202.99	1310.75
UBA1	1.00124	0.998199	1617.43	1892.68	1366.77	2146.63
GBF1	1.01018	0.998074	1795.22	1681.66	1423.93	2087.38
SERBP1	-1.28222	0.775309	2338.62	2157.38	1760.65	1745.81
CDK12	1.22763	0.860515	1482.5	1368.84	1707.22	1793.02
ANXA6	1.20129	0.981606	999.272	1914.9	612.563	2887.16
VPS13B	1.23751	0.899655	1370.35	1454.91	1371.74	2123.48
WDR1	1.02277	0.996894	1639.32	1776.99	1202.76	2290.1
PUM1	1.10315	0.978101	1559.08	1607.62	1616.52	1876.33
USP7	1.06521	0.988856	1755.11	1521.55	1652.55	1837.45
ATP2B1	1.54131	0.508663	1001.1	1261.48	1380.44	2105.9
VLDLR	1.83216	0.103276	1057.62	844.997	1830.23	1656.02
LYN	4.95121	4.29412e-09	381.109	323.006	1658.77	1827.27
SMARCE1	1.33814	0.68826	1229.03	1374.39	1714.68	1768.95
STT3A	1.13944	0.972532	1627.46	1427.15	1324.53	2154.96
ARHGAP21	-1.05903	0.989423	1827.14	1855.66	1704.74	1772.66
SAMD9L	14.2817	8.45906e-08	55.6164	187.88	1428.9	2047.58
PNMA2	1.51545	0.395823	1070.39	1223.53	1607.82	1868
TRIP11	-1.27679	0.812678	1996.72	2438.74	1627.7	1845.78
REV3L	1.01208	0.998074	1536.29	1890.83	1379.2	2088.31
MPRIP	-1.74875	0.0926002	3078.05	2982.94	1750.71	1715.26
SH3PXD2A	-1.23359	0.945447	1587.35	2684.93	1140.63	2321.58
SRPRA	-1.03622	0.994338	2179.98	1403.08	1748.23	1709.71
MDN1	-1.15622	0.954141	2315.83	1674.26	1816.57	1634.73
ASAP1	1.69352	0.157931	971.919	1065.27	1702.25	1747.66
EIF4H	-1.04973	0.991839	1909.19	1710.36	1584.21	1863.37
EHD1	4.58069	1.18827e-06	404.814	347.994	1391.62	2055.91
SQOR	6.29527	1.07319e-09	233.407	313.75	1510.91	1932.8
NUP98	1.33996	0.70265	1311.09	1258.7	1569.3	1873.55
PPP6R3	1.12954	0.970675	1631.11	1416.04	1500.96	1940.2
TRAK1	-1.11246	0.980167	2230.13	1593.74	1468.66	1967.97
ZC3H7B	1.2828	0.822315	1306.53	1369.77	1469.9	1962.42
ARHGDIA	1.09576	0.983748	1771.52	1359.58	1560.61	1869.85
UBE2Z	2.3955	0.00418608	681.985	749.669	1867.51	1562.53
TM9SF3	-1.29243	0.819185	2115.25	2318.42	1426.41	2003.15
MARCHF6	1.01871	0.996894	1635.67	1727.94	1712.19	1714.34
SMCHD1	1.35871	0.677246	1332.06	1186.51	1856.33	1566.23
PLXNA1	1.33636	0.683237	1302.88	1257.78	1734.56	1687.49
RPS20	-1.2529	0.858981	2486.33	1800.13	1705.98	1715.26
CCT3	1.15117	0.966495	1524.44	1446.58	1338.19	2080.9
EIF1	1.0449	0.991839	1865.43	1403.08	2067.55	1348.7
ASXL2	1.01556	0.99697	1677.61	1686.29	1674.92	1741.18
PCBP1	1.28125	0.816449	1475.2	1190.22	1814.08	1601.41
ANXA11	-1.23483	0.858607	2274.8	1940.81	1628.94	1784.69
SYNCRIP	-1.18532	0.925501	2115.25	1929.7	1491.02	1920.76
ZNF516	1.47124	0.613564	1422.32	895.901	1778.05	1632.88
ARPP19	-1.13216	0.963114	2035.01	1822.34	1609.06	1797.65
MCM3AP	1.13702	0.97222	1594.64	1399.38	1374.23	2029.07
H1-4	1.04191	0.9927	1617.43	1647.42	1290.98	2109.6
GPI	-1.35122	0.748809	2465.36	2130.54	1399.08	2001.3
KDM5A	1.19318	0.926102	1306.53	1543.76	1445.05	1955.01
GRIA3	1.96696	0.144993	832.423	895.901	1242.52	2155.88
TPP1	1.26409	0.958355	1859.96	827.412	2486.28	911.784
CCDC186	-1.08401	0.986751	1911.02	1772.37	1546.94	1850.41
MDK	2.96962	0.114298	340.992	803.349	834.974	2562.25
AP2B1	-1.12614	0.978982	1706.79	2112.96	1256.19	2134.59
DDX58	8.133	5.87508e-08	195.113	221.199	2301.15	1085.81
CMIP	1.33902	0.822315	1168.86	1358.66	1237.55	2145.7
RNF213-AS1	6.02873	7.80112e-12	286.288	274.879	1676.16	1706.93
RNPS1	1.0524	0.990928	1738.7	1473.42	1702.25	1678.24
PDE4D	2.06269	0.18769	1115.06	522.917	1534.51	1843.93
SMARCC2	-1.13598	0.976082	1606.49	2231.42	1302.16	2075.35
CELSR3	1.48716	0.662664	1387.67	883.869	1327.01	2050.36
RPS4X	-1.87101	0.0898843	3497.45	2816.35	1884.9	1490.33
INTS6	1.50745	0.379474	1065.83	1172.63	1729.59	1644.91
VPS53	1.19954	0.915867	1586.44	1222.61	1592.91	1776.36
SEL1L	-1.06892	0.988856	1528.08	2073.16	1704.74	1664.35
FUBP1	1.15394	0.946234	1509.85	1409.56	1534.51	1833.75
SEC24D	1.06381	0.990928	1608.32	1558.57	1348.13	2019.81
SP1	1.18928	0.925501	1325.68	1506.74	1459.96	1907.8
SHTN1	1.25893	0.852551	1516.23	1156.9	1612.79	1752.29
NSD1	1.04596	0.991839	1404.09	1813.09	1318.31	2045.73
RPN2	1.01712	0.998074	1430.53	1874.17	950.528	2409.52
IPO7	-1.12218	0.97657	2169.04	1599.29	1918.45	1440.34
PFN1	1.15074	0.957006	1500.73	1417.89	1438.84	1918.91
ARNT2	2.3864	0.0279312	563.458	842.221	1382.93	1970.75
ARPC2	1.44368	0.52359	1053.06	1268.88	1737.04	1615.29
TCF25	-1.04604	0.991839	1837.16	1665.01	1610.31	1737.48
MADD	1.09257	0.981773	1620.17	1438.25	1614.03	1727.3
TSPAN3	-1.26988	0.800868	2232.86	2005.6	1676.16	1661.58
MYRF	-1.01402	0.998074	1485.23	1900.09	1057.39	2279.92
SMG5	1.12178	0.973296	1708.61	1266.11	1559.36	1777.28
NSRP1	1.1041	0.983471	1738.7	1281.84	1940.82	1394.98
MGRN1	1.47842	0.467384	1096.83	1158.75	1491.02	1843.01
SNX19	1.05186	0.990928	1600.11	1568.75	1606.58	1726.37
TOP2B	-1.09216	0.988634	1629.29	2010.22	1109.57	2221.6
ZFHX3	-1.13542	0.968011	1596.46	2184.22	1600.37	1729.15
GTF2IP1	-1.31605	0.84661	1709.52	2672.89	1363.05	1966.12
BAG6	-1.04438	0.991839	1964.81	1509.52	1720.89	1606.04
RPL12	-1.56266	0.388012	2972.29	2214.76	1835.2	1484.77
NPTN	1.26338	0.859505	1314.74	1313.31	1356.83	1962.42
SREBF2	-1.22511	0.91621	2477.21	1588.19	1482.33	1835.6
ISG20	20.3782	1.635e-18	85.704	76.8179	2051.4	1261.69
SORT1	-1.42244	0.814718	2603.03	2105.55	975.379	2333.61
DMXL2	1.10807	0.978101	1664.85	1321.64	1574.27	1734.7
RGS4	-1.58254	0.311054	2726.12	2504.45	1443.81	1860.59
TBL1XR1	1.22846	0.893111	1233.59	1456.76	1410.26	1893.92
EFCAB14	-1.04294	0.991839	1744.17	1699.25	1492.27	1808.76
FURIN	-1.09295	0.990928	1491.61	2116.66	817.579	2482.64
MDC1	1.20145	0.938978	1655.73	1088.41	1922.18	1375.54
TBC1D9B	-1.25386	0.892609	2024.07	2106.48	1232.58	2060.54
DIP2C	1.3629	0.83256	1559.99	856.103	1338.19	1954.09
SKP1	1.01831	0.996894	1555.44	1677.96	1566.82	1725.45
DLGAP4	1.12639	0.966641	1536.29	1380.87	1713.44	1572.71
GOLM1	-1.35783	0.86445	1648.43	2812.65	1082.24	2202.17
DCAF8	1.15116	0.950723	1291.03	1562.27	1582.97	1701.38
PFKP	1.99021	0.0479863	879.833	768.179	1479.84	1799.5
ANXA2	-2.2377	0.00884167	4143.88	3193.03	1611.55	1667.13
LARS1	-1.16529	0.945421	2183.63	1635.39	1742.01	1535.68
PATL1	2.40225	0.0240157	816.923	546.981	1903.54	1373.69
POGZ	1.00854	0.998074	1618.35	1628.91	1566.82	1707.86
STXBP5	1.7705	0.356466	693.837	1155.97	1263.64	2010.55
MAP3K2	1.11698	0.978101	1734.14	1196.69	1584.21	1689.35
HNRNPR	-1.00315	0.998074	1647.52	1636.31	1601.61	1671.76
TAGLN2	-1.04499	0.991839	1571.85	1846.41	1507.18	1763.4
SEPTIN7	1.0626	0.990928	1271.88	1806.61	1397.84	1872.63
DPYSL2	1.20708	0.929253	1192.56	1515.07	1302.16	1965.19
UBR2	1.59367	0.317469	947.302	1103.22	1464.93	1802.28
DDX3Y	1.58544	0.37396	1144.24	915.337	1852.6	1413.5
ISG15	55.5491	9.80215e-18	34.6463	24.0634	2309.85	953.439
EIF5A	1.1254	0.972532	1669.4	1228.16	1651.31	1609.74
NFE2L2	1.28188	0.805876	1243.62	1300.35	1467.42	1793.02
CACNA2D1	2.326	0.0421107	526.988	874.614	1416.47	1843.01
ADAM9	-1.97798	0.028781	3216.63	3216.17	1491.02	1760.62
DUSP3	1.10557	0.986751	1907.37	1032.88	1555.64	1694.9
ZNF618	1.5261	0.698437	1045.77	1084.71	980.349	2269.74
CELF3	1.34512	0.773592	1318.38	1097.66	1320.8	1928.17
IBTK	-1.14215	0.968011	2216.45	1493.78	1704.74	1544.02
ATP5F1E	1.07035	0.988856	1619.26	1416.04	1353.1	1894.84
KIF21A	1.1679	0.963005	1731.4	1046.76	1436.35	1807.83
PTPRM	-1.17981	0.923684	2063.28	1760.33	1541.97	1698.6
POLR2B	1.10928	0.975736	1571.85	1347.55	1668.71	1569.93
TUSC3	1.14316	0.961798	1373.09	1458.62	1416.47	1819.86
USP12	1.6917	0.358046	1056.71	854.252	2016.61	1217.25
RAC1	1.17655	0.942769	1325.68	1421.59	1313.34	1917.99
NCOA6	1.07751	0.986989	1581.88	1416.97	1537	1693.97
ACBD3	-1.06117	0.990836	1920.13	1508.59	1484.81	1745.81
RAP1B	1.69968	0.248137	847.922	1053.24	1386.65	1843.93
DIDO1	1.00696	0.998074	1813.46	1393.83	1515.88	1713.41
ARF3	1.47689	0.43583	1043.95	1140.24	1677.4	1548.64
MIR29B2CHG	1.18667	0.931998	1547.23	1169.85	1778.05	1446.82
PPP1R12A	1.23022	0.897867	1168.86	1451.21	1365.53	1856.89
ANXA7	1.61903	0.270769	1104.12	885.72	1631.43	1590.3
TASOR2	1.15646	0.939613	1442.38	1342	1606.58	1613.44
RABL6	-1.15344	0.96848	2036.84	1677.96	1212.7	2006.85
C2CD4B	4.4312	0.000318239	487.783	238.783	1290.98	1928.17
SNPH	7.22192	0.0020998	201.495	244.337	483.341	2735.35
OAZ1	1.19861	0.946202	1276.44	1408.64	1134.42	2082.75
GPATCH8	1.10352	0.976704	1443.29	1471.57	1600.37	1616.22
TLK1	1.0698	0.988369	1624.73	1378.1	1661.25	1551.42
SRSF6	-1.02289	0.995797	1572.76	1714.06	1402.81	1809.68
MET	1.5924	0.303164	1117.8	899.603	1584.21	1628.25
IRF9	5.47808	9.35715e-10	278.994	307.272	1760.65	1451.45
PDS5B	1.29589	0.800818	1119.62	1358.66	1458.72	1752.29
PDE3B	1.98517	0.62631	618.163	999.559	490.796	2719.61
NMT1	1.6743	0.199802	1034.83	882.018	1674.92	1534.76
BRWD1	-1.13381	0.968011	1579.14	2060.2	1495.99	1713.41
LAMA3	2.96369	0.0323139	570.752	511.811	888.402	2318.8
PPP2CA	1.11843	0.973063	1518.97	1346.63	1425.17	1779.14
TAB2	1.41836	0.600394	1203.5	1055.09	1773.08	1431.08
SMC3	1.03594	0.991839	1566.38	1526.18	1630.19	1573.64
GARS1	-1.11659	0.972532	1920.13	1653.9	1714.68	1486.62
CTSD	-2.42181	0.013267	2955.88	4794.18	1560.61	1639.36
ROCK2	1.27886	0.823511	1081.33	1417.89	1563.09	1632.88
SMG1P3	1.09516	0.985356	1671.23	1245.75	1759.41	1435.71
G3BP1	1.08763	0.983592	1508.03	1429.92	1523.33	1671.76
FAM102A	-1.7174	0.345048	3477.39	2010.22	1384.17	1810.61
PTTG1IP	1.07342	0.988634	1442.38	1534.51	1354.35	1840.23
AP1G2	1.3256	0.730281	1232.68	1176.33	1471.14	1721.74
VPS41	-1.04268	0.991839	1882.75	1441.03	1835.2	1353.33
KIF13A	1.27349	0.816815	1170.68	1330.89	1488.54	1696.75
LYST	1.2636	0.855167	1353.94	1164.3	1816.57	1366.29
SLC30A7	2.78797	0.00037686	528.812	612.692	1534.51	1647.69
TOR1AIP2	-1.1356	0.961798	1922.87	1689.99	1519.6	1661.58
ZNF267	4.97884	1.23686e-05	275.347	362.803	2041.46	1136.72
SARS1	1.05576	0.990928	1700.4	1309.61	1671.19	1506.99
EXOC7	1.10984	0.973296	1380.38	1477.13	1553.15	1618.07
TUG1	1.0979	0.980036	1446.94	1441.03	1668.71	1502.36
TCERG1	-1.06127	0.990457	1866.34	1498.41	1697.28	1473.66
CTDSP2	1.31608	0.776975	1038.48	1369.77	1523.33	1645.84
KARS1	2.00115	0.103289	944.567	638.607	1801.65	1367.21
ATP6V1A	1.70286	0.248745	1076.77	782.988	1723.38	1444.04
SLC35F5	-1.18147	0.956581	1865.43	1877.87	1126.97	2040.17
MDM4	1.18823	0.915867	1326.59	1338.3	1703.5	1463.48
ZNF664	-1.2222	0.907326	1999.46	1870.47	1276.07	1889.29
MINK1	-1.17523	0.953526	2206.42	1512.3	1323.28	1840.23
ZMYND8	1.38114	0.910206	847.01	1442.88	705.752	2455.8
DDX21	1.09448	0.986751	1629.29	1256.85	1797.93	1361.66
BZW1	1.55201	0.326479	1033.92	997.708	1672.43	1481.07
CACNA1C	1.22404	0.95533	1095	1478.98	926.92	2222.53
WASHC4	1.30892	0.781573	1228.12	1175.41	1773.08	1373.69
CDKN1A	2.11206	0.0283016	708.425	781.137	1765.62	1381.1
SAMD9	6.74404	1.09214e-08	177.79	288.761	1754.44	1392.21
HNRNPD	1.0021	0.998074	1633.85	1503.04	1420.2	1722.67
PPP4R3B	1.5041	0.415444	1033.01	1055.09	1423.93	1716.19
SNRNP70	1.03318	0.9927	1531.73	1505.82	1576.76	1561.6
ANKFY1	1.64714	0.238589	911.744	993.08	1717.16	1420.9
FUS	1.23808	0.867604	1178.89	1355.88	1428.9	1708.78
TRPM7	-1.03596	0.995064	1828.05	1418.82	1876.21	1258.91
SHROOM3	-1.57814	0.679643	2396.98	2549.8	863.552	2269.74
JADE2	1.93893	0.0418399	820.57	792.243	1550.67	1576.41
PPFIA1	1.11074	0.97657	1559.99	1254.08	1600.37	1525.5
PSMD2	1.04618	0.991839	1673.96	1312.38	1425.17	1698.6
CREB3L2	-1.38034	0.904671	2175.42	2137.02	659.778	2463.2
CUX1	-1.06817	0.990563	1556.35	1771.44	1213.94	1900.4
UNC80	-1.21022	0.954096	1682.17	2087.97	980.349	2133.67
DCAF5	1.29509	0.796634	1102.3	1300.35	1426.41	1684.72
SOCS1	13.8634	4.50441e-08	159.555	64.7862	1011.41	2098.49
CSF1	4.85748	5.02103e-07	330.051	310.048	1241.28	1867.07
OSBP	-1.07521	0.987414	1762.4	1578.01	1447.54	1658.8
GCH1	2.13551	0.254821	613.604	841.295	853.612	2252.15
LSR	1.63028	0.229316	897.156	1006.96	1540.73	1563.45
NUDT3	-1.08246	0.988117	1822.58	1535.43	1235.07	1866.15
DOT1L	1.46276	0.596367	1265.5	854.252	1519.6	1581.04
TSPYL2	1.37593	0.642048	1198.03	1054.16	1630.19	1469.04
USO1	-1.12434	0.96848	1834.43	1649.27	1451.26	1646.76
STAT5B	2.15495	0.0716386	733.042	702.468	1949.51	1145.05
TTN	-2.83235	6.7309e-05	4194.94	4561.87	1468.66	1622.7
TNRC18	-1.16018	0.980167	1400.44	2186.07	879.705	2210.5
PRR26	2.3776	0.0306026	703.867	594.182	1928.39	1158.94
MAPK1IP1L	1.35081	0.698437	1254.56	1030.1	1609.06	1477.37
TMEM131	1.17539	0.948075	1219	1407.71	1235.07	1851.34
PLK2	-1.09947	0.991839	1093.18	2298.06	468.43	2615.01
TRIM22	6.70955	0.000155439	107.586	351.697	1289.74	1791.17
FOXP1	-1.03992	0.991839	1737.78	1464.17	1488.54	1590.3
PCSK1	-1.57072	0.3377	2377.83	2457.25	1323.28	1754.14
SAMHD1	4.2535	6.05907e-05	279.906	443.323	1836.45	1240.4
SBNO1	-1.0909	0.986751	1953.87	1400.31	1497.24	1577.34
RBM26	1.20884	0.893111	1315.65	1227.24	1427.66	1645.84
G0S2	6.36768	0.00158748	354.669	127.721	2288.72	784.041
UNC79	1.82216	0.135651	811.452	874.614	1303.4	1768.03
PTPRJ	1.29105	0.806176	1146.97	1231.86	1343.16	1727.3
RPL28	-1.41569	0.669598	2634.94	1709.43	1565.58	1503.29
GCN1	-1.24926	0.866578	2185.45	1648.35	1407.78	1660.65
PANK3	-1.14946	0.956817	2003.1	1522.48	1563.09	1504.21
MAML2	3.48972	0.00553921	366.521	510.886	2112.29	950.662
GREM1	4.33709	0.0430366	258.935	447.025	2586.93	475.794
EML5	1.50908	0.83256	1529	497.928	2011.64	1047.86
SAA2	115.041	0.015443	16.4114	10.1807	173.953	2885.31
TNRC6A	-1.18423	0.922397	1723.2	1900.09	1377.96	1681.01
DOCK1	-1.06703	0.989101	1404.09	1859.36	1417.72	1640.28
TM9SF2	-1.13107	0.97641	1702.23	1757.56	1144.36	1913.36
HM13	1.42364	0.608194	1066.74	1080.08	1744.5	1312.6
ACSL4	1.84283	0.560672	884.392	774.658	684.629	2371.56
SBF2	1.37319	0.679206	1142.42	1081.93	1328.25	1725.45
USP15	1.70543	0.185853	929.979	858.88	1674.92	1376.47
ZMIZ1	-1.60567	0.341089	2543.77	2351.74	1247.49	1800.43
MBTPS1	1.25149	0.834467	1226.3	1208.73	1576.76	1470.89
NEO1	2.09791	0.272231	491.43	961.612	976.621	2070.72
EIF2S2	1.07382	0.988117	1514.41	1320.71	1616.52	1428.31
OGA	1.20292	0.918813	1137.86	1391.05	1323.28	1718.04
RALGDS	2.06266	0.050776	816.923	657.117	1718.41	1322.78
DGKZ	-1.07522	0.988856	1977.57	1292.02	1374.23	1666.2
TNKS2	1.29832	0.84342	1282.82	1056.02	1820.29	1217.25
RPS7	-1.4521	0.569567	2475.39	1929.7	1702.25	1332.04
RALGAPA1	1.07452	0.990928	1397.7	1424.37	1000.23	2030.92
POMP	2.00325	0.0739062	867.981	643.234	1677.4	1350.55
CD40	12.7483	5.4653e-11	92.9979	144.381	1963.18	1063.59
FYCO1	-1.09767	0.980167	1756.93	1564.12	1619	1407.02
HP1BP3	-1.00912	0.998074	1637.49	1416.04	1524.57	1501.43
PRKCSH	-1.18512	0.950615	1809.81	1776.99	1104.6	1920.76
SKIL	1.10985	0.986751	1084.98	1639.09	1107.09	1915.21
GNA13	2.21577	0.102359	783.188	578.448	1973.12	1045.08
SF3A1	-1.09528	0.982159	1827.14	1472.5	1504.69	1507.91
ZNF655	1.28349	0.850215	1383.12	958.836	1628.94	1377.39
ALPK1	7.54701	3.13199e-11	161.379	236.932	1492.27	1513.47
KDM3B	1.13776	0.971128	1166.12	1471.57	1267.37	1732.85
ST18	1.0894	0.990928	1556.35	1198.54	820.064	2179.95
CAP1	1.04593	0.991839	1380.38	1487.31	1404.05	1594.93
MAP7D1	1.12055	0.972532	1485.23	1191.14	1399.08	1599.56
DIP2B	1.20297	0.907429	1372.18	1119.88	1553.15	1444.97
SF3B3	1.11177	0.97657	1418.67	1278.14	1336.95	1660.65
AMPD3	4.63233	7.05259e-07	314.552	332.261	1774.32	1222.81
CCNL2	-1.0041	0.998074	1419.59	1587.26	1454.99	1539.39
PDIA4	-1.07075	0.990971	1314.74	1891.76	1052.41	1941.13
PTGES3	1.00364	0.998074	1620.17	1362.36	1491.02	1502.36
SEC63	-1.16548	0.934088	1714.08	1775.14	1392.87	1600.48
ST14	-1.08233	0.988856	1716.81	1522.48	1110.81	1880.96
RAPGEF1	1.10688	0.978101	1437.82	1265.18	1392.87	1598.63
KMT2B	1.18893	0.915824	1318.38	1197.62	1412.75	1578.27
NGRN	1.29874	0.858607	1384.03	914.411	1748.23	1237.62
USP8	-1.10164	0.980167	1836.25	1451.21	1391.62	1592.15
IK	1.09016	0.982716	1387.67	1348.48	1474.87	1507.91
SPART	1.52366	0.613802	1080.42	875.539	1904.78	1076.55
DENND4C	1.20837	0.907592	1070.39	1394.75	1447.54	1531.06
SECISBP2L	1.32772	0.754964	1019.33	1223.53	1351.86	1625.47
KHDRBS1	1.09567	0.982597	1504.38	1212.43	1509.66	1467.18
KDM5C	1.1641	0.934715	1333.88	1220.76	1468.66	1505.14
TTC17	-1.0155	0.99697	1587.35	1431.78	1513.39	1459.78
ZNF609	1.02752	0.995371	1216.27	1677.96	1207.73	1765.25
IRX2	1.6172	0.655598	1115.98	721.903	888.402	2082.75
SERPINB1	2.07299	0.0436015	605.398	827.412	1461.2	1508.84
EEF1D	-1.48185	0.538277	2546.5	1851.03	1646.34	1321.85
RBFOX2	1.04962	0.991839	1190.74	1636.31	1346.89	1619.92
CDV3	-1.05491	0.990928	1725.02	1404.01	1482.33	1483.85
FSTL1	1.46298	0.907953	444.931	1580.78	641.141	2321.58
SEC24C	1.40096	0.602918	1069.48	1044.91	1363.05	1598.63
AKT3	1.32158	0.76516	1083.15	1156.9	1289.74	1669.91
NR2C2	1.28721	0.790697	1071.3	1226.31	1469.9	1487.55
SGPP2	2.26237	0.07407	591.722	715.425	1036.26	1919.84
SCRN1	-1.22998	0.908242	2095.19	1540.99	1222.64	1732.85
H1-10	1.45979	0.624249	1231.77	791.317	1523.33	1430.16
IWS1	1.16698	0.931998	1303.79	1227.24	1425.17	1528.28
GTPBP1	2.41014	0.0295236	737.601	486.822	1742.01	1209.85
ZNF24	1.67095	0.26975	915.391	850.55	1712.19	1239.47
CLASP1	1.29517	0.838523	955.508	1323.49	1292.22	1658.8
ATXN2	-1.02567	0.995371	1508.94	1517.85	1348.13	1602.33
MAGI2-AS3	1.58128	0.342567	1043.04	820.934	1551.91	1395.91
CIZ1	-1.0641	0.989725	1763.31	1372.54	1365.53	1581.04
PTPN23	1.18853	0.939613	1485.23	993.08	1606.58	1339.44
TIAM1	2.81814	0.00614033	409.373	635.83	1231.34	1713.41
LTBR	1.13497	0.967138	1477.03	1116.17	1464.93	1478.29
RNF24	3.18173	0.000107446	432.167	492.375	1638.88	1303.34
LUCAT1	12.4415	1.66031e-11	159.555	76.8179	1479.84	1461.63
PCNX4	1.18225	0.922197	1305.62	1180.96	1558.12	1382.02
UBQLN1	1.14984	0.952678	1374.91	1181.89	1370.5	1569.01
PURA	-1.17115	0.92594	1781.55	1660.38	1466.17	1472.74
LOXL4	-1.78192	0.978101	960.979	4271.26	115.554	2820.51
SLC22A17	1.04936	0.9927	1530.82	1267.03	938.103	1996.67
ZCCHC2	2.3276	0.00597686	633.662	626.575	1580.49	1353.33
SAA1	133.431	0.0100704	15.4997	6.47862	208.743	2724.24
EFR3A	1.26782	0.915867	949.126	1363.29	1008.93	1921.69
PPP4R3A	1.18006	0.928004	1368.53	1111.55	1505.93	1420.9
MT2A	10.3176	9.29557e-10	90.2627	193.433	1464.93	1461.63
FASN	-2.30382	0.124706	4793.95	1933.41	1340.68	1579.19
UNC119	5.92629	3.66517e-06	224.289	268.4	969.166	1949.46
RPSA	-2.24073	0.064507	4282.46	2255.49	1514.63	1403.31
MTMR3	1.18014	0.956817	1049.42	1422.52	1119.51	1796.72
HCP5	8.99834	1.5705e-14	180.525	143.455	1494.75	1420.9
FYTTD1	1.39085	0.675179	1182.53	911.634	1594.15	1319.08
KAT6B	1.10533	0.979949	1156.09	1478.05	1523.33	1388.5
CD99L2	1.28899	0.900369	1033.92	1223.53	951.771	1956.86
DNM2	-1.16485	0.934316	1671.23	1715.91	1360.56	1546.79
TAF15	1.12269	0.970521	1326.59	1261.48	1359.32	1545.87
LARP4B	1.21629	0.880116	1221.74	1164.3	1467.42	1434.79
RAB21	1.58449	0.290008	975.566	855.178	1436.35	1464.41
SEC61A1	-1.32064	0.730548	1868.16	1962.1	1338.19	1561.6
TRAPPC9	-1.01981	0.996894	1803.43	1153.19	1261.16	1637.51
RPL11	-1.57625	0.42353	2653.18	1912.12	1668.71	1228.36
RC3H2	1.23192	0.858607	1168.86	1182.81	1413.99	1482.92
TARS1	1.18121	0.929094	1195.3	1255.93	1614.03	1282.05
AC093484.3	1.58207	0.326479	938.185	892.199	1290.98	1604.18
HADHA	-1.25884	0.84177	1858.13	1782.55	1283.52	1607.89
ILRUN	1.45201	0.524016	1061.27	930.145	1325.77	1565.31
RPS15A	-1.63574	0.360797	2685.09	2041.69	1719.65	1170.97
TXLNA	1.01836	0.996894	1541.76	1296.65	1292.22	1597.7
ENDOD1	3.41808	0.0253436	453.137	391.494	2189.32	698.88
LMAN2	1.28834	0.855167	1098.65	1143.94	1122	1766.18
MFSD6	1.22534	0.922013	1136.95	1220.76	1077.27	1810.61
SLC38A10	-1.04904	0.991839	1458.79	1571.53	1072.3	1815.24
NRCAM	1.01408	0.998074	1409.56	1438.25	1164.24	1722.67
PLCXD3	1.14478	0.988117	1297.41	1223.53	524.344	2360.46
CMTM6	2.57266	0.0227878	512.4	608.99	1025.08	1858.74
NPLOC4	1.30643	0.800868	1216.27	990.303	1611.55	1271.87
ZFP91	1.17156	0.933613	1326.59	1133.76	1522.09	1360.73
RANGAP1	1.78697	0.118674	869.804	743.19	1495.99	1386.65
RIPOR1	1.55934	0.637403	1083.15	763.552	1906.03	974.729
TET2	1.22194	0.903926	1064.01	1292.02	1238.79	1639.36
ZNF33A	1.31981	0.749387	1142.42	1038.43	1335.71	1542.16
NCOA1	1.17443	0.939613	1152.44	1295.72	1231.34	1643.06
FKBP4	-1.01539	0.998074	1699.49	1218.91	1323.28	1550.49
CST3	1.38244	0.735659	936.361	1142.09	1158.03	1714.34
NECTIN1	2.12413	0.053078	561.635	790.392	1266.13	1605.11
RBBP8	2.31718	0.0328953	726.66	510.886	1679.89	1188.56
MSL1	1.2781	0.796687	1144.24	1099.51	1441.32	1426.46
SENP6	-1.09418	0.986751	1513.5	1625.21	1120.75	1746.74
CDC42	1.1452	0.96071	1188.91	1315.16	1278.55	1588.45
ZNF91	-1.15539	0.954141	1845.37	1466.02	1279.8	1585.67
PARP12	4.57316	7.26719e-07	277.17	348.92	1628.94	1234.84
NAPA	1.53754	0.488674	1095	765.403	1585.46	1275.57
UHRF1BP1	1.98833	0.0900357	695.661	742.265	1712.19	1147.83
SIN3A	1.35613	0.688678	1014.77	1093.04	1563.09	1295.94
FRY	1.20588	0.963175	1157	1210.58	823.791	2029.99
GON4L	1.1029	0.978151	1361.23	1225.38	1389.14	1463.48
GRAMD4	1.38122	0.897292	1573.67	491.45	1165.48	1686.57
TANC2	-1.03185	0.993336	1543.58	1398.46	1386.65	1464.41
SMARCC1	-1.41776	0.585242	1951.13	2091.67	1258.67	1592.15
LASP1	-1.57891	0.622436	2157.19	2342.48	879.705	1968.9
SLC38A4	2.80624	0.00437554	387.491	627.501	1499.72	1348.7
CXCL5	21.5748	9.04563e-10	92.0862	39.7972	833.731	2011.48
RPS24	-1.65889	0.375947	2906.64	1812.16	1614.03	1231.14
DNAJC7	1.30253	0.756317	1113.24	1070.82	1416.47	1428.31
CMPK1	-1.11049	0.986751	1628.38	1530.81	969.166	1874.48
BRD7	1.01598	0.998074	1673.05	1124.5	1310.86	1531.06
PHLDB2	-1.09964	0.987935	1380.38	1744.6	986.561	1854.11
EEA1	-1.08865	0.986751	1353.03	1738.12	1483.57	1356.1
PIK3C2A	-1.05681	0.990928	1707.7	1292.95	1472.39	1367.21
RPS15	-1.31482	0.789104	2092.45	1640.02	1584.21	1255.21
SIPA1L1	1.40694	0.593069	1022.98	994.005	1314.59	1522.72
GUCY1B1	2.05	0.0599	701.131	683.032	1166.73	1669.91
SRP14	-1.18602	0.941666	1493.44	1871.4	1135.66	1700.45
STIP1	1.08933	0.987409	1581.88	1020.85	1338.19	1496.81
PARP4	1.09362	0.988117	1119.62	1473.42	1013.9	1820.79
CNP	2.23399	0.0140766	560.723	708.021	1418.96	1415.35
DZIP3	1.19651	0.968011	952.773	1416.97	859.824	1974.45
CCDC93	-1.0574	0.991839	1839.9	1155.05	1653.79	1179.3
AC242022.1	88.6319	0.0633749	30.0876	1.85103	2450.25	381.375
VPS54	1.4641	0.497794	1061.27	871.837	1428.9	1401.46
XIAP	1.6395	0.272231	837.893	887.571	1592.91	1236.69
EDEM3	-1.19835	0.918813	1636.58	1751.08	1205.24	1620.85
CFC1	-2.47996	0.885345	1762.4	5237.5	268.384	2553.92
MACROH2A1	-1.18631	0.929888	1937.46	1410.49	1400.32	1421.83
ABCB1	1.5291	0.494938	747.63	1097.66	1500.96	1320.93
HIVEP1	1.56451	0.360882	795.953	1007.89	1355.59	1466.26
KLF10	1.81311	0.306677	543.4	1012.52	1556.88	1264.46
PSMD8	1.00316	0.998074	1715.9	1095.81	1401.56	1419.05
HSPA4	1.00653	0.998074	1451.5	1350.33	1207.73	1611.59
APC	-1.17881	0.931396	1701.31	1622.43	1223.88	1594.93
PDLIM5	1.1704	0.948075	1110.5	1295.72	1170.45	1644.91
PGAM1	1.50469	0.416502	923.597	947.73	1289.74	1525.5
MAGI1	-1.38308	0.83256	1796.14	2096.3	874.735	1938.35
DYNC1I2	-1.01742	0.996894	1477.03	1384.57	1266.13	1545.87
UPF1	1.10843	0.97481	1301.06	1235.57	1395.35	1416.27
TRIB1	2.00453	0.0491802	622.721	779.285	1467.42	1343.15
INSR	-1.71852	0.248137	2139.86	2688.63	1151.82	1656.95
ALMS1	1.11029	0.977799	1124.18	1403.08	1335.71	1469.96
MARS1	1.16341	0.939613	1221.74	1188.36	1534.51	1270.02
FARP1	-1.5494	0.563103	1910.1	2435.96	1020.11	1783.76
TCAF1	-1.05788	0.990928	1327.5	1638.17	1204	1598.63
SEPTIN2	-1.3438	0.788267	1634.76	2124.99	1134.42	1662.5
RPS8	-1.94523	0.0961185	3231.22	2206.43	1537	1258.91
NEDD4L	-1.17046	0.98089	2479.03	790.392	1735.8	1058.04
BRPF3	1.43395	0.598	1108.68	839.444	1448.78	1345
ZMYND11	1.01878	0.996894	1405	1337.37	1313.34	1480.14
TMOD2	1.52909	0.579996	905.362	921.815	1023.84	1768.95
MOB1B	-1.09868	0.985356	1682.17	1386.42	1155.54	1636.58
SOS1	1.46172	0.534924	929.979	980.123	1213.94	1577.34
CLPTM1	1.01896	0.996894	1608.32	1128.21	1284.77	1503.29
DVL3	-1.00268	0.998074	1535.38	1260.55	1277.31	1510.69
HNRNPH2	1.22631	0.907592	1335.71	935.698	1527.06	1258.91
MIER1	1.58572	0.29122	856.128	900.528	1476.11	1309.82
MAPK6	1.35882	0.779635	1179.8	869.061	1642.61	1142.28
SLC3A2	-1.07374	0.988369	1486.14	1502.11	1573.03	1210.77
SRSF10	1.12761	0.968406	1144.24	1324.42	1317.07	1466.26
SP110	13.1101	1.29541e-17	109.409	102.732	1573.03	1208.92
GTF3C1	-1.42306	0.619845	2023.16	1935.26	1154.3	1626.4
SUSD1	2.27196	0.0163081	534.282	688.585	1273.58	1504.21
ERP44	1.65291	0.201025	827.864	850.55	1397.84	1376.47
DNAJC13	1.21094	0.905146	1157	1132.83	1207.73	1564.38
PHRF1	-1.04245	0.991839	1613.79	1275.36	1290.98	1480.14
CBX6	-1.15102	0.948075	1599.2	1589.11	1277.31	1492.18
SPATA13	-1.08557	0.988117	1572.76	1431.78	1673.68	1095.07
SYT4	1.18738	0.972532	1549.97	781.137	912.01	1855.04
POLR2J3	1.10737	0.988117	1574.58	922.741	1842.66	923.817
RAB24	6.30429	1.33684e-06	258.935	179.55	1787.99	977.506
NSD2	1.10955	0.977354	1333.88	1157.82	1271.1	1493.1
DHX9	1.09076	0.983471	1265.5	1268.88	1273.58	1490.33
GPRIN3	2.40735	0.225859	485.96	661.745	629.958	2131.81
PTK2B	4.23244	1.02713e-07	320.934	331.335	1406.53	1354.25
CAND1	1.17299	0.93999	1031.18	1322.56	1248.73	1511.62
COPB1	-1.02616	0.995371	1530.82	1302.2	1215.19	1544.94
SIL1	1.55037	0.567515	967.361	813.53	1007.68	1752.29
SLC4A2	1.2755	0.803682	1107.77	1051.39	1328.25	1425.53
MARK2	1.53707	0.61427	885.304	907.007	950.528	1803.2
LIMK2	3.04579	0.00158754	366.521	537.726	1177.91	1575.49
C11orf58	1.26323	0.82126	1064.92	1114.32	1371.74	1381.1
DLG1	-1.17704	0.946679	1590.99	1647.42	1078.51	1671.76
PNRC2	1.29034	0.810859	1093.18	1036.58	1205.24	1542.16
TLE5	-1.39044	0.762331	1732.31	2087.97	1008.93	1737.48
U2AF2	1.05672	0.990928	1465.17	1133.76	1371.74	1374.62
PTPN2	3.09821	9.62068e-05	410.285	475.716	1299.68	1444.97
AGAP1	-1.23554	0.933204	2138.04	1250.37	1704.74	1038.6
RAB3GAP1	1.22898	0.874977	1211.71	1019.92	1368.02	1374.62
AC138969.1	1.32533	0.805876	911.744	1157.82	1133.18	1608.81
UBN2	1.30712	0.781857	989.243	1108.77	1233.82	1507.91
PLEKHA6	1.25018	0.910965	948.214	1244.82	1022.59	1718.04
SUN1	-1.32059	0.788267	2117.98	1498.41	1432.63	1306.12
MAGI2	1.383	0.638031	1018.42	961.612	1262.4	1475.52
USP11	1.27383	0.824954	1043.04	1102.29	1513.39	1220.03
DOCK10	5.65251	1.47352e-06	192.378	290.612	1669.95	1060.82
SGSM2	1.0239	0.996132	1575.49	1091.18	1223.88	1506.06
SEMA4B	1.91722	0.0612204	669.22	754.297	1425.17	1304.27
GLIS3	1.18862	0.91294	1131.47	1164.3	1409.02	1320
TSC2	-1.05451	0.990971	1297.41	1575.23	1253.7	1469.96
DNAJA4	1.08266	0.9927	2029.54	484.971	2191.81	531.334
SERPINB7	41.1715	5.85128e-12	49.2342	16.6593	815.094	1898.55
AGPAT3	1.53351	0.497939	921.774	847.774	1083.48	1629.18
PIK3AP1	1.74256	0.476441	665.573	890.348	841.186	1868.92
ADAM10	1.0871	0.986884	1164.3	1329.04	1140.63	1569.01
NRP1	-1.48489	0.800818	1102.3	2920.01	1073.54	1634.73
TXNRD1	-1.37827	0.853495	2539.21	1191.14	1661.25	1046.01
DEK	1.09432	0.986751	1307.44	1164.3	1579.24	1126.54
IL6R	1.80583	0.478494	1053.98	442.397	1651.31	1051.56
RPL23AP42	-1.3359	0.719138	1938.37	1671.48	1247.49	1454.23
HOOK2	1.00406	0.998074	1719.55	968.091	1564.33	1134.87
KIAA2026	1.0973	0.980167	1281	1179.11	1281.04	1418.12
TRA2B	1.07293	0.988117	1316.56	1198.54	1428.9	1270.02
PTEN	-1.02821	0.995371	1081.33	1692.77	1139.39	1557.9
ANKRD13A	1.50646	0.500663	925.421	865.359	1123.24	1573.64
MSI2	-1.51712	0.593327	2539.21	1552.09	1156.79	1539.39
ERAP1	2.76634	0.000464577	510.577	463.684	1293.46	1401.46
PROX1	1.75531	0.150036	692.014	843.146	1335.71	1358.88
MAPK8IP3	-1.17338	0.947331	1742.34	1413.26	1112.06	1576.41
GARS1-DT	-1.0964	0.983377	1546.32	1399.38	1514.63	1172.82
MECP2	1.03673	0.993336	1447.85	1142.09	1559.36	1126.54
SGMS2	1.20051	0.951	1450.59	786.69	1165.48	1519.95
FBXO7	1.66557	0.193711	808.717	803.349	1308.37	1376.47
SIM1	2.60521	0.0587785	385.668	645.086	899.585	1784.69
CDC42EP3	1.41444	0.580533	1017.51	880.167	1353.1	1331.11
LAMC1	-2.3887	0.0235548	2709.7	3703.92	1039.99	1643.99
FOXK1	-1.05537	0.991839	1507.11	1325.34	1123.24	1559.75
PDCD6IP	-1.02196	0.995913	1402.26	1339.22	1195.3	1486.62
PTP4A1	1.99669	0.150149	759.483	584.001	1001.47	1680.09
LNPEP	1.18265	0.924449	1067.65	1199.47	1259.92	1420.9
CDC37	1.07077	0.988856	1461.53	1042.13	1277.31	1403.31
SPPL2A	2.29326	0.0123011	591.722	575.672	1509.66	1168.19
BSPRY	3.74856	7.11576e-06	386.58	327.633	1462.45	1215.4
DNTTIP2	1.13154	0.97481	1448.76	917.188	1395.35	1282.05
SYMPK	1.34787	0.7111	1071.3	915.337	1246.25	1431.08
KIF3B	1.00578	0.998074	1349.38	1312.38	1140.63	1535.68
RBMX	-1.017	0.996894	1475.2	1245.75	1348.13	1327.41
CHD1	1.14631	0.954467	1259.12	1074.53	1309.62	1365.36
DDX6	-1.14362	0.960456	1405.91	1651.12	1235.07	1437.56
CLMN	-1.03593	0.994393	1132.39	1636.31	1215.19	1457
SEC11C	-1.08086	0.988856	1143.33	1738.12	1140.63	1524.58
AHCTF1	-1.09389	0.980815	1442.38	1470.65	1279.8	1382.95
RAB6A	-1.16627	0.938482	1597.38	1508.59	1210.22	1452.37
TUT7	1.18719	0.921075	1114.15	1127.28	1212.7	1447.75
FAU	-1.1588	0.955261	1792.49	1288.32	1406.53	1252.43
PAX8-AS1	1.01243	0.998074	1193.47	1427.15	921.95	1730.07
KDM7A	2.03171	0.048376	599.928	704.319	1463.69	1186.71
MDM2	1.00636	0.998074	1275.53	1354.96	1150.57	1495.88
GAK	1.09931	0.981606	1327.5	1074.53	1227.61	1412.57
TMED7	1.33621	0.704089	977.39	998.633	1259.92	1380.17
VCL	-1.14767	0.962035	1340.26	1684.44	1177.91	1457
POM121	-1.10624	0.979996	1635.67	1277.21	1227.61	1405.16
CKAP4	1.17464	0.926425	1089.53	1150.42	1274.83	1356.1
NDUFS1	-1.23092	0.887527	1869.08	1368.84	1290.98	1339.44
WDFY1	1.85665	0.0997492	710.249	705.244	1166.73	1460.71
TMBIM1	-1.11773	0.972532	1382.2	1553.02	1372.99	1253.36
SSH1	1.38056	0.790697	868.892	1033.8	949.286	1676.39
GPBP1	1.80478	0.130618	764.042	690.436	1453.75	1171.9
STX16	1.13046	0.966495	1186.18	1136.54	1212.7	1412.57
EXOC5	1.25494	0.853495	1124.18	968.091	1201.52	1423.68
RPL36AL	1.1116	0.980871	1413.2	947.73	1432.63	1192.26
LUC7L2	-1.03697	0.9927	1475.2	1244.82	1412.75	1210.77
SLC11A2	2.29011	0.0152656	652.809	492.375	1245.01	1377.39
NMNAT2	2.35114	0.0297571	514.224	600.661	1011.41	1608.81
DOCK9	1.77241	0.15366	824.217	653.415	1259.92	1358.88
MARF1	1.06619	0.990027	1208.97	1246.67	1072.3	1544.94
CD81	-1.16906	0.972532	1224.47	1835.3	868.522	1747.66
GABRB3	1.49042	0.584686	1066.74	687.659	1328.25	1286.68
RDH11	1.03653	0.9927	1381.29	1138.39	1190.33	1420.9
MXD1	3.66222	5.05635e-06	330.051	382.239	1254.95	1353.33
WAPL	-1.03124	0.994393	1278.27	1409.56	1272.34	1333.89
MBNL1	-1.16744	0.931396	1541.76	1500.26	1247.49	1357.96
ZNF451	1.2045	0.910238	1147.89	1013.44	1437.6	1166.34
PLA1A	46.5468	2.76297e-14	39.205	16.6593	1802.9	799.778
SS18	1.73634	0.195412	670.132	828.338	1180.39	1420.9
ENTPD4	1.4699	0.479358	898.068	871.837	1197.79	1403.31
RPS23	-1.71416	0.183308	2495.44	1962.1	1389.14	1211.7
FNIP1	1.14877	0.97657	1404.09	858.88	1620.25	980.283
SMC5	1.01019	0.998074	1331.15	1241.12	1351.86	1246.88
TTC37	-1.17005	0.938482	1698.58	1342	1304.65	1294.08
PLIN2	1.95656	0.147296	599.928	728.382	992.774	1605.11
SETD7	1.10258	0.981914	1043.95	1312.38	1150.57	1446.82
PGAP6	1.07981	0.988634	1241.8	1164.3	1011.41	1585.67
VDAC1	-1.23542	0.917157	2013.13	1191.14	1192.82	1400.54
UBA6	1.84968	0.0843249	741.248	660.819	1283.52	1309.82
TNKS	1.09794	0.980167	1203.5	1158.75	1221.4	1371.84
LAMP2	1.01541	0.997076	1317.47	1234.64	1394.11	1197.82
SLC37A1	2.72856	0.0102737	523.341	425.738	1625.22	965.472
HLA-H	4.68705	0.00043115	172.32	380.388	1026.32	1563.45
CSRNP1	2.53263	0.100082	682.897	337.814	1712.19	873.831
RALGAPB	1.04808	0.991839	1190.74	1276.29	1256.19	1329.26
SLC2A13	1.27346	0.860578	1219.91	809.828	1319.56	1265.39
CCAR1	1.00346	0.998074	1246.35	1329.97	1095.9	1488.48
ARL5B	3.47721	0.00259005	372.903	369.281	1739.53	842.358
MPHOSPH8	1.08615	0.987935	1427.79	948.655	1349.38	1232.06
CLIP2	1.26204	0.859441	1041.21	1003.26	1079.75	1499.58
H3-3A	-1.12606	0.983471	1265.5	1640.02	857.339	1721.74
GIT2	1.39451	0.781573	886.215	962.538	907.04	1669.91
INA	1.27151	0.858607	1138.77	887.571	1109.57	1466.26
AMOT	3.66165	1.33827e-05	309.081	394.27	1226.37	1348.7
PPM1K	1.89124	0.18716	791.394	569.193	1541.97	1032.12
CCND2	-1.11363	0.983471	1133.3	1731.64	1524.57	1048.78
RPL27A	-1.68366	0.272913	2498.18	1832.52	1453.75	1119.13
CDK13	1.01521	0.99697	1263.68	1270.74	1261.16	1311.67
IRGQ	1.53653	0.387367	907.186	767.254	1216.43	1356.1
SYNRG	1.38867	0.6162	954.596	897.752	1243.76	1328.33
WDR6	-1.12811	0.966641	1559.99	1340.15	1274.83	1295.94
MAN2A2	1.02603	0.995797	1392.23	1112.47	1002.71	1566.23
CSNK1D	1.16764	0.946055	1126	1074.53	1088.45	1480.14
NECTIN2	1.9789	0.105968	561.635	736.712	1069.81	1498.66
CSNK2A1	-1.14321	0.95846	1591.91	1342.93	1330.74	1236.69
RPL35	-1.76255	0.224753	2729.76	1789.95	1385.41	1179.3
SZRD1	1.51585	0.418857	929.979	761.701	1300.92	1263.54
CAPN1	-1.0456	0.991839	1349.38	1332.74	961.711	1602.33
SLC39A7	-1.31984	0.788267	1956.6	1427.15	1187.85	1375.54
GCNT3	2.53722	0.00515224	580.781	429.44	1218.91	1344.07
ZBTB7A	1.00709	0.998074	1386.76	1157.82	1208.97	1353.33
PPP1R10	1.16178	0.945735	1210.8	994.931	1197.79	1364.44
MLEC	-1.44151	0.722433	1823.49	1870.47	882.19	1679.16
PSME4	1.32574	0.802295	1064.92	866.284	1498.48	1062.67
GGA2	-1.676	0.648583	3198.4	1093.04	1073.54	1486.62
ATG2A	2.42947	0.0392544	581.693	471.088	921.95	1634.73
RNF114	2.77475	0.00184368	444.931	473.865	1481.08	1069.15
CLCN3	-1.60124	0.458142	2251.1	1833.45	953.013	1596.78
RIPK2	10.4704	1.44038e-10	132.203	111.062	1647.58	900.676
NARS1	-1.12061	0.971482	1490.7	1365.14	1230.1	1318.15
MYO1C	-1.3401	0.756315	1863.61	1550.24	1089.69	1457
HMGA1	1.54181	0.803001	1149.71	499.779	1816.57	727.576
TNFRSF14	1.92471	0.662147	1075.86	245.262	1806.62	736.832
LLGL2	-1.24126	0.907953	1739.61	1416.04	970.409	1570.86
DENND5A	2.22408	0.0123231	535.194	607.139	1328.25	1212.63
MRTFB	1.08295	0.987935	1090.45	1255	1067.33	1471.81
KIAA0232	1.07911	0.987935	1187.09	1163.38	1100.87	1434.79
CARS1	1.42584	0.687115	918.127	857.954	1556.88	976.58
PGK1	-1.00731	0.998074	1116.89	1435.48	838.701	1693.97
MTSS2	-1.25654	0.931396	2122.54	1060.64	965.439	1567.16
PARD3	1.04377	0.991839	1120.53	1305.9	1200.27	1332.04
C4B	2.1551	0.13521	463.166	711.723	908.283	1622.7
ZNF827	1.85847	0.3618	483.224	878.316	913.253	1616.22
RBM23	1.59975	0.266346	802.335	778.36	1258.67	1270.02
ZEB1	1.73548	0.591795	423.049	1032.88	1609.06	918.263
SCAF8	1.07014	0.988117	1188.91	1172.63	1271.1	1256.13
IVNS1ABP	-1.29147	0.818438	1881.84	1381.8	1230.1	1296.86
CEP250	-1.0272	0.996894	1543.58	1049.54	1718.41	807.183
MEIS1	1.04605	0.995371	753.101	1659.45	632.443	1890.22
DAB2IP	-1.07329	0.990928	1285.56	1416.97	1631.43	887.716
CCDC50	1.1648	0.945447	1020.24	1141.16	1110.81	1406.09
POM121C	1.05672	0.991839	1429.62	951.432	1293.46	1222.81
SMCR8	1.42301	0.659806	991.978	775.583	1441.32	1074.7
WBP2	1.33088	0.883239	1181.62	708.021	1651.31	864.575
TMEM163	4.84214	6.35499e-06	270.788	248.964	931.89	1583.82
NT5C2	1.47056	0.54645	848.834	860.731	1447.54	1067.3
ALAS1	1.74727	0.441208	781.365	658.043	797.698	1716.19
CCDC88A	1.51647	0.533228	829.687	828.338	995.259	1518.1
MUC20-OT1	-1.22304	0.890559	1698.58	1375.32	1156.79	1356.1
DDX42	-1.1565	0.950615	1490.7	1410.49	1100.87	1407.02
PTPRA	1.38765	0.61939	902.627	904.23	1199.03	1307.97
UBE4A	1.0077	0.998074	1406.82	1081	1231.34	1275.57
PLEKHA1	1.35607	0.721135	1033.01	814.455	1169.21	1335.74
TUBB4B	-1.16156	0.966495	1798.87	1108.77	1415.23	1088.59
UBN1	1.00121	0.998199	1561.82	934.772	1257.43	1242.25
FOXP4	1.04917	0.991839	1235.41	1146.72	1005.2	1493.1
ATP6V1D	1.6886	0.553396	1043.04	435.919	1318.31	1179.3
GDI1	1.11322	0.974573	1203.5	1039.36	1231.34	1265.39
MBNL2	-1.01593	0.997356	1445.11	1091.18	1259.92	1236.69
CNN3	1.21325	0.956967	797.776	1260.55	830.004	1666.2
DNAJC5	1.27216	0.879066	1132.39	830.189	1017.62	1478.29
SLC25A6	-1.787	0.235507	2774.44	1684.44	1320.8	1174.67
SRRT	1.18074	0.925501	1127.83	985.676	1204	1291.31
SAMD5	1.87545	0.136298	751.277	578.448	1411.5	1083.03
RPL37A	-1.72735	0.26182	2590.27	1716.83	1376.71	1117.28
KHSRP	-1.06637	0.988856	1460.61	1195.77	1153.06	1337.59
ADNP	-1.20348	0.908173	1525.35	1472.5	1097.15	1393.13
APLP1	-1.12229	0.978982	1312	1483.6	950.528	1539.39
WDFY2	1.86448	0.161464	673.779	658.968	1497.24	988.614
HOOK3	-1.25376	0.873934	1387.67	1729.79	1057.39	1428.31
LPIN1	1.43395	0.732962	1121.45	610.841	1225.13	1258.91
RPL24	-1.31056	0.764938	1782.46	1468.8	1293.46	1187.63
SERINC3	-1.07022	0.988117	1265.5	1386.42	1215.19	1262.61
MLYCD	1.01863	0.996894	1299.24	1133.76	1021.35	1456.08
TMEM132A	3.47777	0.130976	245.259	467.386	371.514	2105.9
CFDP1	-1.01654	0.998074	1578.23	938.474	1555.64	921.04
TPM1	-3.16393	0.00166332	2987.79	4849.71	995.259	1481.07
GSK3B	1.12369	0.972532	989.243	1214.28	1204	1271.87
PPM1A	1.12444	0.973038	1227.21	971.793	1360.56	1112.65
TAF7	1.17398	0.934504	1025.71	1079.15	1358.08	1113.58
TM4SF4	-2.39085	0.9435	1232.68	4676.64	75.7938	2395.63
IPO5	-1.29083	0.794777	1751.46	1436.4	1259.92	1209.85
AP2M1	-1.30895	0.855167	1668.49	1565.05	894.615	1574.56
UBE3C	-1.15974	0.961798	1684.9	1177.26	1090.93	1376.47
ZMYM2	-1.12555	0.973296	1319.29	1457.69	1021.35	1444.97
MR1	4.03347	3.23975e-06	290.846	320.229	1387.9	1077.48
BRWD3	1.34453	0.70812	920.862	912.56	1134.42	1330.19
LDHA	-1.41561	0.686636	1690.37	1799.21	950.528	1513.47
GRINA	2.00226	0.0545225	656.456	573.821	1356.83	1107.1
RAB11B	1.46341	0.537561	939.097	744.116	1164.24	1298.71
LY6E	7.43064	3.32117e-11	138.585	192.508	1225.13	1234.84
DHX36	1.73394	0.166262	707.514	710.797	1336.95	1122.84
UBR3	-1.04523	0.991839	1402.26	1168.93	1069.81	1389.43
PITRM1	1.02655	0.995371	1338.44	1056.02	1187.85	1270.02
GK	9.35684	2.1051e-05	134.938	127.721	533.041	1923.54
NEU1	1.07717	0.991839	1667.58	609.916	1509.66	944.182
ITGB8	1.24204	0.974573	662.838	1313.31	433.64	2019.81
CYP4V2	-1.17391	0.968011	1160.65	1720.54	875.977	1577.34
CEP170B	-1.08935	0.986751	1520.79	1151.34	1138.15	1314.45
AK2	1.34827	0.684706	939.097	879.241	1210.22	1241.32
WASH5P	1.06999	0.988369	1195.3	1094.89	1279.8	1170.97
NUAK2	5.15298	4.31691e-05	292.67	182.327	1573.03	875.683
WDR26	-1.00697	0.998074	1163.39	1303.13	1057.39	1391.28
RRAGD	1.18804	0.972532	1489.79	570.119	1156.79	1290.38
GOLGA8B	-1.2363	0.89089	1640.23	1383.65	1420.2	1026.57
RPL23	-1.70786	0.22368	2365.06	1810.31	1356.83	1088.59
ZNF148	-1.00243	0.998074	1183.44	1267.96	1215.19	1230.21
PDCD4	-1.4158	0.586049	1551.79	1908.42	1261.16	1183
ANXA4	-3.06502	0.00712618	2892.05	4597.97	852.369	1590.3
PFKL	1.14499	0.962754	993.801	1139.31	1080.99	1360.73
FBXO11	1.06846	0.988856	1098.65	1186.51	1136.91	1304.27
ZCCHC14	-1.11504	0.986751	1732.31	988.452	1513.39	927.52
QRICH1	1.06117	0.990457	1184.36	1115.25	1098.39	1341.29
ATXN7	1.6929	0.191135	671.044	770.03	1213.94	1225.59
AC118549.1	-1.03669	0.991868	1312	1216.13	1240.04	1198.74
MAGED2	-1.17963	0.939613	1295.59	1581.71	1038.75	1399.61
CNKSR3	1.39591	0.673257	739.425	1006.96	1232.58	1205.22
ATP2C1	1.13843	0.975386	964.626	1176.33	910.768	1525.5
NPIPA1	1.10024	0.980167	1143.33	1069.9	1314.59	1120.98
CAMK2G	1.25587	0.97222	1054.89	882.943	406.304	2026.29
DDIT4	1.75451	0.258447	541.576	844.997	1190.33	1242.25
DHX15	1.0797	0.987243	1216.27	1034.73	1292.22	1138.57
PCF11	1.04808	0.991839	1209.88	1107.84	1302.16	1127.46
RSRP1	1.1879	0.921075	971.008	1072.67	1136.91	1290.38
ZNF318	1.10591	0.985356	1149.71	1043.06	913.253	1510.69
RPL22P1	-1.6713	0.191883	2186.36	1863.07	1269.86	1153.38
PPP2R5C	-1.09863	0.986751	1435.09	1228.16	928.163	1494.95
LMNA	-1.79244	0.2065	2636.76	1704.8	1303.4	1119.13
RNASEK	1.53509	0.377937	839.717	736.712	1165.48	1254.28
ARHGEF11	1.45959	0.483498	805.982	851.476	1247.49	1171.9
PPP2R1B	2.49487	0.0115089	429.432	540.502	1006.44	1412.57
TRAF3	2.32661	0.0179901	495.077	543.279	1005.2	1409.79
DDX46	-1.26831	0.821308	1647.52	1415.12	1177.91	1236.69
ATP5F1A	-1.43779	0.609408	1887.31	1584.49	1022.59	1391.28
PSMD1	1.23929	0.858607	1022.98	924.592	1240.04	1173.75
NEMF	-1.01387	0.998074	1109.59	1337.37	1154.3	1258.91
PACSIN2	-1.32117	0.857622	2066.01	1120.8	1333.22	1079.33
SMURF1	1.2429	0.858123	1019.33	919.964	1145.6	1264.46
WDR33	1.17147	0.936091	1112.33	944.953	1148.09	1261.69
PHF14	-1.04907	0.991839	1305.62	1221.68	1114.54	1294.08
ALKBH5	-1.03209	0.995371	1469.73	1016.22	1117.03	1291.31
COX4I1	-1.15008	0.96162	1518.97	1250.37	1054.9	1352.4
RNF10	-1.00871	0.998074	1259.12	1169.85	1051.17	1356.1
MROH1	1.00426	0.998074	1613.79	781.137	1353.1	1052.49
ABCC8	-6.25633	9.92414e-05	6486.15	8570.29	579.015	1826.34
PLSCR1	3.55766	7.84109e-05	278.082	397.972	1257.43	1147.83
HEXA	1.18453	0.938482	1110.5	919.039	1379.2	1025.64
EHD4	2.08088	0.199401	489.607	665.447	781.545	1620.85
LRRFIP2	1.22231	0.905208	959.155	1006.96	1002.71	1399.61
SETBP1	1.20374	0.952219	762.218	1233.71	905.798	1495.88
RASSF5	3.42644	0.000195319	324.581	375.76	1420.2	980.283
MAN2A1	1.17966	0.954141	1006.57	1029.18	897.1	1503.29
OTULIN	2.42381	0.0684333	540.664	448.876	1612.79	786.818
SYNJ2BP	1.06894	0.988856	1188.91	1056.02	1077.27	1321.85
MTOR	1.07318	0.988117	1129.65	1105.99	1141.88	1257.06
HSPB1	-1.60107	0.463613	1912.84	1926	871.007	1525.5
AC005515.1	655.835	0.0601744	3.64698	0	2222.87	172.174
YY1AP1	1.59977	0.275927	778.63	717.276	1195.3	1197.82
ELK4	1.20299	0.901929	956.42	1032.88	1169.21	1223.73
ACP2	3.3886	3.06858e-05	373.815	332.261	1112.06	1280.2
TMEM259	-1.0556	0.991064	1433.26	1091.18	1159.27	1232.06
LONP2	-1.17167	0.939613	1549.97	1252.22	1074.78	1316.3
MMP25-AS1	10.073	6.96724e-10	100.292	136.977	1534.51	856.243
RPL21	-1.45853	0.713271	2100.66	1384.57	1500.96	889.568
SUCO	1.01865	0.996894	1295.59	1050.46	1256.19	1133.94
DBNL	1.1528	0.951349	1089.53	983.825	1098.39	1291.31
TENT5C	1.64806	0.634466	505.106	944.953	779.06	1609.74
F11R	1.38491	0.743192	969.184	755.222	976.621	1410.72
UBE2H	-1.36329	0.687895	1652.08	1602.07	1041.23	1345
PLXNA2	-1.3047	0.89089	1331.15	1783.47	786.516	1599.56
NHLRC2	1.39582	0.619897	800.512	908.858	1155.54	1230.21
RASAL2	1.23238	0.930654	928.156	1003.26	1563.09	818.291
TASOR	1.04846	0.991839	1076.77	1194.84	1035.02	1345.92
PUM3	1.53636	0.741297	1002.01	545.13	1604.09	773.859
RHOBTB3	-1.12976	0.984208	1124.18	1563.2	760.423	1617.14
UBP1	1.22844	0.870435	950.038	984.75	1218.91	1158.01
KPNA6	1.09099	0.985356	1109.59	1068.97	1056.14	1320
PBXIP1	1.14121	0.988856	697.484	1385.5	362.816	2013.33
TUT4	1.2482	0.859598	986.507	917.188	1064.84	1310.75
DHX38	1.23527	0.889461	1095	827.412	1277.31	1097.84
NCOA3	1.58231	0.339542	669.22	831.114	1196.55	1177.45
SLC7A8	-2.04726	0.581977	1708.61	3153.24	378.969	1994.82
ZBTB10	1.74196	0.190225	680.161	682.106	1340.68	1033.05
MAFB	-1.35138	0.939242	1032.09	2174.97	459.733	1912.43
DAG1	-1.45619	0.571961	1653.9	1800.13	989.046	1382.02
RGPD8	1.08803	0.986266	1002.01	1177.26	1144.36	1226.51
MYO5A	1.19451	0.929888	1019.33	965.314	984.076	1385.73
PLA2G4C	2.89129	0.0283016	535.194	283.208	1510.91	856.243
HNRNPL	-1.00975	0.998074	1191.65	1196.69	1199.03	1166.34
WASF2	-1.08666	0.985356	1258.21	1311.46	1248.73	1116.36
GPRASP1	1.15784	0.946157	1109.59	932.921	1171.7	1193.19
ACTR2	-1.01741	0.99697	1104.12	1300.35	998.987	1363.51
SLC6A6	-1.13891	0.961192	1260.03	1429.92	1181.64	1180.23
MSN	-1.88904	0.116417	2046.87	2412.82	1395.35	966.398
ARNTL2	4.61733	2.00357e-07	275.347	236.007	1289.74	1071.92
OSBPL9	1.06333	0.989725	1196.21	1024.55	1102.12	1258.91
GPATCH2L	1.11369	0.974573	1094.09	1021.77	1267.37	1089.51
NNMT	6.69273	0.00544593	63.8221	287.836	637.413	1715.26
TMED4	1.02369	0.995955	1170.68	1128.21	970.409	1382.02
C14orf132	1.09788	0.98089	1168.86	973.644	1154.3	1197.82
RPLP1	-1.95253	0.106542	2519.15	2071.31	1418.96	933.074
SEC14L1	1.51726	0.54131	632.751	917.188	1048.69	1302.42
ANKRD10	1.32094	0.765672	790.482	987.527	1202.76	1145.98
BRAF	1.05466	0.990928	1129.65	1097.66	1100.87	1247.8
SECISBP2	1.1599	0.946202	1109.59	911.634	1130.69	1213.55
ETNK1	1.39452	0.655537	806.894	874.614	1036.26	1307.97
TM9SF4	-1.06273	0.990928	1347.56	1143.01	1012.65	1330.19
ATP5F1B	-1.69758	0.303164	2271.16	1705.73	950.528	1391.28
RAB3GAP2	1.0292	0.995371	1244.53	1030.1	1143.12	1197.82
ZDHHC14	2.19848	0.0602507	566.193	498.854	894.615	1445.89
CLDN12	1.50571	0.522582	914.48	639.532	1201.52	1138.57
QKI	1.34229	0.799586	751.277	990.303	1376.71	961.77
RHOQ	1.69387	0.303164	663.75	717.276	936.861	1401.46
BMERB1	2.2734	0.195433	521.518	507.183	624.988	1712.49
HEG1	1.79521	0.527436	377.462	923.666	1473.63	862.723
STK24	-1.08412	0.986751	1157.92	1375.32	1080.99	1255.21
HMGB1	-1.29914	0.794547	1363.97	1666.86	1080.99	1251.5
RAB3IP	1.30311	0.797056	823.305	966.24	1062.36	1269.09
YWHAH	-1.38823	0.833796	1645.7	1591.89	708.237	1622.7
ODF3B	22.6189	1.00281e-10	37.3815	65.7117	662.263	1668.05
MARCHF8	1.81869	0.375574	586.252	694.138	741.785	1585.67
RPL34	-1.62422	0.263334	2110.69	1668.71	1186.61	1140.42
TRAF3IP2	3.79469	5.41207e-06	285.376	327.633	1249.98	1076.55
MYL12A	-1.5823	0.350371	1671.23	2011.15	1017.62	1308.9
NUDC	-1.2652	0.885368	1797.96	1144.86	1293.46	1033.05
CREBRF	1.92228	0.108459	536.106	673.777	1314.59	1011.76
KRT18	-3.73794	6.89738e-06	4263.32	4435.08	943.073	1382.95
KSR1	1.86937	0.17685	484.136	759.85	1184.12	1141.35
DUSP4	-1.20966	0.917581	1537.2	1276.29	982.834	1342.22
PER2	1.584	0.517427	664.662	803.349	863.552	1460.71
PAFAH1B2	1.10115	0.978982	1065.83	1043.06	1130.69	1191.34
LIMA1	-1.47819	0.665949	1407.73	2025.96	883.432	1438.49
SLC40A1	2.2113	0.091755	464.078	585.852	827.519	1493.1
ITPR2	1.16713	0.972532	704.778	1283.69	930.648	1389.43
OCLN	-1.10284	0.986751	1239.06	1318.86	843.671	1474.59
SNX27	1.25966	0.883628	905.362	935.698	912.01	1406.09
CABIN1	-1.04423	0.991839	1352.12	1068.97	1027.56	1290.38
SOAT1	1.34797	0.759983	852.481	867.21	962.953	1354.25
TERF2IP	1.21485	0.893111	1026.62	879.241	1122	1193.19
IFI35	12.5238	1.49901e-14	86.6157	98.1048	1375.47	938.628
SLC39A1	1.89982	0.429188	705.69	510.886	1681.13	631.306
PICALM	1.06243	0.989003	1082.24	1093.96	1190.33	1121.91
SAMD4B	-1.11518	0.98262	1620.17	957.91	1200.27	1111.73
EEF1A2	-1.17886	0.974819	1956.6	766.328	1364.29	946.033
GPBP1L1	-1.02805	0.995371	1204.41	1170.78	1083.48	1226.51
CKAP5	-1.11204	0.978101	1278.27	1291.1	995.259	1314.45
RPL38	-1.55769	0.444711	2024.98	1565.05	1341.92	963.621
INO80	1.47581	0.598	924.509	636.756	1240.04	1064.52
PDXK	-1.04912	0.991839	1467.91	949.581	1059.87	1244.1
XAF1	12.5884	0.000445964	18.2349	164.742	1124.48	1178.38
NRBP1	1.14429	0.962754	1011.12	999.559	1293.46	1008.05
TMCO1	1.14033	0.960852	1037.57	975.495	1102.12	1193.19
SPTBN4	1.14669	0.980167	1394.97	605.288	1293.46	1000.65
BNIP3L	1.23341	0.912711	743.072	1117.1	1012.65	1281.13
CEBPB	4.24477	0.00149111	257.112	283.208	662.263	1630.1
DAZAP2	1.31913	0.791129	919.038	818.157	1308.37	983.986
WDR7	1.0962	0.985356	1158.83	931.07	1294.71	996.945
RAP1GAP	-2.46929	0.0112132	2972.29	2687.7	882.19	1408.87
WBP11	1.1869	0.934316	1105.95	822.785	1062.36	1226.51
TMED8	1.03294	0.995371	916.303	1300.35	847.399	1441.27
JUP	-1.55517	0.763421	1553.61	2007.45	564.104	1724.52
CLK1	1.09292	0.986884	1159.74	932.921	1345.65	942.331
TRIM33	1.21779	0.883628	925.421	953.283	1141.88	1145.98
ASXL1	1.02564	0.995561	1175.24	1054.16	1372.99	914.561
UBA2	1.07285	0.988856	1192.56	937.549	1264.89	1021.01
ABR	-1.25786	0.910499	1330.23	1546.54	800.183	1485.7
PLEKHB2	1.05498	0.991839	1408.65	757.999	1082.24	1203.37
PHACTR2	1.44031	0.762907	734.866	852.401	760.423	1524.58
ARIH1	1.01226	0.998074	1144.24	1113.4	1076.02	1208.92
UNC13B	-1.37495	0.638031	1652.99	1484.53	1084.72	1196.89
TPCN1	1.20172	0.970047	847.922	1048.61	623.745	1654.17
CDK5RAP2	-1.02531	0.995371	1296.5	1038.43	1125.72	1151.53
P2RX4	2.10642	0.342093	601.751	478.492	1722.13	554.476
PUM2	-1.15481	0.951	1452.41	1175.41	1185.36	1090.44
SERPINB6	1.04627	0.991839	931.803	1243.9	977.864	1297.79
RORA	1.18042	0.939613	1014.77	911.634	1312.1	962.695
SNTB2	2.63567	0.0802831	363.786	498.854	1620.25	654.448
CD55	-1.11955	0.980167	1601.02	944.953	1102.12	1171.9
NDUFV2	1.87295	0.398197	747.63	466.461	713.207	1559.75
GPX4	-1.17562	0.974573	1833.52	837.593	1435.11	837.73
GLYR1	1.2851	0.837103	884.392	884.794	959.226	1313.52
SYP	1.40042	0.7114	845.187	778.36	904.555	1368.14
ENPP1	2.51683	0.345411	377.462	525.694	346.663	1925.39
PPP1R9A	-1.01451	0.998074	1162.47	1142.09	1017.62	1253.36
SYNE1	-2.55691	0.0143042	2758.03	3051.43	817.579	1453.3
SLC38A2	-1.0923	0.988634	1352.12	1126.35	1500.96	769.231
PSEN1	1.16813	0.946393	1015.68	926.443	969.166	1298.71
TMEM184B	1.20454	0.939613	902.627	981.048	827.519	1440.34
AGO3	1.17991	0.924155	958.243	961.612	1114.54	1150.61
QSER1	1.02727	0.995371	1072.21	1131.91	1032.53	1231.14
ABCA3	1.15653	0.97657	914.48	1043.06	709.479	1553.27
NPEPPS	-1.15182	0.94921	1213.53	1391.05	1143.12	1118.21
CFC1B	-1.76223	0.756726	1292.85	2688.63	372.756	1885.59
RPL36	-1.51962	0.550416	2071.48	1356.81	1269.86	986.763
H6PD	1.23573	0.903677	744.895	1080.08	1033.78	1220.96
C1orf43	1.03907	0.995371	1425.97	743.19	1169.21	1084.88
KDM5B	-1.11113	0.985356	1129.65	1375.32	825.034	1428.31
UBQLN2	1.96408	0.0552999	610.869	535.874	1170.45	1082.11
SLC7A5	1.86325	0.243544	735.778	472.939	915.738	1335.74
PHC2	1.21273	0.891697	946.391	907.932	1074.78	1173.75
MYSM1	1.08292	0.986751	1045.77	1030.1	1190.33	1058.04
RNF40	-1.05672	0.991064	1328.41	1047.69	989.046	1258.91
MAMLD1	2.87322	0.00547071	492.342	289.687	1145.6	1101.55
BAIAP3	-1.04366	0.995371	1732.31	612.692	976.621	1270.02
DNAJB6	1.56265	0.553001	786.835	649.713	831.246	1412.57
PPP1R18	2.51525	0.195433	362.874	528.47	1724.62	518.374
GPR107	1.04799	0.991839	1069.48	1068.97	1066.08	1174.67
ZBTB38	-1.01575	0.998074	949.126	1325.34	878.462	1359.81
YME1L1	1.11934	0.972532	1082.24	917.188	1154.3	1083.96
FBXO9	1.55809	0.638031	626.368	810.753	750.482	1487.55
PPP2R5B	4.55308	0.000936769	256.2	235.081	636.171	1599.56
B4GALNT3	1.73097	0.293629	681.985	608.99	1361.8	873.831
OPA1	-1.06519	0.989458	1339.35	1041.21	1093.42	1141.35
ATP6V0C	-1.05863	0.991839	1439.64	924.592	1216.43	1017.31
BACE1	-1.14824	0.983377	1167.03	1396.61	597.652	1633.81
PRPF38B	1.04125	0.991839	1097.74	1044.91	992.774	1237.62
DMTF1	1.25067	0.855167	868.892	913.485	1204	1025.64
CAMSAP2	1.1734	0.939613	829.687	1068.97	1139.39	1088.59
SDCBP	1.1457	0.96162	1076.77	867.21	1148.09	1079.33
PACS1	-1.17657	0.938978	1276.44	1344.78	950.528	1276.5
ICE1	1.18307	0.935071	1004.74	874.614	1258.67	965.472
FBXW5	1.12043	0.980167	1221.74	763.552	1007.68	1216.33
MYO9B	1.23599	0.903926	741.248	1056.94	1225.13	997.871
DNAJC21	-1.19284	0.938482	1549.05	1101.37	1259.92	962.695
SNAP25	1.15537	0.972532	1205.33	718.201	893.372	1328.33
BMS1	-1.0806	0.987935	1269.15	1131.91	960.468	1260.76
FMR1	1.21042	0.918813	1046.68	787.615	1223.88	996.945
BCR	-1.20445	0.934715	1511.67	1163.38	875.977	1344.07
PGD	1.0612	0.990928	1053.98	1038.43	965.439	1254.28
TKT	-1.77691	0.300682	2550.15	1393.83	1058.63	1160.79
RPL41	-1.27125	0.823511	1551.79	1268.88	1118.27	1100.62
SNX13	1.07847	0.986989	1067.65	989.378	1049.93	1168.19
TRIM38	2.93412	0.00114567	316.375	439.621	1052.41	1165.42
MAP1A	-1.43554	0.538147	1539.02	1642.79	1205.24	1011.76
TBL1X	1.02917	0.995371	1125.09	1029.18	989.046	1227.44
ARHGAP12	-1.05974	0.990928	1377.65	970.868	1159.27	1057.11
TEAD1	1.08914	0.988369	818.746	1216.13	868.522	1346.85
DENND2D	2.97182	0.0020998	380.197	365.579	868.522	1346.85
SUMF2	1.01699	0.998074	853.393	1324.42	665.991	1547.72
KDM5D	1.29686	0.824832	744.895	962.538	989.046	1224.66
EPS8L2	-1.17371	0.972532	1250	1349.4	675.931	1537.54
ST3GAL1	1.29138	0.899289	812.364	902.379	729.36	1483.85
CYFIP1	-1.12962	0.978913	1193.47	1307.76	805.153	1407.94
TMEM176A	1.70141	0.621863	476.842	823.71	643.626	1568.08
TIPARP	1.76315	0.14392	617.251	636.756	1031.29	1179.3
CCL8	345.857	0.0504333	6.38221	0	423.7	1785.61
PSMD7	1.22633	0.922197	1120.53	680.255	1146.85	1061.74
SSR4	1.34299	0.730627	794.129	849.625	998.987	1208
GPS2	-1.15371	0.961558	1466.08	1078.23	1020.11	1184.86
RTN1	1.97445	0.212933	491.43	625.65	767.878	1436.64
PSMA4	1.82169	0.0997492	588.075	621.948	1093.42	1110.8
RAB1A	1.10712	0.979294	1079.51	911.634	1012.65	1191.34
SCARNA10	1.06163	0.990928	1210.8	862.582	1240.04	961.77
B4GALT5	1.89913	0.0950354	509.665	648.788	1131.94	1068.22
SESTD1	1.06279	0.989696	1090.45	978.272	1037.5	1160.79
SUSD6	1.2283	0.89656	764.042	1025.47	1064.84	1133.02
SUGP2	-1.08136	0.988117	1395.88	980.123	1006.44	1190.41
DCAF7	1.05545	0.991839	949.126	1132.83	841.186	1355.18
PRPF6	-1.00791	0.998074	1229.03	984.75	1032.53	1163.57
SRSF1	-1.02808	0.995371	1022.07	1234.64	956.741	1237.62
LRCH3	1.42266	0.585449	743.072	797.796	1022.59	1169.12
C6orf62	1.39999	0.611648	783.188	782.062	1145.6	1046.01
SRSF3	1.16868	0.945447	1069.48	805.2	1077.27	1113.58
CACNB2	1.13173	0.987409	1411.38	522.917	770.363	1418.12
PI4KB	1.60244	0.335959	763.13	602.512	1044.96	1143.2
WASL	-1.11313	0.978913	1316.56	1119.88	939.346	1248.73
AC016876.3	3.30088	0.102034	445.843	216.571	1743.26	444.321
GTF2F1	1.23394	0.893111	1025.71	744.116	1123.24	1060.82
CEACAM1	2.99629	0.00131999	301.787	426.663	1195.3	987.688
MARK3	1.18945	0.922397	867.069	968.091	1007.68	1174.67
BTN3A1	11.6486	4.84594e-14	102.115	85.1476	1272.34	909.932
GOLIM4	-1.31501	0.831775	1217.18	1651.12	890.887	1289.46
ATP2A3	-2.19415	0.131351	2803.61	1981.53	706.994	1472.74
COX17	2.18693	0.0357448	581.693	414.632	1125.72	1053.41
MCFD2	-1.04186	0.991839	1282.82	987.527	1067.33	1111.73
PSMF1	1.22969	0.893111	1013.86	757.999	1080.99	1097.84
UGDH	-2.10733	0.23889	3306.9	1281.84	1207.73	970.101
HNRNPUL2-BSCL2	-1.07863	0.987935	1176.15	1173.56	960.468	1217.25
NOS2	158.321	1.4275e-16	9.11744	4.62759	509.433	1668.05
SLC9A7	1.07177	0.989725	1225.38	804.274	1041.23	1133.94
FOSL2	1.02267	0.996894	893.509	1233.71	787.758	1386.65
SDHA	-1.18318	0.923684	1355.76	1217.06	1026.32	1147.83
TAF1	1.03843	0.991839	1083.15	1008.81	1069.81	1102.47
SIPA1L2	2.1177	0.0802831	619.986	405.377	1210.22	961.77
RPL37	-1.46175	0.524106	1662.11	1511.37	1220.16	951.587
CD24	-5.3657	6.75344e-07	4339.9	7307.88	1273.58	897.899
SERPINE1	-1.21669	0.985356	441.284	2200.88	443.58	1727.3
MARK1	2.2427	0.12608	662.838	304.495	1069.81	1099.69
PAK2	-1.03658	0.9927	1115.98	1131.91	980.349	1187.63
VCAM1	1.68471	0.754363	320.022	966.24	613.805	1552.35
CCL20	15.8013	8.32379e-05	114.88	22.2124	519.374	1646.76
[truncated: 28,581 more rows]
