# Supplementary material for: The antigen presentation landscape of cytokine-stressed human pancreatic islets
Source: Cell Rep. Author manuscript; Available in PMC 2025 Nov 18. (PMC12624573; doi:10.1016/j.celrep.2025.115927)
Supplement: 3 [file NIHMS2107237-supplement-3.xlsx]

## Sheet: Index
Supplemental Table 3: sc-RNA sequencing data for T1D donors /donors without diabetes pancreatic beta cells.
Tab 2: Analysis of current donors with transcriptome data supplemented with data from Russell et al., (19). Gene counts are shown.
Tab 3: Analysis of current donors without diabetes as compared to HPAP donors with T1D
Tab 4: HPAP donors with T1D and sc-RNA-Seq data from beta cells: demographics (https://hpap.pmacs.upenn.edu)
ID: Gene name
Fold Change: Expression levels on average expression levels of T1D versus non-T1D (ND)
padj: adjusted P value
ND-donor without diabetes

## Sheet: NDvsT1D_beta_adult
UMass ID status age of demise-sex RRID	Fold Change donor without diabetes vs T1D	padj	17192 (HPAP-012) no diabetes 18-F SAMN19776444	17103 no diabetes 19-M not available previously in Russell et al., (19) accession number GSE121863	15049 no diabetes 23-M not available previously in Russell et al., (19) accession number GSE121863	17262 no diabetes 27-M SAMN08768972	17346 no diabetes 27-M not available	13254 no diabetes 30-M SAMN08783913	16231 no diabetes 32-M not available	18076 no diabetes 33-F not available	16083 no diabetes 37-F not available	15275 no diabetes 38-M SAMN08773851	14289 no diabetes 39-F not available	15309 no diabetes 41-F not available	17180 no diabetes 44-F SAMN08768796	16292 no diabetes 49-M not available	15290 no diabetes 52-F not available	13281 no diabetes 53-M SAMN08783909	16356 no diabetes 59-M SAMN08769061	14236 no diabetes 61-F not available	16054 no diabetes 63-M SAMN08769825	14223.1 T1D-7yr 20-M not available	6414 T1D-0.43 yr 23-M SAMN15879467 previously in Russell et al., (19) accession number GSE121863	6367 T1D-2yr 24-M SAMN15879420	18065 T1D-15yr 28-F not available	18024 T1D-27yr 49-F not available
SOURCE			HPAP	Vanderbilt Univ	Prodo Labs	IIDP	Prodo Labs	IIDP	Prodo Labs	Prodo Labs	Prodo Labs	IIDP	Prodo Labs	Prodo Labs	IIDP	Prodo Labs	Prodo Labs	IIDP	IIDP	Prodo Labs	IIDP	Vanderbilt Univ	nPOD	nPOD	IIAM Vanderbilt Univ	Vanderbilt Univ
BARX1	192.41	1.25821e-05	4.054	0	0	0	0	0	0	0	0	7.85737	0	6.16553	0	0	1.01817	5.4891	0	0	4.50155	259.857	165.47	12.7665	1003.14	5.84074
CELA2A	94.4371	2.96501e-05	449.994	30.9361	0	24.1145	4.01681	13.9524	156.159	0	6.42704	56.5731	0	89.12	62.9631	12.4916	113.017	9.88038	329.654	0	0	591.516	87.4055	2642.67	216.193	30217.1
GP2	86.7607	0.000247835	3760.08	79.8351	0	193.568	9.37256	34.881	2045.61	0	26.9936	355.153	0	281.373	1680.92	14.2762	38.6905	7.68474	337.239	0	2.50086	1774.55	2010.99	31766.8	1221.06	165658
RBPJL	80.1642	1.12037e-05	44.594	4.98969	2.79816	5.21395	0	11.1619	8.47922	0	0	29.858	0	24.1016	47.6993	10.7071	0	10.9782	11.0857	0	0	60.6902	34.0281	696.688	15.5659	3612.5
EPHA2	75.3237	4.85467e-10	72.972	117.757	18.6544	66.4779	8.03362	30.6953	52.9951	6.78872	6.42704	36.1439	0	43.1587	89.6747	15.1684	0	25.2499	58.9293	62.043	15.0052	77.786	220.849	1524.69	152.2	12402.8
PRSS3	68.1986	1.12037e-05	466.21	11.9753	0	49.5325	8.03362	0	164.638	6.78872	17.353	182.291	4.02358	137.884	43.8834	5.79969	12.218	7.68474	282.394	0	37.5129	201.731	108.756	1816.5	174.684	23485.6
CPA1	67.9873	1.25219e-05	12441.7	478.012	6.52905	1068.21	20.084	119.991	10473.3	5.09154	185.742	1085.89	407.891	2245.94	6036.82	74.5037	1521.15	29.6411	9071.03	252.604	21.0073	5301.42	4372.28	69842.1	3590.54	731739
CPB1	67.2966	2.91294e-05	1502.01	163.662	0	431.454	5.35575	76.7382	3419.95	8.4859	39.205	523.301	55.8272	1237.03	1360.38	32.1214	382.832	28.5433	1194.34	23.2661	0	1600.17	1162.96	11683.2	515.405	170710
MUC6	67.0945	4.85467e-10	3812.79	328.322	322.722	217.031	38.8292	207.891	187.249	152.746	133.682	378.725	71.9215	377.779	608.643	307.83	145.598	217.368	555.453	337.359	46.0159	1302.7	1160.29	10215.1	358.016	136034
GNMT	65.1192	7.88927e-12	12.162	8.98144	6.52905	3.25872	13.3894	2.79048	9.89242	1.69718	7.06975	4.71442	0	5.60503	28.6196	6.69195	0	4.39128	0	0	3.00104	29.9177	70.0579	337.401	43.2387	1498.15
CELA3A	64.2825	5.1905e-05	4197.92	137.715	0	240.493	22.7619	47.4382	806.233	5.09154	91.9067	3710.25	53.8154	497.166	1982.38	25.4294	277.96	8.78256	2084.7	88.6328	0	3161.02	2145.77	18692	1357.69	216148
CRISP3	60.6464	0.00151695	0	0	0	0	0	0	0	0	0	1.57147	0	4.48403	0	0	2.03634	7.68474	1.16692	0	0	0	5.33774	0	67.4524	201.505
PRSS1	60.3111	1.82462e-05	11389.7	484.998	47.5688	5438.15	40.1681	358.577	30954.1	23.7605	282.147	9431.99	471.262	3150.59	6805.74	63.7966	1235.04	68.0648	11563.6	344.006	28.5098	6795.59	8473	63367.6	5972.13	1.21973e+06
SERPINI2	59.0806	0.000191371	85.134	10.9773	0	65.1744	1.33894	8.37144	195.022	6.78872	1.28541	7.85737	0	25.2226	17.1717	0	0	3.29346	53.0947	0	1.50052	46.1587	43.3692	414.001	10.3773	6985.52
CEL	54.1515	4.69443e-06	5359.39	315.348	0	1154.24	30.7955	96.2716	3754.18	37.338	167.103	1040.32	306.295	1781.28	3379.02	71.3808	1219.77	55.9888	3776.14	153.446	69.524	4013.24	2498.06	28303.4	2836.46	286780
CPA2	50.6218	8.6508e-05	800.665	67.8598	20.5199	1704.31	0	101.853	4426.86	0	39.205	614.447	124.731	436.632	526.6	26.3217	248.433	16.4673	1323.28	11.6331	10.0035	913.772	1658.04	7391.83	200.628	129720
FOSL1	48.0178	1.55548e-06	265.537	286.408	1.86544	61.9157	8.03362	101.853	21.9047	69.5844	10.926	113.146	0	113.222	992.145	15.1684	16.2907	125.151	40.8421	265.345	6.00207	271.824	658.544	1566.64	1214.14	28029.7
LINC01186	47.9174	0.00640366	2.027	0	0	0	0	1.39524	0	0	0	6.2859	0	2.80252	5.72392	0	0	0	0	0	0	2.56437	0	16.4141	0	186.904
CHN2-AS1	47.4724	2.42477e-05	0	0	0	4.56221	0	0	10.599	0	3.21352	1.57147	0	6.16553	3.81594	0	0	7.68474	4.66767	0	0	2.56437	12.0099	58.3613	13.8364	452.657
AC004130.2	46.3067	0.000269739	0	0	0	0	0	2.79048	4.23961	1.69718	1.28541	3.14295	0	1.12101	0	0	0	0	0	0	3.50121	5.12875	0.667218	0	34.591	178.143
CELA2B	45.2266	0.00253524	34.459	4.98969	0	3.91046	0	0	20.4915	0	3.21352	22.0006	0	27.4647	40.0674	0	0	0	71.7654	0	0	152.153	24.0198	167.789	50.1569	2318.77
AZGP1	45.083	2.59313e-05	64.864	4.98969	0	82.7715	0	20.9286	321.504	3.39436	2.57082	75.4308	3.52063	47.0823	22.8957	9.81486	24.4361	13.1738	118.442	0	6.50224	125.654	69.3906	660.212	43.2387	8866.24
BARX2	44.0033	7.1546e-05	24.324	29.9381	0	26.7215	0	16.7429	35.3301	0	0	31.4295	0	8.96805	3.81594	6.24582	0	20.8586	17.5038	7.20142	0	57.271	24.6871	392.115	8.64774	2166.91
TM4SF1	42.8698	6.86731e-07	401.346	234.515	0	1082.55	30.7955	108.829	1103.01	11.8803	23.1374	207.435	88.5188	217.475	139.282	24.091	322.76	69.1626	536.198	55.3955	12.0041	316.273	756.625	2983.72	3476.39	45146
IGKC	42.8566	0.000998678	0	1.99588	0	0	0	2.79048	2.11981	0	0	0	0	2.24201	0	0	0	2.19564	12.2526	1.66187	0	38.4656	4.00331	0	252.514	0
CCN1	41.1664	2.02058e-06	81.08	22.9526	18.6544	142.732	6.69468	32.0905	137.787	10.1831	4.49893	154.005	25.1474	71.7444	24.8036	0	174.107	60.3801	114.941	0	10.5036	98.301	134.111	656.565	60.5342	10884.2
KLK1	39.3358	0.000346337	220.943	10.9773	0	80.8162	0	12.5572	268.509	0	7.71245	95.86	34.7034	76.2284	101.123	0	127.271	13.1738	185.54	6.09351	0	219.681	54.7119	1249.3	36.3205	11287.2
PNLIPRP1	37.8166	0.000127638	516.885	29.9381	15.8563	284.812	5.35575	43.2525	1595.51	5.09154	24.4228	249.865	11.0648	200.1	164.086	0	122.18	23.0542	437.594	19.9424	0	299.177	441.031	5786.89	100.314	30684.3
APOBEC3B	37.7891	4.24216e-09	2.027	21.9546	0	16.9453	2.67787	11.1619	10.599	1.69718	8.35516	12.5718	0	7.84704	22.8957	0	5.09085	9.88038	15.7534	18.2805	4.00138	23.0794	46.038	156.846	13.8364	1468.95
CTRC	37.6658	7.86076e-06	389.184	87.8186	0	163.588	14.7283	33.4858	589.306	13.5774	20.5665	273.437	30.6798	144.61	408.306	13.83	167.998	65.8692	465.017	32.6834	0	764.183	600.496	2836	126.257	24554.5
ARL14	36.2222	1.28786e-05	4.054	4.98969	0	17.5971	2.67787	2.79048	12.0122	0	0	3.14295	0	5.60503	13.3558	0	0	6.58692	17.5038	3.87769	4.00138	10.2575	4.00331	56.5375	0	870.27
FGFR3	35.5259	5.87414e-09	32.432	18.9608	0	13.6866	4.01681	11.1619	40.9829	8.4859	3.85623	11.0003	4.02358	6.72604	9.53986	17.8452	9.16353	13.1738	28.006	0	14.0048	47.8683	28.0231	432.238	0	1801.87
AC015712.2	35.1921	9.26937e-06	103.377	33.9299	0	50.1843	5.35575	61.3906	53.7017	8.4859	3.21352	86.4311	0	53.8083	17.1717	11.1532	45.8176	51.5975	57.1789	0	10.5036	106.849	96.0794	377.525	6.91819	5452.33
PGC	33.9864	7.3381e-05	2.027	1.99588	0	9.12441	1.33894	5.58096	0	0	0	11.0003	0	2.24201	3.81594	0	0	3.29346	5.83459	0	0	13.6767	2.00165	51.0661	3.4591	335.842
VCAM1	33.68	0.0025564	12.162	47.901	0	144.687	0	51.6239	211.981	10.1831	0	48.7157	0	31.9487	20.9877	0	26.4724	14.2717	72.3489	0	0	41.8848	66.7218	1435.32	3.4591	4602.5
AL451042.2	33.4935	7.93573e-05	6.081	7.98351	0	1.95523	0	0	0	0	0	1.57147	0	1.68151	11.4478	0	2.03634	3.29346	0	4.9856	0	8.54791	7.33939	51.0661	6.91819	271.594
PRSS2	32.995	0.000158919	22292.9	510.944	91.4067	7924.55	17.4062	505.077	24775.6	32.2464	231.374	8790.83	1031.55	4176.31	5256.46	223.957	4201.99	35.1302	21690.7	457.567	44.0152	6642.58	11687	96416.5	4299.66	769126
ANKRD62	30.7243	3.08705e-06	10.135	5.98763	11.1927	4.56221	5.35575	8.37144	33.9169	10.1831	10.2833	15.7147	0	31.3882	7.63189	12.4916	0	15.3695	23.3383	0	0	23.9342	14.0116	105.78	0	1527.35
AC009078.2	30.2862	7.78205e-08	289.861	92.8083	4.66361	46.9256	12.0504	75.343	468.477	18.669	16.7103	36.1439	6.03537	84.636	188.889	12.0455	8.14536	31.8368	53.6782	58.1653	24.0083	501.762	280.231	6107.88	150.471	5131.09
EIF2S2P3	29.7899	0.000774443	2.027	5.98763	0	0	0	4.18572	0	0	0	4.71442	0	2.80252	0	0	0	6.58692	4.08421	0	0	5.98354	3.33609	10.9427	15.5659	198.585
SYCN	28.8369	0.00465969	99.323	0	0	19.5523	0	0	77.7262	0	0	31.4295	116.181	6.16553	104.938	0	44.7995	5.4891	119.609	6.64746	0	464.152	46.7052	556.256	22.4841	3703.03
AREG	28.5888	4.46978e-06	2.027	9.97938	0	44.9703	9.37256	20.9286	27.5575	0	1.92811	11.0003	0	8.40755	5.72392	4.01517	0	6.58692	11.0857	14.4028	2.50086	12.8219	10.0083	111.251	1.72955	1232.4
CLDN1	28.4144	0.00239916	133.782	33.9299	41.9724	333.041	0	64.1811	346.235	0	7.06975	141.433	73.4304	79.0309	55.3312	0	182.252	46.1084	135.946	0	0	68.3833	151.458	911.896	0	11386.5
MYC	28.3591	1.44582e-05	24.324	13.9711	41.9724	129.697	0	34.881	298.893	0	3.21352	110.003	113.163	107.056	43.8834	6.69195	59.0539	41.7172	91.0195	4.9856	9.50328	93.1722	147.455	662.036	17.2955	7555
HSPB8	28.2444	1.55548e-06	6.081	5.98763	26.1162	52.7913	0	23.7191	66.4206	3.39436	5.14163	22.0006	0	16.2546	5.72392	5.35356	5.09085	17.5651	18.0872	2.21582	4.00138	29.9177	28.0231	103.956	0	1974.17
IL22RA1	27.2299	0.000442173	16.216	11.9753	8.39449	16.9453	0	8.37144	28.9707	0	3.85623	80.1452	0	35.3117	19.0797	0	0	16.4673	88.1023	0	7.00242	91.4627	57.3807	264.45	8.64774	2020.9
AQP8	26.6139	0.000390473	12.162	9.97938	0	2.60698	1.33894	0	10.599	0	0	6.2859	0	1.68151	0	0	0	3.29346	9.33534	0	0	26.4985	27.3559	29.1807	1.72955	312.48
OAF	26.4623	0.00338174	62.837	19.9588	0	190.309	0	39.0667	426.081	0	5.78434	97.4314	2.01179	62.7764	26.7116	0	47.854	21.9564	87.5188	0	0	105.994	95.4121	933.781	22.4841	6439.41
CCN2	25.8529	0.000216229	64.864	18.9608	23.318	284.812	0	16.7429	80.5526	5.09154	9.64056	50.2872	30.6798	52.1268	19.0797	10.7071	262.688	35.1302	168.036	0	7.00242	58.9806	76.0628	570.847	0	7055.61
SLC38A3	25.5045	3.19095e-06	16.216	1.99588	13.9908	11.0796	1.33894	5.58096	16.2518	10.1831	0	11.0003	0	9.52855	0	13.3839	0	0	7.0015	0	9.00311	70.0929	24.6871	124.018	6.91819	624.959
MTND1P23	24.8897	1.70225e-05	20.27	11.9753	458.899	31.9354	9.37256	11.1619	7.06602	45.8239	20.5665	51.8587	671.938	33.6302	28.6196	11.1532	144.58	17.5651	26.2556	331.819	18.5064	324.821	4632.49	85.7182	7713.78	49.6463
PLAUR	24.7156	1.94555e-05	64.864	67.8598	0	218.334	12.0504	19.5334	663.499	10.1831	7.06975	183.863	30.1769	160.864	139.282	26.3217	32.5814	19.7608	261.389	35.4531	13.0045	109.413	491.739	765.992	89.9365	11339.8
TMEM52	24.5764	8.28893e-05	16.216	5.98763	0	3.91046	0	0	25.4377	0	3.85623	15.7147	0	2.80252	17.1717	0	0	6.58692	5.83459	0	1.50052	37.6108	16.6804	82.0706	15.5659	516.905
PDIA2	24.1511	7.1546e-05	48.648	13.9711	0	59.3087	8.03362	11.1619	534.898	6.78872	9.64056	47.1442	0	34.1907	59.1471	14.7223	19.3452	5.4891	47.8436	54.2876	12.5043	129.073	70.0579	835.296	114.15	5134.01
JCAD	23.8776	0.00933091	56.756	28.9402	0	99.0651	0	62.7858	89.7384	0	0	227.864	0	95.846	28.6196	17.8452	0	76.8474	74.6827	0	0	113.687	53.3774	457.772	13.8364	4757.28
CTRB1	23.2771	0.000252441	5888.43	313.353	8.39449	3799.01	48.2017	246.958	14878.9	54.3098	131.112	2915.09	588.449	1121.57	3586.99	63.3505	2495.53	62.5757	5635.63	324.064	29.5102	4759.48	3363.44	38615.1	2487.09	209221
FGFR2	23.2645	0.00071406	22.297	3.99175	0	20.2041	4.01681	11.1619	59.3545	6.78872	0	45.5728	0	21.8596	13.3558	0	0	15.3695	22.1714	0	4.50155	54.7066	19.3493	235.269	5.18864	1217.79
CTRL	23.0094	4.85467e-10	103.377	13.9711	42.9052	35.1942	9.37256	32.0905	89.0318	0	20.5665	42.4298	22.6326	30.8277	78.2269	6.69195	11.1999	18.6629	80.5173	55.3955	9.00311	154.717	133.444	499.719	48.4273	3408.07
CTRB2	22.904	8.42089e-05	5168.85	435.101	93.2721	2537.24	38.8292	348.81	12531.6	71.2816	161.319	2764.22	594.987	1062.71	3691.93	105.287	3171.6	90.0212	5004.91	263.129	30.0104	4597.92	2956.44	31394.7	2545.89	188539
C6orf141	22.5298	2.48234e-06	4.054	5.98763	0	10.4279	1.33894	0	0	3.39436	3.21352	20.4292	1.0059	15.1336	9.53986	0	0	14.2717	14.003	8.30933	4.00138	30.7725	15.346	72.9516	50.1569	513.985
SKOR2	22.5091	0.00544691	2.027	4.98969	0	0	1.33894	4.18572	0	0	2.57082	9.42885	0	7.84704	0	0	9.16353	5.4891	2.91729	0	0	51.2875	0	0	242.137	0
CYP3A4	22.2091	1.32571e-05	4.054	1.99588	13.0581	0	1.33894	6.9762	2.82641	6.78872	4.49893	15.7147	0	13.4521	9.53986	8.9226	0	5.4891	11.0857	0	3.50121	17.9506	18.6821	31.0044	0	569.472
FOXC1	21.7266	7.8402e-05	24.324	19.9588	0	254.832	4.01681	30.6953	99.6309	8.4859	5.78434	29.858	16.5973	43.1587	30.5276	14.2762	100.799	18.6629	53.0947	0	9.50328	66.6737	58.0479	355.639	5.18864	3892.85
IGFN1	21.7104	0.000620405	40.54	21.9546	0	29.9802	36.1513	61.3906	166.051	67.8872	34.0633	166.576	0	214.112	15.2638	0	6.10902	46.1084	199.543	0	7.00242	184.635	51.3758	924.662	91.666	5107.73
RNF223	21.3015	8.99725e-06	20.27	9.97938	0	6.51744	6.69468	6.9762	5.65281	1.69718	1.92811	4.71442	1.50884	6.72604	0	14.7223	4.07268	3.29346	0	6.64746	0	32.4821	20.6837	25.5331	0	487.702
YBX3	21.2253	0.000209624	287.834	56.8825	0	633.495	6.69468	89.2954	1406.84	22.0633	10.2833	568.874	112.157	237.093	49.6073	17.3991	167.998	35.1302	349.492	67.0286	8.50293	253.018	469.721	2219.55	70.9115	20042.5
PDGFC	20.7316	0.00241254	20.27	6.98557	0	55.3982	1.33894	15.3476	25.4377	0	0	28.2865	0	23.5411	5.72392	0	0	7.68474	11.6692	29.9136	3.00104	34.1917	28.0231	87.542	0	1133.1
KRT80	20.6487	0.000121762	48.648	28.9402	0	84.075	17.4062	27.9048	62.8876	6.78872	17.9957	77.0023	0	86.878	28.6196	0	55.9993	27.4455	107.356	0	30.0104	178.651	64.0529	306.397	91.666	3209.49
ITGA6	20.3954	5.12149e-07	83.107	60.8742	56.896	395.609	34.8123	40.462	717.201	88.2534	115.044	141.433	50.7977	157.501	78.2269	34.7981	46.8358	69.1626	235.134	74.23	33.5116	173.523	194.16	2128.36	19.025	10992.3
MACC1	20.3878	4.85467e-10	257.429	193.6	38.2416	770.361	285.193	468.801	663.499	383.563	377.267	267.151	28.1651	318.926	190.797	396.163	147.635	237.129	364.078	99.7119	108.537	174.377	288.238	2259.68	686.63	26625
CA12	19.8907	0.000266767	32.432	36.9237	17.7217	168.802	30.7955	71.1573	706.602	15.2746	5.14163	180.72	0	89.6805	45.7913	34.352	80.4354	62.5757	151.116	0	15.5054	155.572	46.7052	1325.9	51.8864	7560.84
SHISA2	19.6401	0.000142539	8.108	17.9629	9.32721	7.82093	4.01681	9.76668	12.0122	13.5774	8.99786	22.0006	0	14.5731	0	0	0	12.076	28.5895	0.553955	0	58.1258	14.6788	0	20.7546	782.659
NANOGP4	18.9544	0.00104409	0	0	0	8.47267	0	9.76668	0	0	3.85623	12.5718	0	11.2101	7.63189	4.4613	0	14.2717	21.588	0	0	31.6273	11.3427	118.546	22.4841	286.196
WWTR1	18.2215	6.70073e-10	123.647	161.666	44.7706	231.369	32.1345	64.1811	254.377	57.7041	28.279	297.009	10.5619	109.859	83.9508	40.1517	130.326	54.891	155.783	37.669	34.5119	132.493	158.131	508.838	593.235	7972.61
RAMP3	17.9521	0.00100963	4.054	8.98144	0	0	4.01681	1.39524	0	0	0	9.42885	0	4.48403	3.81594	0	0	3.29346	9.33534	0	3.50121	53.8518	39.3658	40.1234	108.962	0
LATS2	17.4467	1.95952e-05	48.648	39.9175	36.3761	108.189	6.69468	9.76668	192.902	15.2746	23.1374	89.5741	0	62.7764	26.7116	15.1684	63.1265	42.815	85.7684	8.30933	0	85.4791	89.4072	299.102	422.01	3127.72
AC011498.4	17.329	0.000108529	60.81	8.98144	0	14.9901	0	12.5572	48.7555	5.09154	3.85623	26.7151	0	7.84704	47.6993	0	0	19.7608	21.0045	2.21582	6.00207	35.0464	38.0314	541.666	24.2137	654.163
C6	17.3193	9.23971e-06	70.945	17.9629	0	20.8558	20.084	18.1381	62.8876	6.78872	7.71245	22.0006	0	20.1781	41.9754	12.9378	18.3271	15.3695	21.0045	0	7.00242	33.3369	43.3692	299.102	5.18864	1360.89
LGALS3	17.1063	0.000479887	24.324	21.9546	13.9908	338.255	2.67787	13.9524	517.233	0	5.14163	117.861	1.0059	76.2284	30.5276	18.2913	55.9993	41.7172	134.195	4.9856	9.00311	77.786	439.696	291.807	79.5592	5545.78
MET	17.0432	0.000963111	139.863	131.728	0	486.201	9.37256	34.881	630.289	3.39436	7.71245	154.005	0	179.922	45.7913	11.1532	122.18	70.2605	209.462	34.8992	21.5074	93.1722	128.773	899.129	70.9115	9096.95
FAIM2	17.0296	0.00880857	10.135	42.9113	0	0	0	39.0667	0	0	7.71245	91.1455	0	44.8403	20.9877	31.2291	2.03634	61.4779	61.2632	0	35.0121	1019.77	166.804	384.82	434.116	0
CA2	16.9634	0.00597042	8.108	6.98557	0	1.30349	0	12.5572	28.9707	0	0	12.5718	0	14.0126	0	0	0	3.29346	24.5053	0	2.50086	15.3862	26.6887	9.11896	0	464.339
KPNA7	16.7419	0.00460214	2.027	0	0	1.95523	0	4.18572	0	0	1.92811	9.42885	0	2.80252	0	0	6.10902	3.29346	8.75188	0	0	7.69312	14.0116	21.8855	0	134.337
SH3RF2	16.2999	6.20463e-06	8.108	7.98351	0	46.2738	10.7115	27.9048	69.247	5.09154	19.9238	66.0019	39.2299	68.9419	34.3435	11.1532	16.2907	43.9128	50.7609	0	4.50155	72.6573	48.0397	176.908	10.3773	1974.17
SLC4A4	16.0047	2.14398e-05	419.589	36.9237	30.7798	652.396	56.2353	192.543	1143.99	64.4929	45.632	204.292	11.5678	86.878	106.846	22.7526	128.289	108.684	194.875	75.8919	19.5067	130.783	246.203	2179.43	344.18	12274.3
RASEF	15.7672	0.00571785	42.567	21.9546	0	582.007	8.03362	29.3001	1115.72	15.2746	28.279	124.147	0	73.4259	38.1594	9.81486	70.2537	32.9346	177.955	0	13.0045	107.704	102.084	1623.17	41.5091	8019.33
ADGRE5	15.7491	6.32862e-06	10.135	11.9753	16.789	75.6023	0	22.3238	145.56	20.3662	2.57082	70.7164	0	42.5982	28.6196	13.3839	19.3452	25.2499	79.9338	27.1438	9.00311	61.545	112.76	459.595	19.025	1930.36
AQP1	15.6763	1.48975e-06	231.078	58.8784	7.46177	59.9604	13.3894	85.1097	149.8	23.7605	20.5665	55.0016	0	29.7067	30.5276	28.1062	38.6905	31.8368	42.5925	44.3164	14.505	70.9477	106.755	525.252	13.8364	3256.21
EGF	15.6027	0.000768966	6.081	12.9732	0	90.5924	0	6.9762	70.6602	6.78872	3.85623	26.7151	6.53832	17.9361	3.81594	0	10.1817	3.29346	18.6707	0	9.00311	37.6108	10.0083	107.604	0	1060.09
GATM	15.5658	0.000327247	81.08	17.9629	24.2507	473.818	20.084	78.1335	1627.3	10.1831	40.4904	128.861	171.505	80.152	38.1594	27.2139	574.248	94.4125	275.392	34.3452	42.5147	109.413	84.7367	1004.91	108.962	14432.5
SLC38A1	15.1446	1.95952e-05	52.702	47.901	18.6544	436.668	56.2353	79.5287	761.717	44.1267	56.558	116.289	83.9923	216.354	26.7116	36.5827	208.725	152.597	225.798	22.1582	26.009	183.78	138.114	641.974	50.1569	9637.22
PLIN5	15.078	5.80019e-06	133.782	31.934	0	43.0151	5.35575	29.3001	154.746	10.1831	17.353	40.8583	2.51474	25.2226	141.19	10.261	19.3452	27.4455	26.8391	3.87769	4.50155	109.413	85.4039	756.873	53.616	1869.04
TNNT2	14.9463	0.000448275	18.243	13.9711	0	0	0	13.9524	0	1.69718	9.64056	45.5728	0	44.8403	41.9754	10.7071	0	25.2499	22.7549	3.32373	9.00311	81.2052	14.6788	155.022	58.8046	712.57
AL139174.1	14.6043	0.00148545	4.054	3.99175	0	11.0796	1.33894	1.39524	0	0	0	6.2859	0	3.36302	0	4.90743	0	5.4891	3.50075	0	0	3.41917	11.3427	58.3613	15.5659	87.6111
TJP2	14.149	4.58418e-08	172.295	339.299	71.8195	795.779	101.759	311.139	1083.22	59.4013	41.7758	306.438	58.8449	297.067	181.257	56.6585	488.722	172.358	291.729	100.82	218.575	240.196	677.226	3448.79	408.173	14409.1
KLK11	14.1284	0.00192177	2.027	2.99381	0	3.25872	0	11.1619	2.82641	0	0	12.5718	4.52653	8.96805	13.3558	0	0	9.88038	16.9203	0	3.50121	27.3533	6.67218	47.4186	0	259.913
LRMP	14.0899	8.78052e-07	14.189	70.8536	0	13.0349	2.67787	11.1619	45.2225	6.78872	12.2114	33.001	4.52653	37.5537	15.2638	8.03034	9.16353	9.88038	33.8406	28.8057	6.00207	24.7889	64.0529	178.732	20.7546	1063.01
AC099489.1	13.7166	0.000552689	6.081	16.9649	0	0	0	11.1619	16.2518	6.78872	0.642704	18.8577	0	15.6941	11.4478	6.69195	3.05451	10.9782	25.0887	0	16.5057	57.271	31.3592	69.3041	0	443.896
C6orf132	13.6793	0.000487501	79.053	22.9526	0	247.663	16.0672	47.4382	349.061	1.69718	14.7822	89.5741	0	55.4898	55.3312	18.2913	120.144	51.5975	128.944	8.86328	13.0045	236.777	183.485	601.851	107.232	3627.1
NKX3-1	13.5585	1.30186e-06	26.351	54.8866	0	56.7017	29.4566	53.0191	37.4499	37.338	44.3466	58.1446	2.01179	57.7318	15.2638	33.4597	59.0539	41.7172	60.0962	0	13.0045	88.8983	94.7449	257.155	70.9115	1918.68
HMGB1P21	13.5351	7.61817e-05	48.648	9.97938	0	78.861	17.4062	44.6477	60.7678	44.1267	10.926	64.4305	0	11.7706	78.2269	24.5371	5.09085	28.5433	18.6707	0	2.00069	12.8219	52.043	393.939	176.414	1311.25
ACAN	13.2111	0.00274484	26.351	32.932	0	3.91046	41.507	36.2763	12.0122	33.9436	17.353	105.289	0	63.8974	70.595	24.091	0	27.4455	78.7669	0	54.5188	247.035	25.3543	284.511	1625.77	0
PSORS1C1	13.2088	0.00440782	0	0	0	26.0698	4.01681	13.9524	29.6773	8.4859	6.42704	29.858	0	36.9932	0	0.89226	0	26.3477	9.9188	0	4.00138	87.1887	22.0182	40.1234	0	537.348
SNAI2	13.175	0.00458258	8.108	3.99175	17.7217	67.1296	0	12.5572	68.5404	0	0	50.2872	37.7211	56.0503	36.2515	5.79969	78.3991	25.2499	31.5068	0	7.00242	17.0958	13.3444	306.397	0	1422.22
FGFRL1	13.1172	0.000130347	60.81	28.9402	38.2416	157.722	6.69468	30.6953	481.196	15.2746	20.5665	106.86	33.6975	67.2604	26.7116	34.352	61.0902	28.5433	87.5188	0	19.5067	111.978	106.088	724.045	27.6728	3545.33
PM20D1	13.1094	2.83401e-07	40.54	56.8825	4.66361	16.2936	10.7115	26.5096	26.8509	13.5774	19.2811	84.8596	3.01769	48.2033	45.7913	24.091	28.5088	28.5433	31.5068	7.20142	34.5119	49.5779	46.7052	145.903	8.64774	1650.01
ALDH1L1	13.1021	0.00039255	22.297	1.99588	4.66361	32.5872	1.33894	26.5096	44.5159	0	10.2833	102.146	0	38.6747	7.63189	11.5994	13.2362	35.1302	39.0917	0	7.50259	154.717	30.0248	379.349	0	811.863
HBEGF	13.0768	5.4876e-06	133.782	75.8433	2.79816	56.7017	25.4398	65.5763	73.4866	40.7323	36.6341	121.004	0	78.4704	232.773	41.044	2.03634	87.8256	91.0195	79.2156	35.0121	125.654	152.793	328.282	79.5592	3708.87
SFRP5	13.0646	9.66531e-05	74.999	16.9649	0	31.9354	0	5.58096	88.3252	3.39436	4.49893	36.1439	0	7.84704	30.5276	17.3991	21.3816	15.3695	23.3383	3.32373	5.5019	51.2875	35.3625	297.278	24.2137	916.996
RND3	13.0629	0.000884653	101.35	27.9423	5.59633	736.471	14.7283	27.9048	434.56	16.9718	14.7822	260.865	38.727	85.757	7.63189	19.6297	35.6359	74.6517	106.773	22.7122	6.50224	41.03	227.521	410.353	12.1068	6325.52
ARAP2	12.9897	0.00175295	99.323	57.8804	0	222.896	41.507	25.1143	237.418	6.78872	28.9217	166.576	0	70.0629	32.4355	13.83	87.5626	30.739	121.359	0	9.00311	70.0929	100.083	722.221	38.05	3349.66
DENND2C	12.9768	4.52428e-07	524.993	191.604	0	89.2889	101.759	111.619	98.9242	173.112	84.837	89.5741	5.02948	108.738	221.325	95.0257	60.072	124.054	87.5188	74.23	52.018	220.536	275.561	749.578	380.5	6191.18
OVOL1	12.9449	0.000644438	12.162	17.9629	0	23.4628	17.4062	6.9762	28.2641	13.5774	13.4968	12.5718	0	21.8596	9.53986	9.81486	0	10.9782	0	0	3.00104	83.7695	31.3592	36.4758	0	534.428
TGIF1	12.9238	0.0078246	48.648	15.967	0.932721	159.677	0	25.1143	172.411	1.69718	2.57082	133.575	0	66.6999	11.4478	2.67678	72.2901	41.7172	110.274	0	11.504	123.945	188.823	488.776	0	2184.44
SH3BP4	12.6486	2.0829e-08	235.132	326.326	138.975	559.196	162.011	93.4811	1430.16	79.7675	99.6192	139.861	175.529	172.074	206.061	48.182	356.359	189.923	293.48	46.5322	130.045	406.026	643.198	1593.99	1214.14	12408.7
AC009962.1	12.583	0.000893722	8.108	15.967	0	14.3384	4.01681	4.18572	0	5.09154	15.4249	12.5718	0	22.4201	7.63189	0	7.12719	18.6629	16.3368	0	9.50328	35.0464	22.6854	47.4186	0	432.215
RAB27B	12.4742	0.00463163	14.189	14.9691	0	170.105	20.084	18.1381	171.704	1.69718	4.49893	34.5724	6.03537	39.2352	1.90797	3.56904	18.3271	14.2717	25.6722	0	5.5019	51.2875	18.0149	204.265	0	1585.76
SLC26A4	12.405	0.000653261	36.486	152.685	0	26.7215	8.03362	8.37144	16.9584	11.8803	14.1395	12.5718	0	23.5411	61.0551	6.24582	0	5.4891	16.9203	0	35.5123	262.421	407.67	563.551	186.791	0
LFNG	12.322	3.52017e-05	8.108	16.9649	0	24.7663	0	6.9762	36.0367	5.09154	20.5665	12.5718	0.502948	23.5411	5.72392	10.261	18.3271	5.4891	49.0105	0	6.50224	39.3204	59.3824	145.903	25.9432	551.95
C11orf96	12.3118	0.000827758	22.297	18.9608	0	38.4529	0	4.18572	43.1027	8.4859	2.57082	47.1442	16.5973	47.0823	5.72392	0	70.2537	28.5433	28.006	0	3.00104	37.6108	35.3625	93.0133	5.18864	1077.62
PLTP	12.0761	8.94385e-06	28.378	18.9608	3.73088	26.0698	6.69468	8.37144	98.2176	3.39436	5.14163	17.2862	14.5855	38.1142	3.81594	6.69195	89.599	9.88038	58.9293	2.76978	4.50155	67.5285	103.419	176.908	19.025	1057.17
ANPEP	12.0156	0.000822588	328.374	52.8907	157.63	1938.94	9.37256	125.572	8284.91	5.09154	20.5665	341.01	438.067	283.615	162.178	9.36873	678.101	76.8474	564.204	53.1797	23.0079	228.229	348.288	1389.73	214.464	15288.1
EPHB3	11.9853	0.000650803	8.108	7.98351	0	12.3831	4.01681	13.9524	27.5575	6.78872	8.99786	34.5724	0	12.8916	5.72392	7.13808	0	10.9782	23.9218	0	8.50293	41.03	20.6837	16.4141	0	534.428
TPST2	11.9619	7.8596e-07	111.485	45.9052	25.1835	128.394	18.7451	94.8764	460.704	32.2464	38.5623	125.718	57.336	81.8335	30.5276	69.1501	13.2362	91.119	87.5188	62.043	50.0173	156.427	44.7036	426.767	89.9365	4406.84
MAFF	11.8819	2.50769e-08	235.132	309.361	83.9449	326.524	68.2858	738.082	221.873	339.436	122.757	300.152	239.906	237.093	1862.18	263.663	257.597	365.574	280.06	512.962	64.5223	425.686	1255.7	1902.21	1008.33	16748.3
ANO6	11.8679	0.000285711	77.026	34.9278	2.79816	425.589	30.7955	168.824	916.463	20.3662	26.3509	268.722	21.1238	211.87	43.8834	62.0121	185.307	73.5539	242.719	19.9424	29.5102	106.849	257.546	953.843	145.282	7481.99
MYOF	11.8521	0.000235016	107.431	78.8371	9.32721	461.435	156.656	129.757	743.345	47.5211	27.6363	265.579	0	233.169	36.2515	34.7981	285.088	147.108	380.415	91.9566	40.0138	100.865	368.971	817.058	475.626	8463.23
SCNN1G	11.8044	0.00775791	4.054	0	0	5.86569	0	5.58096	0	11.8803	5.78434	20.4292	0	11.2101	0	4.01517	4.07268	16.4673	22.1714	0	0	40.1752	8.67383	72.9516	0	224.868
KCNN2	11.7865	0.00184443	0	5.98763	0	31.9354	2.67787	27.9048	6.35942	10.1831	8.35516	11.0003	0	19.6176	11.4478	0	0	17.5651	22.7549	0	4.50155	60.6902	6.67218	87.542	3.4591	403.011
TMPRSS13	11.7002	4.53563e-05	40.54	14.9691	13.0581	24.7663	4.01681	32.0905	13.4254	18.669	19.2811	50.2872	0	39.7957	26.7116	20.522	0	27.4455	53.0947	15.5107	8.50293	82.9148	3.33609	52.8899	12.1068	1150.63
TEX14	11.6787	0.000605216	164.187	11.9753	0	23.4628	12.0504	64.1811	2.82641	27.1549	16.0676	34.5724	0	31.3882	68.687	16.5068	0	34.0324	22.7549	0	20.0069	78.6408	69.3906	186.027	32.8614	1311.25
INAVA	11.6542	0.00013884	93.242	66.8619	80.214	191.613	42.846	44.6477	257.203	54.3098	53.3445	116.289	0	82.9545	47.6993	29.8907	72.2901	62.5757	119.026	0	39.5136	194.892	91.4088	813.411	32.8614	3332.14
CUZD1	11.6388	0.0051273	695.261	30.9361	0	250.921	17.4062	27.9048	756.064	13.5774	35.9914	243.579	37.2181	286.978	74.4109	18.2913	105.89	20.8586	799.338	0	13.5047	341.917	167.472	2465.77	131.446	7394.38
ELFN1	11.5964	0.00111923	6.081	12.9732	0	0	5.35575	9.76668	0	5.09154	5.78434	14.1433	0	20.7386	15.2638	0	53.963	14.2717	40.8421	0	34.5119	176.087	79.3989	153.198	268.08	52.5667
NABP1	11.5708	3.13717e-05	14.189	18.9608	0.932721	40.4081	14.7283	51.6239	199.968	22.0633	27.6363	182.291	15.5914	142.368	38.1594	23.6449	55.9993	52.6953	135.946	35.4531	14.505	125.654	75.3956	299.102	1.72955	2815.24
AC009078.1	11.4707	0.00554203	6.081	8.98144	0	6.51744	0	6.9762	3.53301	0	0	3.14295	0	4.48403	15.2638	0	3.05451	3.29346	0	0	0	17.0958	24.6871	109.427	15.5659	11.6815
CHN2	11.4636	0.000291449	16.216	18.9608	0	57.3535	22.7619	30.6953	134.961	11.8803	17.353	45.5728	0	58.2923	3.81594	9.81486	25.4542	38.4237	74.0992	0	10.5036	86.3339	35.3625	138.608	27.6728	1457.26
ACTN2	11.4574	0.00724812	79.053	92.8083	0	26.0698	1.33894	34.881	0	6.78872	13.4968	99.0029	0	36.9932	28.6196	14.2762	0	28.5433	20.4211	0	7.50259	41.03	34.6953	226.15	46.6978	1124.34
GATA6	11.4379	0.00115086	48.648	13.9711	56.896	296.543	14.7283	37.6715	199.262	6.78872	21.2092	42.4298	23.6385	48.2033	45.7913	5.79969	106.908	25.2499	72.3489	0	19.5067	58.9806	77.3973	421.296	0	2715.94
PRSS8	11.4156	8.82159e-06	105.404	40.9155	13.0581	265.26	13.3894	32.0905	396.404	8.4859	13.4968	59.716	47.78	36.4327	66.779	12.4916	68.2174	46.1084	113.191	27.6978	9.00311	211.988	146.788	448.653	72.641	3262.05
SPHK1	11.4078	4.52428e-07	46.621	158.672	18.6544	43.6668	10.7115	57.2049	60.0612	22.0633	16.0676	124.147	0	100.891	148.822	13.3839	37.6723	30.739	67.0977	35.4531	10.5036	199.166	358.963	517.957	212.734	1714.26
AP003783.1	11.3501	0.00880857	0	0	0	4.56221	0	4.18572	8.47922	8.4859	10.2833	14.1433	0	6.72604	1.90797	0	0	17.5651	21.588	0	6.00207	55.5614	6.67218	40.1234	0	210.267
GRPR	11.3451	0.00562894	8.108	6.98557	0	4.56221	0	6.9762	0	1.69718	0	25.1436	0	25.2226	7.63189	0	0	3.29346	10.5023	0	4.00138	20.515	9.34105	32.8282	57.0751	189.824
TINAGL1	11.3016	8.61868e-06	26.351	41.9134	71.8195	200.737	40.1681	43.2525	207.034	6.78872	45.632	80.1452	85.5011	26.3436	26.7116	74.5037	90.6171	73.5539	133.029	86.971	11.0038	134.202	85.4039	457.772	0	3416.83
RUBCNL	11.0587	0.00707124	0	11.9753	1.86544	7.82093	0	0	5.65281	0	0	28.2865	0	10.0891	0	0	2.03634	6.58692	30.3398	0	7.00242	65.8189	14.0116	45.5948	41.5091	160.62
MYO10	11.0135	3.49987e-05	214.862	160.668	101.667	1173.14	81.6751	157.662	1905.7	125.591	84.1943	301.723	145.855	276.328	108.754	72.2731	233.161	146.01	398.502	239.863	173.56	253.018	312.258	1789.14	326.885	15013.6
DAB2	10.9872	0.00998234	72.972	45.9052	0	86.6819	0	32.0905	484.729	0	0	155.576	23.6385	238.214	11.4478	13.83	87.5626	88.9234	330.238	18.8345	16.5057	87.1887	348.288	317.34	58.8046	4129.4
STX11	10.967	0.00070974	16.216	40.9155	0	9.12441	0	23.7191	49.4621	13.5774	10.926	37.7154	0	62.7764	13.3558	14.2762	0	26.3477	77.0165	0	9.50328	113.687	183.485	82.0706	31.1319	762.216
HHEX	10.9478	0.00128875	0	2.99381	0	39.1046	0	18.1381	52.2885	5.09154	7.71245	23.5721	13.0766	15.1336	3.81594	3.12291	13.2362	5.4891	32.0902	0	4.00138	54.7066	19.3493	103.956	0	516.905
EPHB6	10.9196	0.000419618	20.27	6.98557	7.46177	22.1593	6.69468	13.9524	33.2103	6.78872	7.06975	40.8583	0	30.8277	19.0797	6.24582	0	15.3695	23.9218	0	5.00173	65.8189	8.67383	169.613	0	519.826
AC108134.3	10.9193	0.000487501	8.108	13.9711	0	3.91046	4.01681	6.9762	0	1.69718	5.78434	6.2859	0	17.3756	9.53986	5.79969	0	7.68474	19.8376	0	9.00311	25.6437	6.00496	27.3569	38.05	251.152
KIF19	10.9075	1.88281e-06	34.459	92.8083	0	9.77616	6.69468	26.5096	13.4254	22.0633	50.7736	42.4298	0	29.1462	97.3066	22.3065	14.2544	27.4455	36.7579	5.53955	44.0152	284.645	115.429	508.838	586.317	148.939
ANKRD33B	10.8167	0.00234765	60.81	37.9217	0	36.4977	26.7787	96.2716	43.8093	28.8521	50.7736	97.4314	0	85.1965	19.0797	64.6888	0	28.5433	97.4376	0	41.0142	153.862	67.389	310.044	12.1068	1778.51
SLC38A5	10.7703	0.00109492	22.297	1.99588	21.4526	17.5971	5.35575	9.76668	34.6235	0	1.92811	31.4295	0	47.0823	3.81594	4.4613	10.1817	30.739	14.003	0	4.50155	34.1917	18.0149	89.3658	0	601.596
SLC39A5	10.7506	0.000107235	50.675	20.9567	17.7217	25.418	8.03362	0	142.734	1.69718	7.71245	36.1439	12.0707	16.8151	32.4355	5.35356	8.14536	26.3477	29.1729	9.41724	11.504	70.9477	43.3692	186.027	0	1010.45
MYPN	10.7427	0.00416181	12.162	4.98969	0	14.9901	0	26.5096	11.3056	16.9718	2.57082	28.2865	0	24.1016	5.72392	6.24582	0	12.076	21.588	0	5.00173	75.2216	11.3427	1.82379	0	455.578
AMY2B	10.7407	9.29916e-09	374.995	319.34	303.134	338.907	440.51	417.177	485.435	724.696	753.249	573.588	178.546	451.205	704.042	542.94	486.685	398.509	391.501	191.668	577.699	336.788	229.523	1530.16	494.651	21873.6
GFI1	10.6982	6.99768e-05	20.27	19.9588	12.1254	20.2041	10.7115	12.5572	24.0245	5.09154	9.64056	23.5721	0	19.6176	9.53986	10.7071	0	18.6629	44.9263	5.53955	7.00242	58.1258	24.0198	54.7137	0	639.561
AL512274.1	10.6964	0.000726277	34.459	9.97938	0	5.21395	5.35575	9.76668	9.89242	0	3.85623	25.1436	0	21.8596	9.53986	0	8.14536	12.076	16.9203	1.66187	6.00207	35.0464	45.3708	80.2468	0	341.683
GATA2	10.6719	0.00143614	0	22.9526	0	41.7116	16.0672	32.0905	71.3668	6.78872	7.06975	17.2862	0	19.0571	15.2638	3.56904	3.05451	7.68474	0	0	10.0035	88.0435	30.692	111.251	13.8364	528.587
AC010320.6	10.6689	0.00714615	16.216	15.967	0	1.95523	0	1.39524	0	1.69718	1.28541	11.0003	0	2.80252	7.63189	4.4613	0	10.9782	0	0	0	19.6602	14.0116	18.2379	39.7796	113.894
CPA4	10.5825	0.00051212	18.243	14.9691	0	57.3535	8.03362	12.5572	116.589	1.69718	7.71245	15.7147	25.1474	35.3117	0	0	1.01817	10.9782	32.0902	9.41724	2.50086	68.3833	38.0314	107.604	93.3956	730.092
SHANK2	10.5391	2.77886e-05	60.81	154.68	15.8563	149.901	22.7619	78.1335	344.822	47.5211	51.4163	146.147	68.4009	102.572	347.251	10.261	38.6905	90.0212	101.522	0	41.5143	276.098	147.455	643.798	53.616	4071
SVIL	10.3242	1.16328e-06	281.753	586.788	41.9724	625.674	191.468	90.6906	891.025	79.7675	124.685	633.304	187.097	209.628	85.8587	155.699	312.578	165.771	347.158	95.8342	77.0266	197.457	246.871	1459.03	548.267	11640.6
MDFI	10.2876	0.000802798	6.081	69.8557	0	43.0151	4.01681	5.58096	44.5159	1.69718	2.57082	28.2865	0	10.6496	9.53986	0	30.5451	10.9782	14.003	0	9.00311	94.8818	63.3857	109.427	155.659	365.046
CCDC69	10.2757	0.000104881	38.513	11.9753	34.5107	99.7168	14.7283	27.9048	153.333	8.4859	8.99786	23.5721	2.01179	39.7957	20.9877	9.36873	31.5633	14.2717	32.0902	0	13.0045	92.3175	40.0331	171.436	5.18864	1279.12
RASSF3	10.1661	0.000175772	28.378	15.967	12.1254	101.672	9.37256	20.9286	212.687	13.5774	8.35516	69.1449	25.6503	96.967	7.63189	9.81486	73.3082	24.152	116.108	0.553955	10.5036	71.8025	70.0579	202.441	6.91819	1950.81
TUBB6	10.1616	0.000376992	539.182	532.899	14.9235	151.205	140.588	29.3001	315.144	57.7041	18.6384	111.575	0	122.75	198.429	81.6418	80.4354	127.347	147.615	8.86328	63.5219	238.487	465.718	1477.27	126.257	5020.12
SMOX	10.0778	3.98701e-05	10.135	56.8825	0	31.2837	52.2185	55.8096	45.2225	35.6408	12.2114	124.147	0	90.241	13.3558	16.9529	43.7813	41.7172	154.033	47.0862	27.5095	153.862	520.43	96.6609	31.1319	1477.71
AL035634.1	10.0725	0.0050709	34.459	0.997938	0	11.0796	4.01681	22.3238	0	10.1831	17.9957	6.2859	0	16.2546	7.63189	19.6297	0	21.9564	0	0	2.00069	5.12875	41.3675	38.2996	25.9432	350.444
PKHD1	10.0645	0.0080922	99.323	23.9505	0	181.837	6.69468	47.4382	186.543	8.4859	28.279	81.7167	0	53.8083	57.2392	0	91.6353	51.5975	98.0211	0	18.5064	126.509	18.0149	499.719	124.527	1974.17
SMTN	10.046	0.000531472	64.864	21.9546	77.4159	123.18	9.37256	65.5763	341.995	16.9718	29.5644	245.15	9.556	119.387	118.294	23.6449	126.253	75.7496	137.113	0	12.0041	181.216	113.427	590.908	32.8614	3361.35
NEXN	10.012	1.50527e-06	77.026	45.9052	42.9052	267.215	38.8292	36.2763	475.543	30.5493	43.0612	83.2882	33.6975	75.1074	66.779	69.1501	73.3082	61.4779	58.3459	125.194	58.02	62.3998	76.0628	202.441	477.355	3837.37
SHANK2-AS1	9.99179	0.00167617	4.054	9.97938	0	4.56221	0	5.58096	6.35942	0	3.85623	17.2862	0	10.6496	11.4478	2.23065	0	4.39128	14.003	12.741	3.00104	29.0629	12.0099	20.0617	0	230.709
ETV4	9.89816	1.91258e-05	10.135	20.9567	9.32721	4.56221	5.35575	15.3476	24.0245	13.5774	10.2833	7.85737	17.6032	15.1336	3.81594	6.69195	0	16.4673	19.2541	17.7266	13.5047	51.2875	8.00661	56.5375	0	496.463
AHNAK	9.77914	9.29916e-09	1583.09	2248.35	256.498	1390.82	558.337	503.682	3315.38	583.83	538.586	935.028	404.873	1064.96	1932.78	407.763	988.643	823.365	1783.63	1068.03	817.782	995.832	2418	6994.24	3322.46	40847.2
TNFRSF10A	9.77793	0.00856274	0	7.98351	0	24.7663	0	13.9524	18.3716	5.09154	2.57082	26.7151	0	17.3756	3.81594	0	0	19.7608	19.8376	0	11.0038	35.9012	11.3427	52.8899	1.72955	341.683
PLIN4	9.71934	2.38821e-05	326.347	180.627	0	61.9157	34.8123	99.0621	132.135	40.7323	60.4142	83.2882	0	52.1268	171.717	54.874	21.3816	85.6299	91.603	114.115	48.5167	466.716	178.814	1818.32	127.987	1644.17
RASIP1	9.69653	0.000174455	18.243	9.97938	0	5.21395	8.03362	9.76668	20.4915	5.09154	22.4947	18.8577	2.01179	43.7192	5.72392	5.79969	1.01817	3.29346	21.588	0	9.00311	47.8683	15.346	27.3569	22.4841	429.294
TAF4B	9.67665	2.22577e-06	109.458	60.8742	33.578	50.1843	28.1177	66.9715	134.961	76.3731	67.484	111.575	0	66.6999	68.687	44.613	22.3997	107.586	94.5203	23.8201	27.5095	64.9641	142.117	631.032	50.1569	2155.23
ITGB1-DT	9.53141	0.00574572	20.27	51.8928	0	5.21395	12.0504	12.5572	0	3.39436	5.14163	23.5721	0	24.1016	17.1717	4.4613	18.3271	36.2281	0	0	6.50224	42.7396	27.3559	120.37	0	411.772
AMOTL1	9.52869	0.000429215	127.701	235.513	102.599	437.32	21.423	76.7382	1021.04	27.1549	65.5558	493.443	122.216	285.296	36.2515	54.4279	228.07	164.673	258.472	1.66187	55.019	193.183	214.844	1198.23	247.325	7718.54
RHBDF1	9.39038	0.000212805	24.324	36.9237	0	44.9703	9.37256	34.881	102.457	3.39436	10.926	92.717	8.55011	41.4772	11.4478	9.81486	11.1999	32.9346	32.0902	0	9.00311	65.8189	40.7003	187.85	32.8614	952.04
MALL	9.34965	1.19675e-05	44.594	52.8907	8.39449	160.329	25.4398	51.6239	37.4499	25.4577	25.0655	61.2875	22.6326	80.7125	43.8834	17.3991	75.3446	48.3041	93.9368	0.553955	24.0083	92.3175	32.0265	34.652	235.218	1825.23
SLC28A3	9.34334	0.0016078	22.297	13.9711	0	52.1395	1.33894	23.7191	58.6479	1.69718	7.06975	29.858	0	31.3882	17.1717	0	0	8.78256	14.5865	14.9568	4.00138	47.8683	28.6904	189.674	39.7796	438.055
PLPP3	9.21945	0.000155006	24.324	67.8598	15.8563	93.8511	9.37256	44.6477	169.584	22.0633	7.06975	172.862	0	59.9738	11.4478	21.8604	67.1992	27.4455	71.182	0	32.5112	317.982	143.452	249.859	122.798	1398.86
PERM1	9.14384	0.00404818	4.054	7.98351	0	10.4279	8.03362	0	0	3.39436	5.78434	6.2859	0	8.96805	0	15.6145	0	13.1738	22.7549	5.53955	0	97.4462	9.34105	54.7137	6.91819	105.133
GAD1	9.13349	2.48234e-06	121.62	144.701	15.8563	50.1843	17.4062	269.281	24.0245	71.2816	52.059	246.722	0	217.475	112.57	65.5811	137.453	180.042	120.192	58.1653	170.059	1220.64	1296.4	950.195	1409.58	102.213
EFEMP1	9.06638	0.00362561	20.27	4.98969	19.5871	28.6767	0	8.37144	24.7311	0	3.85623	53.4301	0	19.6176	1.90797	8.9226	13.2362	10.9782	28.006	0	20.5071	31.6273	23.3526	41.9472	0	543.189
GADD45A	9.00901	7.88927e-12	703.369	1208.5	295.673	660.868	472.645	1011.55	213.394	614.379	237.801	284.437	276.621	500.529	616.275	392.594	225.016	786.039	344.241	621.538	476.164	1409.55	2173.8	1517.39	2632.37	15837.2
ABTB2	8.91183	5.25214e-06	103.377	59.8763	137.11	89.9407	25.4398	27.9048	89.7384	32.2464	41.7758	45.5728	12.0707	82.394	20.9877	45.9514	44.7995	59.2823	88.1023	0	33.5116	109.413	146.788	481.481	31.1319	1676.29
TAS1R1	8.89892	0.00169568	103.377	63.868	0	4.56221	10.7115	15.3476	14.8386	20.3662	12.2114	42.4298	0	26.9042	74.4109	10.261	2.03634	25.2499	29.1729	0	3.50121	58.9806	78.0645	344.697	6.91819	578.233
HES4	8.89871	0.00170134	14.189	7.98351	0	34.5424	2.67787	18.1381	52.9951	13.5774	5.78434	4.71442	9.05306	22.4201	15.2638	9.36873	40.7268	13.1738	24.5053	0	0	62.3998	28.6904	72.9516	0	516.905
MFAP2	8.87207	0.000775933	10.135	4.98969	34.5107	26.0698	0	0	40.9829	5.09154	3.85623	34.5724	0	26.9042	13.3558	6.24582	22.3997	12.076	8.75188	1.66187	5.00173	33.3369	14.0116	20.0617	53.616	481.861
SH2D3A	8.81805	0.000105263	40.54	41.9134	16.789	62.5674	8.03362	30.6953	118.002	23.7605	27.6363	58.1446	0	41.4772	148.822	8.9226	22.3997	18.6629	70.5985	0	22.5078	91.4627	52.7102	401.234	226.571	992.926
AMBP	8.78259	0.0051273	28.378	15.967	0	23.4628	2.67787	29.3001	152.626	0	7.71245	14.1433	14.0825	4.48403	5.72392	1.78452	16.2907	12.076	15.1699	0	11.0038	27.3533	40.0331	62.0089	0	695.048
AC012076.2	8.66598	2.59313e-05	85.134	57.8804	0	16.9453	16.0672	37.6715	22.6113	23.7605	20.5665	64.4305	4.52653	30.2672	103.03	22.7526	36.6541	40.6193	38.5083	3.87769	10.5036	33.3369	71.3923	415.824	41.5091	879.031
BTBD17	8.6606	0.000535795	34.459	49.8969	2.79816	9.12441	6.69468	8.37144	6.35942	11.8803	29.5644	7.85737	0	12.3311	49.6073	13.83	4.07268	12.076	32.6737	0	44.0152	197.457	76.0628	401.234	86.4774	0
NTRK2	8.55516	0.00685315	95.269	25.9464	0	57.3535	16.0672	48.8334	57.9413	32.2464	32.1352	202.72	0	117.145	36.2515	15.6145	0	82.3365	113.774	0	73.5254	288.065	83.4022	125.842	198.898	1571.16
CD44	8.52083	2.38525e-08	4122.92	3311.16	444.908	5817.47	1837.02	1159.44	6821.53	1091.29	1293.12	3056.52	771.522	2217.91	2217.06	476.021	2811.17	938.636	2784.85	2482.27	1524.53	4015.81	5559.93	14499.1	11396	65842.7
AJUBA	8.51271	0.00894289	14.189	12.9732	0	72.3436	0	11.1619	110.23	8.4859	4.49893	66.0019	0	37.5537	0	8.9226	7.12719	42.815	25.0887	0	5.00173	79.4956	29.3576	41.9472	13.8364	794.341
PLEKHN1	8.45606	2.23393e-05	14.189	11.9753	54.0978	12.3831	10.7115	47.4382	74.8998	20.3662	14.1395	44.0013	0	33.6302	3.81594	13.83	40.7268	12.076	47.8436	17.1726	27.0093	49.5779	28.0231	83.8944	129.716	829.385
NRARP	8.43279	2.96793e-05	28.378	22.9526	36.3761	37.1494	5.35575	20.9286	74.1932	10.1831	8.35516	23.5721	0	20.1781	41.9754	5.79969	38.6905	8.78256	45.5098	22.7122	11.504	79.4956	36.0298	153.198	17.2955	744.694
ELK3	8.42944	9.56025e-07	160.133	143.703	44.7706	145.339	44.1849	69.762	149.8	39.0352	48.2028	124.147	36.2122	160.304	110.662	57.9969	77.3809	106.489	156.95	0	68.5236	143.605	324.268	516.133	285.375	2602.05
TSHR	8.39302	0.000680695	18.243	72.8495	0	38.4529	77.6583	61.3906	33.9169	45.8239	52.7018	135.147	0	84.636	38.1594	35.6904	26.4724	49.4019	49.594	0	66.0228	389.785	435.026	534.371	594.964	0
IL4R	8.36895	0.00790648	32.432	30.9361	27.0489	183.792	6.69468	50.2287	341.995	0	5.14163	53.4301	38.224	52.6873	38.1594	16.9529	41.745	28.5433	128.361	0	4.00138	82.06	96.0794	359.287	1.72955	1845.67
CEBPA	8.34295	0.00693115	18.243	0	19.5871	5.21395	6.69468	15.3476	27.5575	0	9.64056	22.0006	12.0707	12.8916	5.72392	14.7223	0	32.9346	67.0977	0	0	68.3833	88.0727	32.8282	0	405.931
PHLDA1	8.33916	6.72005e-06	97.296	101.79	35.4434	367.584	60.2521	193.938	578	76.3731	59.1288	344.153	15.0884	300.43	150.73	64.6888	228.07	119.662	121.943	245.956	49.5171	174.377	370.306	678.45	228.3	5601.27
HKDC1	8.33212	0.0082572	12.162	9.97938	0	104.931	6.69468	13.9524	161.812	6.78872	5.14163	31.4295	0	10.0891	15.2638	22.3065	6.10902	21.9564	43.7594	0	7.00242	52.1423	17.3477	189.674	0	797.261
C22orf24	8.31297	0.000970803	26.351	56.8825	0	5.86569	12.0504	37.6715	0	10.1831	14.7822	36.1439	0	26.3436	38.1594	13.3839	0	35.1302	23.3383	12.187	5.5019	87.1887	35.3625	111.251	50.1569	487.702
SLC6A20	8.31202	0.000219274	107.431	60.8742	17.7217	39.7564	8.03362	33.4858	15.5452	10.1831	7.71245	64.4305	0	52.6873	20.9877	13.3839	7.12719	19.7608	18.0872	0	9.50328	96.5914	88.74	204.265	41.5091	671.685
BHLHA15	8.28394	6.42239e-06	30.405	44.9072	0	19.5523	49.5407	27.9048	116.589	27.1549	50.1309	20.4292	56.8331	40.9167	74.4109	9.81486	8.14536	35.1302	40.2586	35.4531	16.0055	51.2875	88.74	437.71	38.05	922.837
IMPA2	8.23815	0.000324337	34.459	14.9691	115.657	89.9407	9.37256	53.0191	311.611	32.2464	25.0655	67.5734	52.3066	30.8277	17.1717	39.7056	54.9812	25.2499	77.6	18.8345	26.009	55.5614	34.6953	207.912	0	2088.06
GCSAM	8.21358	5.33752e-07	172.295	174.639	40.107	64.5226	45.5238	129.757	120.829	74.6759	55.9153	105.289	44.2594	127.234	200.337	51.3049	42.7631	122.956	58.3459	101.928	48.5167	58.1258	70.0579	594.556	103.773	3022.58
COL18A1-AS1	8.16523	0.00444079	4.054	5.98763	14.9235	11.7314	0	11.1619	39.5697	0	5.14163	23.5721	0	7.84704	0	9.36873	5.09085	9.88038	15.1699	0	5.5019	47.0135	18.0149	100.309	0	201.505
AC022144.1	8.10231	0.000460079	46.621	210.565	0	22.1593	17.4062	13.9524	52.9951	45.8239	16.7103	25.1436	5.53242	29.7067	24.8036	20.9681	15.2725	19.7608	25.0887	0	9.50328	33.3369	84.7367	397.586	46.6978	721.331
IRF8	8.08465	0.00366781	4.054	17.9629	0	22.1593	0	11.1619	208.448	11.8803	7.71245	34.5724	0	54.9293	0	8.9226	34.6178	14.2717	102.105	7.75537	8.50293	115.397	380.981	351.992	96.8547	227.789
LINC02688	8.01252	0.0014277	46.621	14.9691	0	13.6866	0	8.37144	15.5452	5.09154	8.35516	22.0006	0	21.2991	7.63189	15.1684	0	19.7608	32.0902	3.32373	2.50086	163.265	48.0397	184.203	3.4591	96.3722
EZH2	8.00933	0.000275718	18.243	19.9588	0	48.8808	36.1513	23.7191	85.4988	45.8239	25.0655	51.8587	1.50884	57.1713	20.9877	11.1532	7.12719	39.5215	51.9278	0	25.5088	62.3998	126.771	187.85	19.025	808.942
MAPK15	8.00776	0.00214099	12.162	58.8784	0	3.25872	1.33894	6.9762	19.0782	5.09154	2.57082	3.14295	2.51474	8.96805	17.1717	11.1532	2.03634	10.9782	0	5.53955	0	49.5779	18.0149	62.0089	17.2955	213.187
EPOP	7.94297	0.00244467	8.108	8.98144	0	11.7314	8.03362	13.9524	62.181	11.8803	1.92811	3.14295	0	20.1781	0	5.35356	0	12.076	16.9203	1.10791	7.50259	72.6573	36.697	29.1807	15.5659	254.072
AC022558.2	7.93362	1.1444e-05	77.026	39.9175	0	42.3634	29.4566	15.3476	22.6113	11.8803	16.0676	33.001	16.0943	17.3756	53.4232	16.0607	7.12719	17.5651	35.591	12.741	15.0052	26.4985	36.0298	176.908	50.1569	706.729
FRMD6	7.84492	0.00228131	22.297	16.9649	0	95.8063	4.01681	51.6239	48.0489	0	9.64056	97.4314	13.0766	90.8015	7.63189	22.7526	47.854	87.8256	56.5955	9.41724	11.504	65.8189	61.384	213.384	0	1095.14
EPPK1	7.83821	2.04163e-06	103.377	188.61	13.9908	368.235	65.6079	146.5	666.325	140.866	136.253	121.004	25.1474	157.501	179.349	99.0409	197.525	148.206	163.952	71.4602	126.044	344.481	237.53	904.6	231.759	4725.16
OR1G1	7.79434	0.00583373	2.027	13.9711	0	0	4.01681	4.18572	2.82641	1.69718	1.28541	11.0003	4.02358	10.0891	1.90797	0	0	7.68474	4.66767	3.32373	0	20.515	24.0198	54.7137	48.4273	0
AP001269.4	7.67664	0.00184443	6.081	14.9691	0	10.4279	6.69468	12.5572	0	10.1831	12.2114	4.71442	0	10.0891	13.3558	1.33839	0	3.29346	5.83459	0	7.00242	46.1587	23.3526	21.8855	24.2137	122.656
MCAM	7.59408	0.00354027	28.378	18.9608	0	62.5674	6.69468	26.5096	55.8215	8.4859	16.0676	150.862	0	24.6621	11.4478	7.58421	5.09085	31.8368	61.8466	0	7.50259	93.1722	37.3642	331.93	15.5659	569.472
SLC7A11	7.59376	0.000208061	16.216	80.833	13.0581	128.394	277.16	106.038	211.274	108.62	100.262	117.861	84.9981	693.342	7.63189	52.6433	152.725	218.466	81.6842	148.46	22.5078	153.862	398.329	164.141	53.616	4479.85
GBP1	7.58718	0.00197544	8.108	9.97938	3.73088	21.5075	6.69468	12.5572	105.99	0	5.14163	48.7157	0	38.6747	3.81594	10.7071	13.2362	14.2717	72.9323	0	19.5067	60.6902	230.19	176.908	34.591	292.037
AC092611.1	7.57635	0.000257732	32.432	40.9155	0	24.1145	26.7787	15.3476	11.3056	18.669	9.64056	23.5721	0	30.8277	15.2638	22.3065	10.1817	24.152	16.3368	0	13.0045	30.7725	25.3543	255.331	51.8864	303.718
LINC02284	7.57495	0.000890458	36.486	66.8619	0.932721	0	14.7283	16.7429	9.18582	23.7605	5.78434	77.0023	0	52.6873	32.4355	4.90743	3.05451	59.2823	27.4226	3.87769	20.0069	127.364	109.424	226.15	60.5342	379.648
AP000897.1	7.53879	0.00353987	2.027	9.97938	43.8379	13.0349	0	4.18572	18.3716	11.8803	1.92811	25.1436	0	27.4647	5.72392	0	7.12719	3.29346	25.6722	0	12.5043	44.4491	25.3543	31.0044	107.232	216.107
IFI44	7.51458	0.00140199	16.216	23.9505	0	14.3384	4.01681	6.9762	26.8509	1.69718	6.42704	40.8583	0	43.7192	22.8957	0	6.10902	16.4673	35.591	47.0862	2.50086	34.1917	130.107	240.74	57.0751	163.541
FUT3	7.51443	0.00424028	97.296	109.773	0	16.9453	9.37256	19.5334	13.4254	6.78872	5.14163	22.0006	0	20.7386	32.4355	0	0	30.739	34.4241	6.09351	5.5019	303.451	54.7119	246.212	160.848	78.85
CAVIN1	7.43927	0.00018656	72.972	27.9423	0	29.9802	2.67787	41.8572	249.43	25.4577	20.5665	122.575	48.283	73.9864	57.2392	33.4597	75.3446	65.8692	118.442	24.374	10.5036	71.8025	84.0694	207.912	245.596	1550.72
ADAM32	7.43725	6.92511e-05	18.243	35.9258	13.9908	40.4081	8.03362	29.3001	14.132	20.3662	20.5665	70.7164	0	66.6999	3.81594	34.7981	3.05451	21.9564	29.1729	14.4028	10.5036	64.1093	35.3625	65.6565	114.15	619.118
RUNX1	7.43129	5.34026e-05	83.107	116.759	76.4831	276.991	46.8628	108.829	441.626	22.0633	23.7801	528.016	140.825	359.283	11.4478	16.5068	378.759	163.575	299.898	192.776	59.5205	280.372	459.713	543.49	556.914	4713.48
PGA4	7.43057	0.00584977	46.621	38.9196	0	0	17.4062	58.6001	19.0782	20.3662	12.2114	202.72	0	87.4385	32.4355	32.1214	4.07268	51.5975	44.9263	0	7.00242	386.366	88.74	246.212	46.6978	549.029
CLCF1	7.37121	0.000732135	220.943	78.8371	0	39.1046	22.7619	33.4858	82.6724	30.5493	19.2811	56.5731	0	41.4772	97.3066	10.7071	23.4179	37.3259	25.0887	17.7266	10.0035	66.6737	56.7135	361.111	91.666	1060.09
SULT2B1	7.36759	0.00652193	2.027	9.97938	0	4.56221	5.35575	0	0	0	0	7.85737	0	6.16553	7.63189	3.56904	5.09085	4.39128	18.6707	1.10791	5.5019	48.7231	8.67383	12.7665	8.64774	81.7703
ALS2CL	7.34474	1.87005e-05	72.972	89.8144	0	222.896	41.507	174.405	480.489	93.3449	92.5494	169.719	111.151	122.75	116.386	88.3337	106.908	298.607	153.45	88.0789	43.515	234.213	136.78	738.635	506.757	3352.58
KRT8P31	7.31912	0.00380729	28.378	11.9753	0	10.4279	6.69468	27.9048	1.4132	8.4859	17.9957	47.1442	0	14.0126	34.3435	23.6449	0	12.076	15.7534	0	7.00242	27.3533	34.0281	94.8371	13.8364	341.683
MGLL	7.29396	0.00067841	8.108	32.932	21.4526	111.448	4.01681	27.9048	260.736	6.78872	27.6363	133.575	49.7918	119.948	40.0674	42.3823	49.8903	65.8692	112.024	0	20.5071	169.249	160.132	113.075	62.2637	1682.13
FAM107B	7.28925	1.1489e-07	1283.09	1565.77	270.489	1772.09	866.292	820.401	3272.27	697.541	552.083	455.728	462.712	593.573	688.778	944.457	551.848	646.616	832.595	869.156	326.613	826.583	1609.33	3339.36	4790.85	22959.9
AP000692.2	7.25064	0.00365463	8.108	3.99175	0	3.91046	1.33894	0	0	3.39436	5.78434	6.2859	0	7.84704	7.63189	4.01517	0	0	8.16842	17.1726	8.50293	30.7725	13.3444	16.4141	36.3205	70.0889
KLHL21	7.23591	2.13111e-11	531.074	672.61	235.046	241.797	250.381	301.372	332.103	324.161	273.149	427.441	401.352	352.556	940.63	295.338	282.033	432.541	291.729	234.877	383.132	676.14	1291.73	2046.29	759.271	8942.17
PGGHG	7.16331	0.00139708	115.539	31.934	0	346.728	17.4062	54.4144	509.46	27.1549	48.8455	44.0013	70.9156	55.4898	112.57	13.83	66.181	12.076	107.356	81.9854	28.5098	158.991	112.093	2575.19	22.4841	423.454
NIPAL4	7.08947	0.00579404	16.216	222.54	0	13.6866	13.3894	80.924	13.4254	52.6126	8.35516	56.5731	0	43.1587	137.374	20.522	0	41.7172	47.8436	33.2373	22.0076	459.023	373.642	262.626	435.846	0
RBM44	7.03247	0.000759067	20.27	66.8619	0	75.6023	21.423	20.9286	3.53301	72.9788	24.4228	42.4298	0	36.4327	15.2638	46.8436	20.3634	15.3695	15.7534	13.8489	4.50155	40.1752	49.3741	151.375	51.8864	665.844
PODXL	7.00386	1.52565e-05	172.295	282.417	86.7431	357.807	85.6919	103.248	628.169	86.5562	73.911	331.581	126.24	171.514	76.3189	112.871	144.58	104.293	320.319	166.187	112.039	215.407	143.452	784.23	62.2637	5335.52
WTIP	6.94993	0.00067841	30.405	17.9629	21.4526	12.3831	2.67787	37.6715	23.3179	13.5774	12.2114	100.574	0	59.9738	17.1717	26.7678	14.2544	54.891	67.0977	0	20.5071	184.635	36.0298	178.732	41.5091	534.428
PCSK5	6.94401	0.00437506	34.459	23.9505	0	189.006	5.35575	44.6477	168.171	6.78872	14.1395	102.146	11.0648	51.0058	9.53986	15.1684	90.6171	46.1084	67.6812	0	13.5047	121.38	46.7052	306.397	12.1068	1150.63
ARHGDIG	6.94039	0.00501497	2.027	0	17.7217	1.95523	4.01681	8.37144	19.0782	5.09154	3.21352	11.0003	0	3.92352	9.53986	1.78452	0	4.39128	16.3368	10.5251	12.0041	25.6437	12.0099	32.8282	0	172.302
NEFL	6.88164	0.00522393	2.027	8.98144	0	15.6419	16.0672	20.9286	0	22.0633	16.0676	64.4305	0	43.1587	22.8957	13.3839	43.7813	45.0106	16.9203	12.741	42.0145	81.2052	31.3592	83.8944	537.889	0
AC011446.2	6.87786	0.000238471	99.323	0	11.1927	72.9953	24.1009	25.1143	93.2714	52.6126	35.9914	4.71442	33.1945	42.5982	24.8036	52.6433	24.4361	23.0542	9.9188	14.9568	4.00138	11.9671	128.106	182.379	95.1251	759.296
CDH23	6.86585	0.000419618	56.756	57.8804	0	11.0796	16.0672	32.0905	22.6113	13.5774	16.7103	97.4314	0	71.7444	74.4109	10.261	54.9812	41.7172	75.2662	16.6187	15.0052	160.701	133.444	151.375	46.6978	741.774
FABP5P3	6.84316	0.00527263	6.081	2.99381	0	6.51744	0	6.9762	0	5.09154	5.14163	7.85737	0	12.3311	9.53986	3.56904	1.01817	15.3695	2.91729	0.553955	1.50052	27.3533	2.00165	20.0617	22.4841	84.6907
CCBE1	6.79346	0.00258483	22.297	71.8516	0	32.5872	20.084	29.3001	5.65281	6.78872	10.2833	72.2878	0	56.0503	13.3558	20.0758	36.6541	10.9782	36.7579	12.187	47.5164	173.523	20.6837	109.427	598.423	0
PGA3	6.78324	0.00330885	85.134	37.9217	13.0581	8.47267	6.69468	30.6953	6.35942	33.9436	20.5665	143.004	0	57.1713	9.53986	15.1684	0	51.5975	37.9248	0	6.00207	197.457	72.7267	452.3	153.93	122.656
ETS2	6.77403	1.60964e-09	987.149	2373.1	116.59	931.342	413.731	567.863	951.086	386.957	233.944	578.303	264.55	923.149	1160.05	368.503	1009.01	511.584	720.571	516.286	569.697	1924.14	4523.74	3853.67	3248.09	10665.2
TYRO3	6.76707	0.00887773	6.081	6.98557	0	32.5872	14.7283	39.0667	50.1687	16.9718	1.92811	102.146	0	45.9613	0	20.522	20.3634	55.9888	36.1744	0	8.50293	125.654	14.0116	93.0133	50.1569	534.428
TNFRSF12A	6.759	8.3706e-10	409.454	730.491	152.966	293.285	428.46	192.543	256.496	325.859	203.095	292.294	384.252	294.264	621.999	416.685	241.306	192.118	1155.83	676.379	216.075	1162.52	727.935	1415.26	2744.79	7271.72
NFATC1	6.71604	0.000783194	40.54	35.9258	27.0489	38.4529	4.01681	34.881	102.457	13.5774	17.353	70.7164	0	40.9167	74.4109	0	29.5269	26.3477	38.5083	153.446	26.009	149.588	116.096	200.617	72.641	832.305
PLCD3	6.71488	6.70073e-10	56.756	118.755	10.2599	31.2837	32.1345	83.7144	29.6773	54.3098	25.7082	58.1446	38.727	89.12	64.871	30.783	67.1992	53.7932	64.7639	98.0501	107.537	314.563	124.77	293.63	255.973	990.005
EXTL1	6.70647	0.00238675	30.405	27.9423	0	41.7116	4.01681	41.8572	30.3839	32.2464	5.14163	25.1436	7.54421	19.6176	97.3066	12.9378	0	31.8368	33.8406	12.741	13.0045	86.3339	33.3609	528.899	0	172.302
ARHGAP23	6.7052	3.13717e-05	36.486	31.934	0	30.632	2.67787	25.1143	78.4328	20.3662	14.7822	95.86	26.1533	45.9613	49.6073	6.69195	19.3452	43.9128	28.006	19.9424	16.0055	141.895	40.0331	136.784	150.471	575.313
TXNIP	6.63691	0.00308606	482.426	745.46	0	281.553	100.42	149.291	503.1	93.3449	75.8391	176.005	0	270.723	463.637	133.839	352.287	223.955	289.979	47.6401	481.666	1640.34	1630.01	851.71	536.16	3849.05
AC016596.1	6.63144	0.00926632	38.513	27.9423	0	26.0698	1.33894	78.1335	0	13.5774	21.8519	66.0019	0	31.9487	17.1717	7.13808	0	39.5215	23.3383	3.32373	3.50121	51.2875	44.7036	140.432	55.3455	403.011
PTGER3	6.62919	0.00210556	83.107	71.8516	0	16.9453	20.084	23.7191	4.23961	10.1831	19.2811	34.5724	0	47.6428	17.1717	11.5994	13.2362	29.6411	23.3383	0	13.0045	61.545	72.0595	149.551	43.2387	438.055
IL1R1	6.56931	6.30172e-07	289.861	765.419	157.63	417.116	207.535	429.734	348.355	74.6759	77.7672	592.446	110.648	460.173	234.681	174.883	470.395	131.738	494.773	376.69	162.556	359.012	487.069	921.014	1947.47	6626.32
ALOXE3	6.54317	4.48553e-05	22.297	30.9361	44.7706	7.82093	16.0672	13.9524	0	13.5774	21.2092	29.858	13.5796	28.5857	53.4232	56.6585	24.4361	16.4673	31.5068	29.9136	9.00311	31.6273	46.7052	91.1896	44.9682	589.915
CLDN23	6.53564	0.000115761	14.189	31.934	0	44.9703	21.423	15.3476	38.1565	57.7041	48.2028	29.858	53.8154	29.7067	20.9877	31.2291	9.16353	12.076	42.009	12.741	28.5098	47.8683	14.6788	109.427	27.6728	741.774
KCNE1	6.53263	0.00713005	24.324	20.9567	0	9.12441	6.69468	20.9286	4.23961	10.1831	5.78434	39.2869	0	44.2798	24.8036	7.13808	0	36.2281	22.7549	0	11.504	67.5285	18.6821	36.4758	19.025	353.365
AC008906.2	6.52787	0.00298099	44.594	28.9402	0	8.47267	0	9.76668	0	5.09154	6.42704	9.42885	0	18.4966	20.9877	7.13808	8.14536	19.7608	12.8361	11.6331	4.00138	18.8054	22.0182	167.789	67.4524	90.5315
CAPN12	6.45802	0.000453118	36.486	123.744	4.66361	22.1593	13.3894	19.5334	7.06602	11.8803	13.4968	58.1446	29.6739	34.7512	72.5029	22.7526	7.12719	24.152	49.594	0	24.0083	102.575	41.3675	182.379	29.4023	622.039
TRIP6	6.44752	0.00134022	12.162	7.98351	0	45.6221	2.67787	6.9762	122.242	1.69718	26.3509	31.4295	52.3066	24.6621	49.6073	19.6297	11.1999	26.3477	46.6767	3.87769	8.00276	38.4656	23.3526	109.427	157.389	525.667
AL596325.2	6.43683	0.00567993	8.108	7.98351	0	13.0349	0	1.39524	12.7188	13.5774	6.42704	15.7147	2.01179	7.84704	11.4478	6.24582	0	9.88038	1.16692	8.86328	1.50052	0.854791	14.6788	27.3569	8.64774	166.461
PTGER4	6.43224	0.000264654	36.486	78.8371	19.5871	26.0698	32.1345	30.6953	50.8753	28.8521	32.1352	61.2875	0	57.1713	28.6196	8.9226	61.0902	65.8692	86.9353	0	42.5147	111.978	278.23	124.018	58.8046	695.048
CCNB2	6.39453	0.00256448	38.513	28.9402	0	12.3831	12.0504	15.3476	4.23961	8.4859	7.71245	14.1433	0	23.5411	30.5276	8.03034	26.4724	23.0542	23.3383	0	4.50155	39.3204	24.6871	76.5992	15.5659	315.4
CTNNAL1	6.37702	8.58462e-07	612.154	404.165	45.7033	189.006	365.53	298.581	161.812	213.845	148.465	161.862	37.2181	209.628	530.416	241.356	122.18	324.955	213.546	64.2588	161.556	248.744	797.992	1063.27	819.806	4625.87
KLF2	6.35313	0.000939462	48.648	72.8495	45.7033	101.672	17.4062	61.3906	48.0489	98.4365	88.0505	61.2875	0	35.3117	103.03	82.9802	19.3452	162.477	49.0105	380.013	5.00173	99.1558	159.465	445.005	48.4273	1728.86
AC080023.1	6.34652	0.00603936	2.027	18.9608	0	3.25872	6.69468	0	0	1.69718	11.5687	11.0003	0	5.04453	5.72392	3.12291	0	17.5651	4.08421	7.20142	9.00311	19.6602	44.7036	25.5331	13.8364	75.9296
BICDL2	6.32753	9.46815e-06	101.35	91.8103	30.7798	140.125	30.7955	34.881	363.9	52.6126	88.6932	42.4298	38.224	71.1839	310.999	52.1972	89.599	32.9346	105.023	83.0933	52.018	156.427	124.102	736.812	243.866	1760.98
ADAMTS17	6.31616	7.62196e-05	38.513	28.9402	11.1927	27.3732	48.2017	27.9048	81.2592	32.2464	23.1374	80.1452	0	70.6234	45.7913	27.6601	30.5451	29.6411	49.594	1.10791	26.009	125.654	119.432	370.23	41.5091	473.1
KLF4	6.25616	1.8655e-05	267.564	165.658	17.7217	224.852	42.846	179.986	64.3008	137.472	256.439	196.434	85.5011	160.864	246.128	218.604	93.6716	425.954	92.7699	332.373	12.0041	224.81	445.034	944.724	219.653	3472.32
FP565260.3	6.22877	0.00175523	10.135	21.9546	0	21.5075	12.0504	0	43.1027	6.78872	5.78434	14.1433	1.0059	46.5218	40.0674	11.1532	5.09085	24.152	76.4331	3.32373	4.00138	48.7231	104.753	83.8944	98.5842	236.55
FUT6	6.2254	0.00135699	52.702	74.8454	15.8563	9.12441	13.3894	30.6953	11.3056	6.78872	13.4968	39.2869	0	23.5411	19.0797	7.58421	0	31.8368	44.3429	0.553955	7.00242	105.994	59.3824	295.454	110.691	81.7703
BMP2	6.22031	0.000549659	12.162	37.9217	120.321	168.15	57.5743	143.71	346.941	40.7323	26.9936	83.2882	160.44	66.1394	20.9877	51.7511	25.4542	75.7496	68.2647	62.5969	9.50328	76.9312	56.0463	220.679	32.8614	2207.8
RAB44	6.21103	0.0037954	8.108	41.9134	36.3761	7.16918	14.7283	11.1619	8.47922	37.338	18.6384	44.0013	0	26.9042	82.0428	16.0607	0	58.1844	0	77.5537	12.5043	62.3998	58.7152	258.978	46.6978	391.33
SEMA3B	6.20416	0.000525007	72.972	122.746	34.5107	162.284	16.0672	82.3192	372.379	49.2182	25.0655	102.146	0	48.2033	36.2515	21.4142	79.4173	76.8474	56.5955	101.374	31.0107	211.133	132.776	426.767	65.7228	1603.28
AC020659.1	6.18237	0.00695843	6.081	6.98557	2.79816	12.3831	13.3894	20.9286	16.9584	20.3662	11.5687	34.5724	8.55011	13.4521	30.5276	1.78452	0	7.68474	0	0	4.50155	70.0929	24.0198	107.604	0	140.178
AL109806.1	6.16474	0.00274693	18.243	21.9546	4.66361	3.91046	4.01681	6.9762	0	10.1831	8.99786	9.42885	15.0884	9.52855	15.2638	4.01517	0	14.2717	0	11.6331	4.50155	53.8518	40.7003	62.0089	0	105.133
RSAD2	6.14727	0.000100892	60.81	83.8268	5.59633	54.0947	89.7087	76.7382	97.511	88.2534	76.4818	89.5741	0	161.985	43.8834	38.3672	36.6541	99.9016	85.7684	73.1221	95.533	175.232	154.795	443.181	41.5091	1387.18
CCDC68	6.13643	0.00978764	18.243	33.9299	0	102.976	22.7619	27.9048	97.511	0	12.2114	39.2869	6.53832	17.9361	3.81594	23.6449	18.3271	17.5651	22.1714	11.6331	6.50224	29.9177	10.6755	67.4803	0	677.526
UPK3B	6.12416	0.00738535	2.027	1.99588	1.86544	14.9901	0	4.18572	0	11.8803	5.78434	17.2862	11.0648	11.2101	9.53986	3.12291	0	31.8368	11.0857	0	15.5054	120.526	14.0116	29.1807	10.3773	73.0092
SERPINB9	6.12235	0.00121869	26.351	44.9072	0	99.7168	30.7955	20.9286	37.4499	6.78872	33.4206	44.0013	0	71.7444	49.6073	9.81486	43.7813	31.8368	81.1007	18.8345	19.0066	95.7366	163.468	62.0089	24.2137	738.853
AC073130.3	6.11952	0.000673438	16.216	13.9711	5.59633	11.7314	9.37256	16.7429	23.3179	5.09154	11.5687	20.4292	0	24.6621	13.3558	12.4916	13.2362	16.4673	18.6707	0	9.00311	41.03	24.6871	40.1234	6.91819	280.355
JAG1	6.09247	1.18897e-05	158.106	136.718	18.6544	267.867	42.846	90.6906	370.966	62.7957	62.985	119.432	28.668	175.437	103.03	41.044	145.598	110.88	168.62	40.4387	58.02	202.586	332.942	629.208	122.798	2251.6
TPBG	6.09129	0.00225069	16.216	24.9485	0	65.1744	8.03362	16.7429	124.362	5.09154	34.0633	44.0013	29.6739	40.3562	5.72392	20.9681	53.963	20.8586	40.2586	4.43164	10.5036	77.786	18.6821	98.4847	6.91819	712.57
TNFRSF10B	6.0853	3.40149e-05	99.323	162.664	76.4831	267.215	58.9132	186.962	268.509	42.4295	106.046	284.437	57.839	141.247	118.294	67.3656	198.543	489.628	140.03	182.805	262.591	143.605	206.837	806.116	55.3455	3939.58
PPP1R1B	6.05648	0.00213822	109.458	27.9423	0	4.56221	29.4566	25.1143	48.0489	18.669	26.3509	58.1446	0	35.8722	68.687	34.7981	18.3271	35.1302	53.0947	27.1438	14.505	92.3175	36.697	211.56	6.91819	662.924
DEF6	6.05429	0.00267635	85.134	49.8969	0	58.6569	26.7787	25.1143	206.328	20.3662	52.7018	50.2872	3.01769	39.7957	32.4355	33.9059	3.05451	28.5433	46.6767	0	12.0041	73.512	152.793	222.503	98.5842	689.207
MYADML2	6.03996	0.00300422	14.189	6.98557	0	10.4279	8.03362	12.5572	2.11981	15.2746	5.14163	6.2859	0	8.40755	1.90797	6.24582	0	12.076	15.1699	0	5.00173	58.9806	9.34105	27.3569	41.5091	67.1685
SPRY2	6.02793	9.5047e-08	198.646	203.579	121.254	122.528	69.6247	114.41	96.0978	130.683	66.8412	231.007	71.9215	143.489	125.926	115.994	75.3446	107.586	92.7699	75.8919	68.0235	143.605	276.895	155.022	325.155	2642.93
MIR17HG	5.98903	0.00883472	6.081	10.9773	0	45.6221	8.03362	8.37144	28.2641	23.7605	9.64056	73.8593	1.0059	38.6747	22.8957	6.24582	0	35.1302	28.006	6.64746	24.5085	32.4821	41.3675	71.1279	0	452.657
THBS1	5.98402	0.00894289	293.915	667.621	69.9541	1770.14	34.8123	154.872	1613.88	20.3662	52.7018	1203.75	181.061	749.393	114.478	84.7647	1231.99	221.76	1490.15	188.899	77.5268	412.864	1547.95	904.6	501.569	12735.7
EZR	5.93278	5.33752e-07	7242.47	7210.1	809.602	2913.95	2169.08	2056.58	5346.15	3100.75	2151.13	1224.18	949.062	1856.39	6721.79	1886.68	2065.87	2251.63	2468.03	2485.6	2659.92	2884.92	7524.88	11336.7	13068.5	55063.6
LRRFIP1	5.89762	2.23789e-07	2154.7	4018.7	1037.19	3269.8	2080.71	2288.19	5806.85	2742.64	1621.54	1598.19	1170.86	1487.01	2766.56	1765.78	1607.69	1957.41	1886.91	1337.8	1271.94	1275.35	2258.53	9948.78	9145.85	42362.9
SCNN1A	5.8834	2.64984e-07	83.107	280.421	34.5107	48.8808	38.8292	65.5763	177.357	54.3098	40.4904	94.2885	15.5914	44.2798	114.478	31.6752	179.198	90.0212	60.6797	100.266	109.538	583.822	269.556	410.353	281.916	1030.89
TFPI	5.86031	0.0038034	435.805	336.305	62.4923	737.122	174.062	86.5049	2190.47	101.831	147.822	224.721	110.648	311.079	164.086	94.5796	271.851	86.7278	280.644	62.5969	54.0186	252.163	152.126	999.437	382.23	7371.01
RNF14P3	5.84998	0.00562639	277.699	245.493	0	7.16918	45.5238	64.1811	0	37.338	35.3487	62.859	3.52063	47.0823	125.926	13.83	13.2362	47.2063	22.7549	33.2373	22.5078	72.6573	267.554	683.922	283.646	385.489
MMP25	5.84069	2.29561e-07	22.297	20.9567	18.6544	4.56221	26.7787	25.1143	8.47922	32.2464	19.2811	31.4295	6.53832	29.7067	17.1717	23.1988	18.3271	9.88038	29.1729	12.187	9.50328	111.978	50.7085	162.317	19.025	216.107
AC011298.1	5.83833	0.00317411	227.024	31.934	5.59633	24.1145	8.03362	26.5096	20.4915	25.4577	3.21352	31.4295	39.2299	33.0697	22.8957	65.135	0	29.6411	26.8391	0	21.0073	130.783	55.3791	255.331	95.1251	443.896
TEAD4	5.82783	0.00180946	6.081	50.8948	16.789	28.025	12.0504	5.58096	44.5159	1.69718	3.21352	91.1455	17.1002	19.0571	1.90797	19.1836	5.09085	3.29346	46.0932	21.6043	15.5054	52.9971	39.3658	118.546	6.91819	414.692
ZSWIM4	5.81117	1.4404e-08	401.346	312.355	138.975	286.116	95.0645	189.753	287.587	113.711	98.9765	205.863	238.397	174.877	314.815	159.715	207.707	141.619	206.544	122.978	138.548	393.204	483.066	758.697	287.105	3948.34
TSNAX-DISC1	5.80847	0.00384638	18.243	50.8948	38.2416	5.21395	25.4398	19.5334	11.3056	5.09154	3.85623	9.42885	23.6385	14.0126	19.0797	37.0288	0	30.739	31.5068	0	8.50293	23.0794	120.099	96.6609	297.482	0
ADM	5.80487	1.66931e-06	247.294	461.047	133.379	458.828	231.636	548.33	877.599	804.464	247.441	2143.49	216.77	716.884	1411.9	380.995	686.247	461.084	623.134	550.077	194.567	1200.98	5278.36	703.983	2988.66	7227.91
G0S2	5.77046	0.00234406	40.54	20.9567	0	178.578	52.2185	68.3668	287.587	45.8239	32.7779	213.721	37.2181	205.144	249.944	32.1214	152.725	26.3477	233.967	19.3884	33.0114	58.9806	254.877	576.318	67.4524	1977.09
MUC5B	5.75317	0.000216229	344.59	459.052	587.614	164.891	99.0813	252.539	847.922	137.472	70.6975	287.58	0	384.505	547.588	153.023	213.816	313.976	340.156	424.884	77.5268	1358.26	412.341	1725.31	885.528	4260.82
PIP5KL1	5.72381	0.00028161	74.999	96.8	12.1254	40.4081	5.35575	29.3001	19.7848	42.4295	32.1352	40.8583	22.1297	37.5537	192.705	18.2913	1.01817	60.3801	28.006	47.6401	12.5043	129.073	128.106	477.833	29.4023	455.578
ANKRD53	5.71593	0.00185511	28.378	25.9464	0	35.8459	14.7283	12.5572	33.9169	10.1831	19.9238	20.4292	0	25.2226	57.2392	10.261	0	29.6411	30.3398	109.129	12.5043	129.928	83.4022	171.436	131.446	201.505
FJX1	5.70899	0.00103605	12.162	23.9505	0	9.12441	26.7787	23.7191	21.1981	15.2746	14.7822	44.0013	0	46.5218	22.8957	16.9529	24.4361	39.5215	59.5128	50.4099	23.5081	105.994	52.043	20.0617	46.6978	493.542
ADIRF-AS1	5.70568	7.93573e-05	101.35	58.8784	88.6085	64.5226	46.8628	104.643	39.5697	50.9154	56.558	50.2872	7.04127	71.7444	185.073	18.7375	20.3634	94.4125	43.7594	90.2947	19.5067	131.638	77.3973	317.34	20.7546	1273.28
STK17A	5.69859	2.06055e-08	522.966	574.812	155.764	310.882	274.482	219.053	459.998	246.091	322.638	353.582	250.468	340.225	240.404	239.126	266.761	265.672	225.215	332.927	188.565	326.53	490.405	895.481	745.435	6234.99
ELN	5.69812	0.00261355	62.837	53.8887	14.9235	17.5971	6.69468	59.9953	20.4915	8.4859	21.2092	50.2872	0	48.2033	22.8957	9.36873	32.5814	41.7172	23.9218	0	12.0041	97.4462	35.3625	238.917	10.3773	376.728
AC024940.1	5.66683	0.00048715	12.162	5.98763	20.5199	9.12441	9.37256	5.58096	9.89242	8.4859	9.64056	15.7147	0	23.5411	30.5276	8.03034	31.5633	15.3695	21.0045	2.76978	14.505	85.4791	66.0546	14.5903	5.18864	207.346
AC016831.3	5.65454	0.00711967	8.108	8.98144	4.66361	0	1.33894	5.58096	4.94621	5.09154	1.28541	29.858	0	13.4521	11.4478	5.79969	5.09085	6.58692	7.58496	0	3.50121	18.8054	14.0116	78.423	62.2637	5.84074
IFIT3	5.65013	0.000221758	64.864	103.786	6.52905	95.8063	24.1009	32.0905	199.262	40.7323	26.9936	108.432	0	76.2284	36.2515	40.5978	85.5263	39.5215	92.1865	29.9136	85.5295	258.147	183.485	481.481	74.3705	773.898
GLIPR1	5.63725	2.58247e-07	190.538	192.602	67.1559	69.7366	60.2521	80.924	122.242	74.6759	89.9786	108.432	42.2476	99.2091	139.282	67.8118	148.653	83.4343	65.3474	23.2661	47.5164	89.7531	200.165	275.392	486.003	1579.92
AC027682.4	5.63449	0.00324817	44.594	17.9629	0	1.95523	8.03362	12.5572	8.47922	8.4859	8.35516	7.85737	0	15.1336	30.5276	4.90743	6.10902	10.9782	14.003	0	17.0059	29.0629	58.7152	29.1807	70.9115	128.496
PTMAP5	5.63413	8.97772e-05	68.918	16.9649	2.79816	23.4628	21.423	29.3001	38.8631	57.7041	17.9957	31.4295	7.54421	34.1907	19.0797	29.4446	20.3634	10.9782	89.8526	8.30933	10.0035	35.0464	59.3824	40.1234	299.212	365.046
DUSP4	5.60168	1.5069e-05	143.917	401.171	97.003	898.103	226.28	380.901	1254.22	354.711	178.029	367.725	235.379	856.449	211.785	124.024	423.559	391.922	316.235	284.179	92.0318	568.436	1094.24	716.75	985.842	7315.53
KRT18	5.56104	4.23637e-07	1015.53	1591.71	722.859	2170.31	1077.84	1050.62	2798.85	748.457	798.881	796.738	867.585	787.507	1415.72	1097.93	1200.42	1025.36	1692.61	562.818	739.755	1119.78	2413.33	2868.82	1786.62	24256.6
TTLL10	5.55614	2.49043e-05	30.405	150.689	4.66361	18.2488	12.0504	15.3476	3.53301	16.9718	7.06975	17.2862	6.03537	10.0891	51.5152	10.7071	0	17.5651	29.7564	27.6978	11.504	107.704	102.084	103.956	105.502	32.1241
MIR222HG	5.54543	0.000117758	36.486	14.9691	107.263	33.8907	46.8628	22.3238	34.6235	37.338	66.8412	143.004	7.04127	75.6679	103.03	52.1972	22.3997	26.3477	75.2662	49.856	15.5054	15.3862	76.73	204.265	174.684	949.12
FERMT1	5.5198	0.0051715	6.081	2.99381	0	5.86569	12.0504	1.39524	5.65281	11.8803	3.85623	25.1436	13.0766	36.4327	1.90797	2.67678	32.5814	23.0542	24.5053	0	27.0093	74.3668	25.3543	38.2996	27.6728	181.063
AC090236.2	5.51471	0.0069877	20.27	34.9278	0	21.5075	12.0504	43.2525	0	37.338	17.9957	6.2859	0	21.2991	45.7913	6.69195	28.5088	16.4673	20.4211	6.64746	2.50086	31.6273	15.346	136.784	44.9682	265.754
NMT2	5.5139	7.9551e-07	458.102	263.456	143.639	338.907	147.283	246.958	295.36	246.091	231.374	169.719	127.749	211.87	431.202	226.188	170.034	301.9	264.89	210.503	215.574	197.457	328.271	600.027	345.91	5355.96
IL15RA	5.50227	0.00274169	42.567	24.9485	0	53.443	2.67787	37.6715	120.829	0	7.06975	39.2869	7.54421	30.8277	19.0797	18.2913	24.4361	18.6629	32.6737	3.32373	11.504	89.7531	58.7152	162.317	46.6978	362.126
DNMBP	5.47407	1.39097e-05	597.965	194.598	22.3853	314.792	133.894	265.096	322.917	161.232	151.678	282.865	44.2594	200.1	204.153	128.485	240.288	278.846	282.394	125.748	84.029	273.533	258.88	1749.02	261.162	3270.81
RPL13P12	5.45726	0.00585214	6.081	9.97938	55.9633	38.4529	22.7619	166.034	19.0782	8.4859	157.463	4.71442	12.0707	6.16553	70.595	28.1062	45.8176	7.68474	12.2526	93.0645	11.0038	53.8518	60.0496	5.47137	105.502	893.633
EPS8	5.44373	0.00787776	46.621	23.9505	61.5596	211.165	5.35575	39.0667	199.968	10.1831	23.1374	130.432	37.7211	108.738	17.1717	23.1988	49.8903	61.4779	102.689	0	9.00311	66.6737	84.0694	134.961	8.64774	1375.49
C3orf52	5.44266	4.10211e-06	352.698	403.167	159.495	188.354	206.196	419.967	438.8	310.584	336.134	463.585	168.487	450.645	522.784	209.681	78.3991	237.129	152.866	340.128	248.086	158.991	225.52	1161.75	752.353	5852.42
AC007405.3	5.42974	0.00965881	0	11.9753	0	2.60698	0	27.9048	10.599	10.1831	10.926	29.858	0	24.1016	5.72392	14.2762	44.7995	28.5433	44.3429	7.75537	27.5095	225.665	72.0595	18.2379	84.7478	29.2037
SNAI1	5.42786	0.00545871	16.216	13.9711	49.4342	17.5971	5.35575	0	9.89242	6.78872	3.21352	17.2862	17.1002	14.5731	7.63189	13.83	0	17.5651	30.3398	0	6.00207	58.9806	16.0132	40.1234	13.8364	227.789
ZC3H12A	5.41792	4.06012e-05	198.646	185.617	38.2416	352.593	42.846	412.991	248.017	89.9506	64.2704	158.719	66.892	125.553	534.232	76.2882	185.307	196.51	103.272	416.574	92.5319	364.141	392.324	1194.58	150.471	3016.74
FNDC11	5.41292	0.000379358	60.81	48.899	31.7125	21.5075	9.37256	50.2287	9.89242	16.9718	25.0655	50.2872	0	45.9613	87.7667	21.8604	12.218	42.815	43.1759	22.7122	17.0059	89.7531	34.6953	585.437	86.4774	78.85
TOR4A	5.39356	4.26793e-05	48.648	55.8845	35.4434	16.2936	14.7283	29.3001	46.6357	20.3662	17.353	22.0006	3.01769	48.2033	68.687	36.5827	3.05451	54.891	65.3474	37.115	17.0059	164.975	66.7218	186.027	29.4023	464.339
TMEM98	5.36989	0.00880857	10.135	11.9753	0	40.4081	4.01681	25.1143	38.8631	8.4859	10.2833	97.4314	10.5619	39.2352	20.9877	9.36873	37.6723	39.5215	40.8421	0	47.5164	84.6243	23.3526	38.2996	6.91819	546.109
SMAD3	5.36325	8.076e-06	283.78	461.047	206.131	828.366	328.039	627.858	992.775	315.676	258.367	460.442	399.34	289.22	251.852	183.359	1023.26	335.933	591.044	270.33	354.622	506.036	292.241	1805.55	633.014	8717.3
SIK1	5.33115	0.00242745	0	4.98969	43.8379	359.763	17.4062	76.7382	102.457	118.803	34.706	78.5737	277.124	114.343	122.11	149.9	267.779	48.3041	84.018	96.9422	49.0169	24.7889	188.823	271.745	475.626	1918.68
CDC42EP2	5.3159	0.000808877	34.459	12.9732	5.59633	48.229	24.1009	0	50.8753	18.669	16.7103	23.5721	6.53832	22.4201	5.72392	29.4446	75.3446	13.1738	15.7534	22.1582	5.5019	64.1093	27.3559	65.6565	34.591	417.613
FOXA1	5.31345	0.00548619	60.81	22.9526	0	37.1494	22.7619	76.7382	24.7311	20.3662	2.57082	40.8583	0	34.7512	24.8036	39.7056	55.9993	50.4997	79.9338	151.23	11.0038	66.6737	24.0198	80.2468	245.596	645.402
COCH	5.29723	0.00317656	16.216	37.9217	13.0581	63.8709	20.084	13.9524	70.6602	18.669	21.8519	26.7151	4.02358	47.6428	5.72392	10.7071	52.9448	28.5433	52.5113	0	35.5123	81.2052	18.0149	52.8899	10.3773	598.676
ICOSLG	5.28015	0.00374319	38.513	151.687	45.7033	26.7215	30.7955	55.8096	98.9242	20.3662	14.1395	147.719	0	95.846	167.902	3.12291	0	49.4019	140.614	61.489	19.5067	288.065	268.222	443.181	276.728	344.604
AL136531.2	5.26743	0.00650411	18.243	17.9629	0	5.86569	1.33894	9.76668	45.9291	3.39436	1.28541	4.71442	0	7.28654	41.9754	3.12291	8.14536	13.1738	11.0857	6.09351	6.00207	29.9177	30.0248	69.3041	39.7796	113.894
AC105020.1	5.25801	0.00501497	24.324	13.9711	23.318	5.86569	8.03362	19.5334	4.94621	5.09154	5.14163	26.7151	0	21.2991	11.4478	14.2762	0	15.3695	22.1714	43.2085	0	88.0435	24.0198	41.9472	46.6978	166.461
MX2	5.24488	0.000473559	30.405	43.9093	30.7798	50.836	10.7115	43.2525	84.7922	11.8803	30.2071	133.575	0	100.891	43.8834	69.1501	32.5814	60.3801	67.0977	24.928	25.5088	262.421	47.3725	395.763	36.3205	496.463
ITGA5	5.22369	0.00729714	64.864	37.9217	39.1743	94.5029	17.4062	46.0429	233.885	16.9718	12.8541	278.151	41.2417	204.023	20.9877	24.5371	128.289	83.4343	207.128	0	6.00207	100.011	438.362	279.04	24.2137	1302.48
PNP	5.19948	2.93554e-05	599.992	572.817	67.1559	300.454	239.67	334.858	240.951	295.309	217.234	421.155	37.7211	312.2	1564.54	209.235	219.925	394.117	297.564	311.323	127.544	272.678	998.158	1763.61	1563.51	4649.23
GHSR	5.19046	0.000600727	48.648	74.8454	0	11.7314	54.8964	26.5096	6.35942	123.894	16.7103	42.4298	38.224	81.8335	15.2638	50.8588	51.9267	63.6735	147.615	32.6834	73.5254	88.8983	211.508	186.027	754.083	73.0092
SMAGP	5.17967	4.10211e-06	95.269	82.8289	40.107	46.2738	16.0672	33.4858	42.3961	30.5493	17.9957	61.2875	25.6503	48.2033	61.0551	21.8604	50.9085	51.5975	44.9263	9.97119	30.0104	83.7695	72.0595	127.665	98.5842	724.252
IGF2BP2-AS1	5.17955	0.00798709	24.324	20.9567	21.4526	11.0796	6.69468	18.1381	0	5.09154	20.5665	51.8587	0	26.9042	7.63189	25.4294	15.2725	12.076	11.6692	3.87769	6.50224	49.5779	36.0298	82.0706	0	227.789
SLC31A2	5.17675	0.00512075	38.513	43.9093	0	13.0349	5.35575	25.1143	24.7311	3.39436	8.99786	37.7154	9.05306	28.5857	26.7116	15.1684	28.5088	21.9564	12.8361	0	14.0048	24.7889	22.6854	65.6565	10.3773	365.046
IL15	5.15803	0.00050978	70.945	66.8619	0	33.2389	24.1009	29.3001	58.6479	22.0633	18.6384	39.2869	0	54.3688	103.03	12.9378	32.5814	26.3477	59.5128	41.5466	43.515	158.136	340.281	98.4847	150.471	248.231
AC138028.2	5.15343	0.00215883	18.243	25.9464	75.5504	31.2837	28.1177	18.1381	14.132	16.9718	30.8498	34.5724	7.54421	29.1462	26.7116	11.1532	16.2907	20.8586	37.3414	0	12.0041	103.43	24.6871	114.899	0	376.728
AC067931.1	5.15165	0.00256448	52.702	25.9464	0	7.82093	1.33894	30.6953	12.0122	13.5774	11.5687	18.8577	0	7.84704	53.4232	28.5523	5.09085	16.4673	21.0045	26.0359	4.50155	47.0135	66.0546	107.604	91.666	140.178
SYT1	5.14301	0.00241216	8.108	32.932	45.7033	14.9901	6.69468	4.18572	26.1443	11.8803	32.7779	61.2875	31.6857	56.6108	72.5029	10.261	14.2544	72.4561	77.0165	0	97.5337	112.832	64.7201	45.5948	589.776	105.133
TLE3	5.13663	2.83401e-07	399.319	164.66	360.03	754.068	145.944	397.644	820.365	497.274	183.813	759.022	496.912	423.74	320.539	605.398	378.759	507.193	682.647	186.683	753.76	1215.51	1282.39	1218.29	726.41	7517.03
FOXQ1	5.09971	3.09443e-05	26.351	51.8928	97.9357	162.936	151.3	96.2716	74.1932	164.627	119.543	88.0026	186.594	108.738	43.8834	193.174	75.3446	77.9452	137.113	175.05	50.0173	279.517	55.3791	100.309	245.596	2126.03
AATBC	5.07123	0.00216068	139.863	138.713	51.2997	23.4628	37.4902	99.0621	15.5452	33.9436	35.3487	75.4308	0	52.6873	152.638	32.1214	0	118.565	54.2617	104.698	19.0066	335.933	170.141	474.186	145.282	449.737
SH3BP1	5.06555	0.00316996	89.188	30.9361	0	13.0349	6.69468	23.7191	108.11	5.09154	11.5687	18.8577	0	25.2226	22.8957	13.83	17.3089	27.4455	56.012	41.5466	12.0041	194.038	136.78	111.251	76.1001	178.143
HPCAL4	5.05633	0.00773202	38.513	157.674	1.86544	7.16918	58.9132	47.4382	9.89242	8.4859	8.35516	58.1446	0	47.0823	19.0797	12.9378	10.1817	68.0648	49.0105	63.7048	6.00207	84.6243	64.7201	111.251	43.2387	592.835
KLF3	5.05328	5.18023e-08	492.561	834.276	772.293	1089.72	654.74	669.715	1261.28	531.218	684.48	614.447	614.602	677.648	362.515	878.43	433.74	640.029	754.995	488.034	639.221	896.676	1118.92	1823.79	1155.34	12437.9
USP53	5.04075	6.46269e-08	731.747	520.924	310.596	539.644	455.238	340.439	655.02	386.957	393.978	501.3	168.99	563.306	469.361	418.916	479.558	262.379	426.508	388.877	289.6	463.297	623.849	1535.63	916.66	7484.91
KLC3	5.02954	0.000195315	36.486	46.9031	28.9144	85.3784	24.1009	37.6715	75.6064	54.3098	53.3445	25.1436	39.7329	25.7831	66.779	120.901	3.05451	98.8038	62.4301	56.5034	24.5085	54.7066	42.0347	167.789	63.9933	960.802
PHF24	5.0185	0.00785272	235.132	334.309	2.79816	15.6419	21.423	57.2049	21.1981	23.7605	34.706	102.146	0	85.757	150.73	33.4597	12.218	60.3801	44.3429	52.0718	9.50328	138.476	114.094	879.067	249.055	327.081
ZCCHC24	5.00168	0.00301882	20.27	22.9526	8.39449	34.5424	8.03362	15.3476	42.3961	23.7605	12.8541	78.5737	9.05306	66.6999	17.1717	10.261	4.07268	30.739	34.4241	0	2.00069	104.285	16.6804	96.6609	58.8046	306.639
ITPKC	4.9886	3.39528e-08	235.132	409.155	107.263	160.329	151.3	334.858	337.049	196.873	171.602	275.008	120.204	198.418	433.11	174.437	107.926	277.748	176.205	198.316	196.068	268.404	429.688	1243.83	560.373	3095.59
AC108134.1	4.95886	0.00783859	8.108	21.9546	0	9.77616	4.01681	9.76668	12.0122	3.39436	9.64056	17.2862	0	11.2101	38.1594	10.7071	32.5814	5.4891	36.1744	67.0286	5.00173	50.4327	33.3609	134.961	12.1068	166.461
AC010761.1	4.95655	0.00338286	111.485	58.8784	0	7.82093	30.7955	9.76668	27.5575	28.8521	16.7103	59.716	11.0648	43.1587	41.9754	28.1062	0	32.9346	20.4211	10.5251	53.0183	39.3204	82.0678	93.0133	81.2887	476.02
LINC01943	4.95501	0.00814547	60.81	50.8948	0	14.3384	22.7619	50.2287	13.4254	18.669	5.14163	51.8587	0	20.1781	99.2145	12.9378	36.6541	50.4997	11.0857	45.9783	6.00207	47.8683	22.6854	180.555	43.2387	446.817
WFIKKN1	4.92993	0.00965881	273.645	197.592	0	41.7116	20.084	50.2287	39.5697	52.6126	66.8412	59.716	0	40.9167	450.281	43.2746	35.6359	59.2823	83.4346	108.575	35.0121	569.291	296.245	915.543	309.589	52.5667
AL121989.1	4.88281	0.00346629	10.135	16.9649	0	6.51744	4.01681	11.1619	4.94621	13.5774	8.99786	12.5718	11.0648	3.36302	36.2515	3.56904	7.12719	13.1738	19.2541	0	7.50259	11.9671	52.7102	34.652	127.987	11.6815
SHB	4.87093	4.85467e-10	488.507	674.606	349.77	568.972	727.043	1039.45	932.008	953.815	631.778	605.018	621.643	717.444	1182.94	300.692	647.556	800.311	671.561	1004.32	729.252	871.032	1472.55	3629.34	2244.95	9283.85
PDLIM4	4.87092	0.000759067	68.918	417.138	69.9541	48.229	34.8123	99.0621	6.35942	25.4577	30.2071	121.004	4.52653	86.878	114.478	30.783	67.1992	97.706	133.029	47.0862	87.5302	493.215	358.963	519.78	627.826	35.0444
VASN	4.86323	4.28417e-05	352.698	139.711	106.33	117.314	101.759	115.805	163.932	66.19	85.4797	111.575	134.287	96.967	456.005	77.1805	102.835	106.489	108.523	63.7048	31.5109	180.361	238.197	435.886	119.339	2272.05
AKR7A3	4.84635	0.00200192	229.051	164.66	0	69.7366	62.93	25.1143	93.2714	35.6408	41.7758	44.0013	44.7623	43.1587	80.1348	25.8755	14.2544	25.2499	51.3444	113.007	60.0207	83.7695	102.084	251.683	41.5091	1083.46
MTCO1P40	4.82584	0.00701843	6.081	51.8928	212.66	38.4529	32.1345	33.4858	22.6113	93.3449	59.7715	157.147	466.232	57.7318	17.1717	25.8755	84.5081	26.3477	51.9278	92.5105	55.5192	38.4656	687.234	32.8282	1245.27	11.6815
SLC18A2	4.82502	0.00209549	687.153	1281.35	304.067	432.758	614.572	159.057	249.43	313.978	282.147	546.873	298.751	314.442	2451.74	323.444	159.853	234.933	375.747	235.985	388.134	2756.7	2532.76	6239.19	721.221	0
AC004893.2	4.78898	0.00247637	599.992	333.311	37.3088	70.3883	70.9636	106.038	52.2885	134.077	93.8348	132.004	0	96.967	181.257	66.4734	17.3089	103.195	79.9338	82.5393	61.0211	299.177	348.288	1325.9	129.716	811.863
DMD	4.78765	0.00462774	22.297	16.9649	0	108.189	41.507	34.881	317.971	47.5211	26.3509	106.86	24.1415	57.7318	41.9754	20.9681	50.9085	30.739	71.182	8.86328	25.0086	103.43	71.3923	138.608	83.0183	937.439
TCIRG1	4.78021	0.0025164	81.08	51.8928	20.5199	191.613	30.7955	50.2287	727.093	39.0352	59.1288	124.147	59.3478	160.304	188.889	30.783	262.688	18.6629	127.194	17.1726	82.5285	151.298	174.144	406.705	304.4	1892.4
TNFRSF9	4.77901	0.00923444	16.216	28.9402	0	11.0796	4.01681	9.76668	31.7971	11.8803	21.2092	36.1439	0	46.5218	9.53986	23.1988	0	18.6629	39.0917	2.21582	11.0038	115.397	54.7119	78.423	25.9432	131.417
AC009090.4	4.75005	0.00273455	50.675	59.8763	21.4526	13.0349	34.8123	12.5572	0	23.7605	32.1352	33.001	0	53.2478	28.6196	14.2762	1.01817	43.9128	36.1744	27.6978	20.5071	158.136	85.4039	209.736	72.641	105.133
EVC	4.74178	3.09443e-05	99.323	122.746	44.7706	101.672	54.8964	58.6001	356.127	61.0985	56.558	119.432	57.336	99.2091	103.03	21.8604	75.3446	84.5321	61.2632	31.0215	38.0131	128.219	140.783	415.824	185.062	1191.51
SPX	4.71759	0.00888319	36.486	26.9443	0	31.2837	16.0672	23.7191	46.6357	11.8803	19.9238	44.0013	0.502948	55.4898	1.90797	14.2762	13.2362	23.0542	20.4211	12.187	1.00035	50.4327	53.3774	67.4803	8.64774	318.32
RAPGEF5	4.70879	0.000247835	506.75	476.017	12.1254	432.758	119.165	207.891	325.037	95.0421	175.458	416.441	26.6562	247.182	133.558	41.044	145.598	210.781	116.692	94.7263	156.554	306.015	627.852	634.679	697.008	2616.65
PRAG1	4.70823	0.00782625	24.324	12.9732	0	58.6569	50.8796	57.2049	98.9242	54.3098	102.833	50.2872	66.3891	53.8083	19.0797	47.2898	111.999	42.815	39.0917	3.32373	103.036	93.1722	27.3559	80.2468	5.18864	1036.73
DUSP5	4.7048	5.10622e-05	283.78	566.829	164.159	189.657	357.496	675.296	33.2103	363.197	223.018	594.018	81.4775	630.566	732.661	64.2427	350.25	408.389	360.577	516.286	272.094	569.291	1341.11	660.212	949.522	4982.15
PPP1R18	4.70395	5.05947e-05	182.43	584.792	13.9908	238.538	80.3362	368.344	431.027	139.169	93.8348	424.298	67.8979	248.863	228.957	113.763	290.178	201.999	271.892	732.883	131.545	450.475	874.722	1139.87	978.924	2558.24
PLAC4	4.69448	0.00800238	275.672	265.452	0	351.942	64.269	255.329	497.448	50.9154	185.742	419.584	0	230.927	165.994	62.9043	258.615	128.445	209.462	448.15	32.011	347.045	619.845	1265.71	537.889	2053.02
ABCC2	4.67737	0.000813654	182.43	257.468	47.5688	38.4529	38.8292	53.0191	36.0367	42.4295	40.4904	89.5741	0	70.0629	51.5152	40.1517	21.3816	100.999	81.6842	43.2085	23.0079	146.169	184.819	691.217	198.898	324.161
SMURF1	4.67325	2.39313e-05	4700.61	3002.8	531.651	767.754	700.264	1112.01	858.521	721.302	666.484	897.312	470.256	726.973	3352.31	560.785	423.559	1173.57	657.558	1552.18	653.726	2289.13	3741.76	7007.01	3775.6	12113.7
STARD13-AS	4.66413	0.000188297	89.188	104.784	111.927	129.697	127.199	117.2	214.807	103.528	121.471	471.442	51.3007	184.966	398.766	78.965	96.7261	124.054	135.362	23.2661	138.048	127.364	92.7433	570.847	283.646	2391.78
SPSB1	4.65035	7.9551e-07	277.699	874.194	55.9633	428.847	279.838	237.191	373.086	344.528	225.589	319.009	194.138	216.915	406.398	197.189	529.448	192.118	522.195	953.911	658.227	1289.88	921.428	1402.5	1432.07	3881.17
CRIM1	4.63894	1.75056e-08	393.238	452.066	305	426.24	249.042	192.543	698.123	422.598	503.237	408.583	353.069	726.973	299.552	302.922	449.013	344.715	743.326	130.733	501.173	604.337	1710.75	939.252	1279.87	5128.17
PIEZO1	4.59995	0.000660722	170.268	118.755	90.4739	444.489	139.249	115.805	705.895	81.4647	109.26	403.869	191.12	170.953	291.92	82.0879	435.777	118.565	339.573	73.676	63.0218	135.057	234.861	718.574	197.168	3740.99
TIFA	4.59859	1.38003e-05	54.729	74.8454	146.437	105.583	88.3698	87.9002	60.7678	64.4929	84.1943	48.7157	45.7682	91.362	114.478	64.2427	25.4542	51.5975	77.0165	30.4675	55.019	91.4627	86.7383	235.269	76.1001	1179.83
PPP4R4	4.59739	8.58415e-05	79.053	86.8206	82.0795	104.279	93.7256	142.315	74.1932	69.5844	64.2704	72.2878	60.8567	83.515	38.1594	105.287	116.071	118.565	72.3489	0.553955	38.5133	139.331	109.424	249.859	195.439	1130.18
AC016738.1	4.52684	0.00324422	20.27	23.9505	22.3853	16.2936	5.35575	0	9.89242	32.2464	10.926	66.0019	0	26.9042	24.8036	10.261	13.2362	26.3477	37.3414	11.6331	17.506	65.8189	17.3477	54.7137	93.3956	216.107
AC019257.8	4.52034	0.00600094	0	121.748	33.578	67.1296	65.6079	33.4858	21.1981	50.9154	36.6341	91.1455	26.6562	29.1462	28.6196	57.9969	0	65.8692	60.0962	0	40.0138	89.7531	96.0794	226.15	371.853	204.426
GAS6	4.50556	0.000707479	36.486	30.9361	10.2599	89.9407	57.5743	40.462	236.005	62.7957	30.2071	80.1452	40.7388	81.273	36.2515	48.182	121.162	105.391	109.107	74.23	191.566	122.235	98.081	401.234	22.4841	1124.34
AC110619.1	4.50386	0.000931382	10.135	11.9753	31.7125	9.12441	9.37256	22.3238	18.3716	23.7605	33.4206	83.2882	22.6326	41.4772	24.8036	16.0607	0	34.0324	23.3383	13.2949	19.0066	56.4162	25.3543	56.5375	55.3455	341.683
GALK1	4.50077	0.00136777	46.621	8.98144	14.9235	43.6668	5.35575	18.1381	43.1027	18.669	9.64056	20.4292	0	15.6941	36.2515	12.9378	26.4724	12.076	22.1714	24.928	2.50086	52.9971	82.0678	127.665	22.4841	166.461
AC122718.2	4.49557	0.000366135	40.54	76.8412	0	15.6419	21.423	27.9048	49.4621	11.8803	43.0612	72.2878	17.6032	33.6302	110.662	25.4294	28.5088	51.5975	34.4241	18.8345	17.506	53.8518	92.076	156.846	164.307	356.285
YWHAZP2	4.47633	0.00138781	50.675	36.9237	11.1927	33.2389	18.7451	19.5334	50.1687	50.9154	14.1395	37.7154	11.0648	44.8403	41.9754	17.3991	39.7086	24.152	47.2601	2.76978	20.5071	32.4821	5.33774	36.4758	145.282	458.498
CRYBG1	4.44084	0.00350298	117.566	59.8763	27.9816	211.165	89.7087	73.9478	246.604	81.4647	83.5516	161.862	0	130.597	127.834	93.2412	53.963	80.1408	161.035	11.6331	76.5264	132.493	77.3973	275.392	147.012	1579.92
ETV2	4.3971	0.00580957	2.027	9.97938	0	8.47267	14.7283	11.1619	4.94621	3.39436	10.926	4.71442	6.53832	10.6496	13.3558	6.24582	3.05451	12.076	14.5865	0	5.5019	57.271	21.351	7.29516	6.91819	73.0092
TMPRSS9	4.38934	0.000605216	70.945	80.833	16.789	19.5523	26.7787	27.9048	12.0122	42.4295	17.9957	56.5731	0	26.3436	68.687	63.7966	14.2544	27.4455	43.7594	29.9136	14.505	125.654	73.3939	319.163	148.741	90.5315
NRTN	4.36534	0.00584952	14.189	38.9196	0	5.21395	17.4062	12.5572	2.11981	5.09154	6.42704	7.85737	0	11.7706	36.2515	25.4294	24.4361	4.39128	20.4211	14.4028	18.0062	80.3504	52.7102	80.2468	62.2637	26.2833
MTCYBP18	4.36259	0.000502405	56.756	47.901	28.9144	4.56221	13.3894	18.1381	14.132	23.7605	14.1395	34.5724	44.7623	19.0571	49.6073	30.3368	32.5814	19.7608	821.51	32.6834	8.50293	31.6273	22.6854	82.0706	427.198	35.0444
CHADL	4.34928	0.00615388	68.918	41.9134	4.66361	35.1942	20.084	20.9286	9.18582	22.0633	9.64056	36.1439	0	16.2546	34.3435	11.5994	0	46.1084	20.4211	16.6187	11.0038	100.011	105.42	204.265	20.7546	49.6463
HSPB1	4.3191	3.07488e-05	1293.23	2814.19	2889.57	1355.63	456.577	1523.6	1782.76	1070.92	509.665	1030.89	2427.73	603.101	2468.92	996.654	1238.09	900.212	1612.68	2188.68	403.139	1242.01	2606.82	2564.25	5825.12	19102.1
GADD45B	4.31753	0.000543907	1047.96	850.243	225.719	841.401	153.978	1638.01	749.704	1432.42	344.49	1008.89	286.68	608.706	4893.95	402.409	1125.08	327.15	413.672	766.12	345.619	1597.6	5572.6	2073.65	1793.54	8793.23
MYH9	4.31256	2.79837e-06	9966.76	11459.3	6167.15	16666.4	12314.2	11014	30761.2	10760.1	8736.28	11130.8	7916.4	11210.6	8015.39	8398.84	13172.1	8325.87	14373.5	8900.95	11125.8	6589.59	15969.9	32109.7	31227	164265
MARCHF3	4.31098	0.00807852	18.243	50.8948	0.932721	22.1593	4.01681	25.1143	76.313	11.8803	16.7103	77.0023	0	39.7957	11.4478	16.0607	28.5088	19.7608	33.2571	65.3667	41.0142	77.786	29.3576	63.8327	88.2069	379.648
TMEM88	4.2986	8.076e-06	125.674	124.742	69.0214	38.4529	38.8292	87.9002	46.6357	69.5844	50.7736	66.0019	82.4834	57.7318	236.589	48.6282	34.6178	60.3801	28.5895	136.273	26.009	135.912	150.124	470.538	254.244	601.596
RPS20P22	4.27556	0.00338752	60.81	22.9526	81.1467	39.7564	49.5407	126.967	68.5404	39.0352	56.558	108.432	42.7505	49.8848	124.018	23.1988	53.963	118.565	23.9218	0	14.0048	52.9971	51.3758	262.626	89.9365	785.579
GP6	4.27439	0.00946468	18.243	44.9072	6.52905	26.0698	10.7115	15.3476	0	28.8521	86.7651	50.2872	2.51474	62.7764	80.1348	4.4613	14.2544	69.1626	19.8376	46.5322	9.50328	84.6243	33.3609	335.578	57.0751	160.62
AC027031.2	4.26755	0.00137802	16.216	10.9773	0	14.3384	32.1345	25.1143	14.8386	25.4577	10.2833	50.2872	8.04716	21.2991	11.4478	11.1532	2.03634	31.8368	13.4195	4.9856	36.0124	41.8848	47.3725	78.423	172.955	37.9648
KIAA0040	4.26404	0.000100892	70.945	534.895	99.8012	108.841	100.42	115.805	86.2054	96.7393	75.1964	133.575	24.6444	219.717	74.4109	74.0576	447.995	125.151	131.278	124.086	155.054	275.243	424.35	632.855	243.866	1571.16
UBALD2	4.25937	7.9551e-07	1102.69	474.021	224.786	334.996	182.095	361.367	306.665	254.577	242.942	204.292	276.621	255.029	873.851	236.895	152.725	296.411	312.734	253.158	188.065	954.802	1205.66	747.754	1106.91	3300.02
RAP2B	4.25306	7.69587e-06	306.077	250.482	112.859	419.723	210.213	346.02	624.636	222.331	235.872	144.576	272.095	272.405	171.717	205.22	188.361	480.845	334.322	220.474	184.064	394.059	663.214	421.296	347.639	4009.67
SH3RF1	4.247	0.00101156	147.971	224.536	69.9541	467.3	168.706	220.448	782.208	186.69	181.885	322.152	124.731	239.335	87.7667	202.097	240.288	226.151	325.57	28.8057	189.065	165.83	160.132	465.067	240.407	3936.66
ARHGAP27	4.24393	2.91168e-05	143.917	219.546	107.263	89.9407	52.2185	65.5763	170.291	64.4929	58.4861	117.861	16.5973	75.1074	209.877	47.2898	19.3452	98.8038	103.272	27.6978	53.5185	280.372	207.505	578.142	230.03	645.402
EHD4	4.24358	2.59313e-05	227.024	227.53	178.15	362.37	139.249	216.262	503.1	151.049	181.243	168.148	112.157	194.495	120.202	166.853	195.489	223.955	217.63	168.402	99.0342	238.487	235.528	833.473	115.88	2891.17
POU2F2	4.239	0.00115341	85.134	232.52	52.2324	8.47267	10.7115	71.1573	45.2225	33.9436	32.7779	81.7167	18.6091	73.4259	167.902	39.7056	7.12719	105.391	47.2601	175.604	44.5154	181.216	124.102	583.613	217.923	379.648
DOC2B	4.22809	0.000890458	149.998	276.429	29.8471	67.1296	20.084	57.2049	151.919	61.0985	52.059	114.718	21.1238	66.6999	202.245	30.783	17.3089	110.88	71.182	187.237	18.0062	215.407	101.417	800.644	178.143	601.596
IFFO2	4.22698	2.93554e-05	362.833	110.771	159.495	338.907	115.149	182.777	411.949	179.901	226.232	271.865	111.654	169.832	194.613	219.942	196.507	279.944	284.144	91.9566	79.0273	316.273	304.919	654.741	145.282	3022.58
RHBDL2	4.21461	0.00017635	22.297	24.9485	41.0397	16.2936	13.3894	20.9286	21.9047	5.09154	17.9957	39.2869	15.5914	23.5411	24.8036	13.83	13.2362	15.3695	57.1789	14.9568	20.5071	39.3204	26.6887	111.251	19.025	280.355
TMEM51-AS1	4.20964	6.66598e-05	85.134	192.602	29.8471	155.115	58.9132	113.014	385.805	84.859	63.6277	265.579	36.7152	175.437	133.558	65.135	46.8358	116.369	254.971	101.928	61.5212	441.927	310.923	727.693	164.307	1048.41
RPLP0P6	4.19109	0.000447272	24.324	27.9423	22.3853	71.6918	49.5407	26.5096	107.403	57.7041	61.0569	26.7151	49.2889	33.6302	20.9877	27.2139	24.4361	45.0106	24.5053	40.9927	17.0059	70.9477	40.0331	9.11896	205.816	519.826
FOSL2	4.18993	0.000237211	255.402	469.031	186.544	784.048	121.843	447.872	1698.67	122.197	114.401	768.451	120.204	534.16	257.576	190.944	527.412	281.042	606.797	540.106	134.046	901.805	1412.5	1429.85	1006.6	4254.98
AC022613.3	4.18198	0.00588812	91.215	63.868	2.79816	22.811	33.4734	27.9048	14.132	6.78872	19.9238	45.5728	18.1061	43.7192	93.4906	21.8604	0	13.1738	18.0872	10.5251	28.0097	35.9012	30.692	169.613	88.2069	306.639
CDHR5	4.17947	3.07488e-05	172.295	82.8289	14.9235	32.5872	14.7283	43.2525	62.181	22.0633	18.6384	64.4305	15.0884	47.6428	85.8587	36.5827	34.6178	59.2823	66.5143	33.7913	29.01	169.249	104.086	313.692	230.03	204.426
PDC-AS1	4.17385	0.00338387	97.296	217.551	23.318	8.47267	21.423	18.1381	31.7971	28.8521	42.4185	73.8593	0	73.9864	38.1594	20.9681	49.8903	35.1302	44.3429	40.9927	42.0145	104.285	125.437	357.463	86.4774	324.161
SLC35E4	4.1683	0.000759067	170.268	72.8495	32.6452	50.1843	33.4734	40.462	38.8631	71.2816	47.5601	44.0013	0	63.8974	202.245	53.5356	30.5451	61.4779	69.4316	106.359	27.0093	229.084	115.429	253.507	313.048	417.613
SPATS2L	4.15724	0.00040342	214.862	92.8083	297.538	458.176	132.555	216.262	925.648	261.366	280.219	210.578	340.496	274.647	230.865	177.56	330.905	419.367	287.645	245.402	148.051	277.807	119.432	559.904	323.425	4798.17
SLC30A2	4.15677	0.00801711	10.135	53.8887	24.2507	76.9058	20.084	62.7858	194.315	13.5774	16.7103	64.4305	61.8626	29.7067	103.03	54.4279	64.1447	59.2823	54.8451	23.2661	16.5057	119.671	22.0182	382.996	0	578.233
ZBTB43	4.15336	0.000704745	6628.29	2738.34	440.244	1068.21	874.326	1411.98	1168.72	1335.68	727.541	840.739	531.113	871.022	5182.05	1025.65	381.814	1382.16	779.501	1210.39	604.209	1350.57	3117.91	9921.42	3244.63	14274.8
CYP3A5	4.15217	0.00469984	243.24	149.691	42.9052	740.381	87.0309	220.448	1055.66	84.859	163.247	282.865	103.104	201.221	160.27	93.6873	299.342	148.206	172.704	26.0359	104.536	182.071	137.447	1280.3	143.552	3048.87
KRT18P7	4.1299	0.00352903	54.729	48.899	0	3.91046	8.03362	12.5572	16.2518	13.5774	32.7779	51.8587	5.02948	18.4966	41.9754	15.6145	7.12719	40.6193	9.9188	11.6331	13.0045	44.4491	70.0579	76.5992	57.0751	189.824
LAD1	4.11042	0.00271071	50.675	83.8268	45.7033	283.509	37.4902	131.153	366.02	156.141	116.329	130.432	206.711	158.622	171.717	49.5204	435.777	81.2387	245.636	149.014	230.58	121.38	90.7416	547.137	43.2387	2593.29
LINGO4	4.1076	0.00356229	168.241	109.773	27.9816	15.6419	66.9468	41.8572	12.7188	64.4929	59.1288	47.1442	15.0884	57.7318	83.9508	16.0607	14.2544	30.739	60.6797	50.4099	92.5319	529.116	204.169	313.692	63.9933	0
AC011676.5	4.10044	0.00501558	182.43	43.9093	11.1927	52.7913	32.1345	53.0191	47.3423	20.3662	35.3487	69.1449	6.03537	39.7957	154.546	16.0607	2.03634	97.706	47.2601	8.30933	16.5057	91.4627	61.384	375.701	127.987	347.524
APOL1	4.09572	0.00233214	66.891	79.8351	0	134.259	30.7955	37.6715	311.611	25.4577	17.353	133.575	44.7623	121.069	26.7116	50.8588	118.108	51.5975	133.612	34.3452	120.542	233.358	346.286	211.56	477.355	394.25
ISM1	4.08846	0.00114575	14.189	11.9753	0	4.56221	1.33894	11.1619	7.06602	6.78872	5.78434	14.1433	5.53242	18.4966	7.63189	12.9378	6.10902	3.29346	15.7534	3.87769	4.50155	56.4162	14.0116	34.652	34.591	26.2833
HSD11B2	4.08591	0.00410328	68.918	73.8474	0	24.1145	5.35575	18.1381	38.1565	22.0633	28.279	37.7154	4.52653	25.2226	68.687	10.7071	17.3089	21.9564	28.006	51.5178	28.0097	75.2216	31.3592	366.582	55.3455	84.6907
AFDN-DT	4.07431	0.00121669	46.621	40.9155	32.6452	63.2192	20.084	40.462	33.9169	66.19	53.9872	86.4311	117.187	53.8083	192.705	50.4127	42.7631	29.6411	57.1789	48.1941	64.5223	66.6737	34.6953	198.793	17.2955	911.155
ETV7	4.06042	0.00999691	4.054	36.9237	18.6544	29.3285	6.69468	18.1381	7.06602	3.39436	7.06975	44.0013	0	25.7831	7.63189	11.5994	15.2725	15.3695	13.4195	23.2661	43.0148	87.1887	123.435	65.6565	76.1001	0
GPBAR1	4.04099	0.00338481	52.702	54.8866	4.66361	14.3384	21.423	25.1143	26.8509	15.2746	7.06975	12.5718	0	23.5411	41.9754	16.5068	17.3089	20.8586	9.33534	15.5107	4.50155	66.6737	61.384	83.8944	24.2137	169.381
CASP4	4.0196	0.00786268	48.648	155.678	0	238.538	74.9804	143.71	656.433	74.6759	52.059	342.582	74.4362	170.953	64.871	73.1653	327.851	80.1408	188.457	140.705	80.0276	143.605	190.157	514.309	347.639	1971.25
ADM5	4.01545	0.000864302	40.54	36.9237	0	7.16918	12.0504	5.58096	16.9584	10.1831	12.8541	12.5718	5.53242	10.6496	15.2638	23.6449	10.1817	17.5651	12.2526	19.3884	29.5102	64.9641	89.4072	58.3613	13.8364	87.6111
TBILA	4.00512	0.000141504	83.107	102.788	91.4067	69.0848	68.2858	61.3906	105.99	74.6759	91.9067	108.432	66.3891	131.158	61.0551	70.9347	62.1084	41.7172	67.6812	127.964	50.0173	44.4491	31.3592	209.736	157.389	1188.59
AC022150.4	3.99674	0.00507654	22.297	18.9608	38.2416	121.876	88.3698	46.0429	79.846	67.8872	113.116	113.146	86.507	96.4065	51.5152	126.255	48.8722	71.3583	79.9338	0	76.0262	57.271	35.3625	164.141	131.446	1036.73
USP43	3.99353	3.657e-05	60.81	376.223	19.5871	105.583	112.471	80.924	190.076	54.3098	60.4142	238.864	73.9333	145.17	116.386	56.6585	114.035	57.0866	131.278	129.072	293.601	232.503	415.677	662.036	629.555	604.516
SP140L	3.98242	4.52089e-05	156.079	144.701	15.8563	147.294	115.149	37.6715	254.377	130.683	93.1921	188.577	41.2417	108.177	72.5029	67.8118	172.071	95.5103	100.938	45.4243	106.537	171.813	244.202	266.273	358.016	1159.39
AC090772.1	3.97901	0.00184952	72.972	52.8907	13.0581	22.811	13.3894	8.37144	12.7188	22.0633	12.8541	29.858	23.6385	12.3311	93.4906	19.6297	31.5633	8.78256	13.4195	13.8489	11.504	17.0958	39.3658	186.027	55.3455	210.267
HSH2D	3.97639	0.00651623	30.405	15.967	0	25.418	10.7115	16.7429	51.5819	15.2746	12.8541	62.859	0	31.9487	30.5276	10.7071	20.3634	12.076	22.7549	22.1582	17.506	100.011	37.3642	196.969	57.0751	35.0444
ELL	3.97022	1.11124e-08	875.664	816.313	327.385	465.345	459.255	463.22	596.372	363.197	368.912	364.582	323.898	336.302	1028.4	452.822	231.125	367.77	413.672	377.243	343.619	1029.17	915.423	3000.14	1080.97	3349.66
LIFR	3.97005	0.000241141	93.242	116.759	156.697	119.269	96.4034	106.038	133.548	96.7393	110.545	144.576	100.087	175.437	85.8587	78.0727	95.708	124.054	99.7714	61.489	67.0231	102.575	86.7383	198.793	36.3205	1740.54
NRIP3	3.96857	0.00181807	30.405	23.9505	0	11.0796	21.423	20.9286	16.9584	16.9718	11.5687	50.2872	5.02948	48.7638	28.6196	10.261	36.6541	41.7172	56.012	13.8489	8.50293	60.6902	135.445	45.5948	51.8864	178.143
ST7-AS1	3.95517	9.48799e-05	156.079	269.443	61.5596	104.931	93.7256	117.2	78.4328	56.007	77.7672	25.1436	7.54421	94.1645	133.558	65.5811	53.963	122.956	52.5113	25.4819	42.0145	252.163	367.637	300.926	223.112	557.791
CSPG5	3.95149	0.00390743	40.54	24.9485	0	23.4628	9.37256	12.5572	24.0245	18.669	16.0676	39.2869	0	34.1907	5.72392	16.5068	18.3271	10.9782	15.7534	8.86328	20.0069	87.1887	58.7152	93.0133	27.6728	84.6907
C2orf88	3.9407	0.00274149	44.594	97.7979	145.504	78.861	80.3362	75.343	96.0978	79.7675	104.118	144.576	46.7741	142.928	124.018	81.1957	92.6535	58.1844	82.8511	0	88.0304	74.3668	86.7383	364.758	60.5342	1144.78
CMPK2	3.93946	0.000624933	12.162	52.8907	0	46.2738	73.6415	33.4858	61.4744	23.7605	63.6277	36.1439	66.892	59.9738	32.4355	52.1972	54.9812	58.1844	74.0992	8.30933	120.041	213.698	202.167	266.273	65.7228	221.948
AL355377.1	3.9239	0.00733422	470.264	376.223	38.2416	40.4081	22.7619	72.5525	23.3179	50.9154	61.0569	105.289	25.1474	56.0503	240.404	41.9362	10.1817	151.499	39.6752	136.827	56.0193	126.509	238.197	1101.57	226.571	385.489
MIR22HG	3.92232	0.00188682	2446.59	1667.55	92.3394	332.389	538.252	526.006	474.13	392.049	206.308	253.007	259.521	339.665	1959.49	260.54	321.742	944.125	281.811	454.797	349.12	521.423	1609.33	1929.57	1758.95	6664.28
MFSD13B	3.91693	0.00688897	20.27	18.9608	18.6544	6.51744	6.69468	12.5572	12.7188	23.7605	25.7082	26.7151	31.1828	19.6176	28.6196	11.5994	4.07268	17.5651	14.003	0	8.00276	9.4027	51.3758	51.0661	8.64774	198.585
NEK6	3.91081	0.0025155	328.374	106.779	56.896	127.09	24.1009	86.5049	479.783	66.19	33.4206	160.29	50.7977	160.304	169.81	20.0758	102.835	116.369	168.036	83.0933	42.0145	127.364	186.821	428.591	167.766	1544.88
AL589993.1	3.90694	0.00564549	101.35	66.8619	10.2599	13.0349	21.423	11.1619	33.9169	16.9718	35.3487	66.0019	0	40.9167	28.6196	28.5523	3.05451	54.891	29.1729	21.6043	16.5057	73.512	39.3658	189.674	171.225	140.178
MAMLD1	3.90546	0.000624933	101.35	551.86	53.1651	115.359	167.367	90.6906	107.403	106.922	86.1224	141.433	113.163	364.327	51.5152	89.6721	180.216	46.1084	181.456	495.236	103.036	203.44	378.98	253.507	693.549	1714.26
ITGB8	3.90059	0.00586939	170.268	274.433	0	544.858	137.91	150.686	289.707	261.366	302.714	1158.18	132.275	367.69	282.38	180.683	315.633	121.858	314.484	42.1006	405.14	360.722	504.417	671.155	935.685	3127.72
AC067931.2	3.89658	0.00856544	115.539	85.8227	24.2507	41.0599	25.4398	129.757	6.35942	39.0352	46.2747	61.2875	0	40.9167	167.902	34.7981	19.3452	94.4125	32.6737	13.8489	19.0066	54.7066	154.127	335.578	126.257	347.524
HLA-B	3.89497	1.26858e-05	1512.14	641.674	835.718	2754.27	670.807	2391.44	5528.45	751.851	749.393	1194.32	799.184	2240.89	2108.31	3295.12	1761.43	1153.81	1855.4	1714.49	1575.04	5056.95	13682	2967.31	5489.58	7178.27
KIAA1217	3.88684	0.000346337	3129.69	2058.75	608.134	1011.51	591.81	475.777	1621.65	792.583	564.294	347.296	881.164	508.937	1381.37	692.84	718.828	728.952	571.206	928.983	358.624	1064.22	1152.29	3363.07	864.774	11941.4
NOD1	3.87976	9.46815e-06	241.213	199.588	34.5107	98.4133	78.9973	86.5049	170.291	118.803	101.547	215.292	50.2948	151.336	188.889	120.901	69.2356	108.684	152.283	72.0142	333.115	550.486	996.156	335.578	600.153	154.78
ESYT3	3.87685	0.0062334	81.08	115.761	95.1376	69.7366	105.776	61.3906	26.8509	49.2182	76.4818	154.005	0	90.241	76.3189	49.5204	67.1992	72.4561	93.3534	18.2805	95.533	136.767	80.0661	324.635	12.1068	876.111
LRRC59	3.86772	6.89881e-06	1499.98	865.212	386.147	709.097	478	785.52	1252.8	702.633	568.151	609.732	278.13	678.209	1058.92	389.471	412.359	932.049	664.559	660.315	416.644	540.228	1684.06	2142.95	1404.39	7817.83
SAMD4A	3.8587	7.32918e-05	389.184	1056.82	28.9144	222.245	188.79	293.001	394.284	218.936	212.735	996.315	170.499	364.888	310.999	266.34	193.452	320.563	385.666	412.143	233.08	763.329	771.971	1117.98	1572.16	2537.8
FBXO32	3.85621	6.65539e-08	575.668	799.349	295.673	686.286	437.832	640.415	484.729	785.795	483.956	609.732	308.81	484.835	1158.14	725.407	607.847	458.889	784.752	300.244	576.699	1124.05	1875.55	1652.35	842.29	5881.62
MYO1E	3.85567	0.000234285	297.969	443.085	85.8103	745.595	286.532	696.225	977.937	313.978	346.418	539.016	301.266	425.422	440.742	541.156	489.74	424.856	519.278	459.783	404.139	284.645	482.398	1331.37	364.935	6416.05
FXYD3	3.8513	0.00328675	24.324	14.9691	67.1559	31.9354	21.423	6.9762	62.181	0	12.2114	28.2865	9.05306	36.9932	3.81594	20.0758	29.5269	20.8586	30.9233	26.0359	37.5129	111.978	103.419	12.7665	43.2387	224.868
KCNAB2	3.84824	1.45157e-07	158.106	182.623	219.189	164.239	147.283	251.143	303.839	239.302	204.38	259.293	270.586	361.525	595.287	185.144	488.722	333.737	231.633	216.596	161.556	1546.32	942.779	1621.35	709.115	207.346
PPP1R15A	3.83899	0.000731713	11142.4	9066.27	2975.38	5601.09	1962.88	8584.92	2457.56	8443.47	3390.27	4778.86	1894.6	3804.7	20527.9	5237.12	1999.69	7550.8	2396.85	5226.01	742.756	3561.06	14710.1	18141.2	21339.2	51132.8
PHACTR1	3.82242	0.000412467	52.702	77.8392	50.3669	34.5424	78.9973	101.853	178.064	79.7675	86.7651	199.577	18.6091	191.132	95.3986	45.5053	80.4354	82.3365	173.871	5.53955	143.049	364.141	200.833	165.965	743.705	312.48
CD83	3.81543	0.00903217	42.567	84.8247	47.5688	23.4628	37.4902	80.924	66.4206	88.2534	73.911	158.719	11.5678	224.201	106.846	109.302	43.7813	98.8038	147.032	73.1221	29.5102	61.545	577.811	96.6609	0	820.624
SLC3A1	3.81481	0.00123218	243.24	185.617	41.9724	60.6122	44.1849	163.243	50.8753	78.0703	61.0569	95.86	9.05306	110.98	66.779	59.3353	74.3264	268.966	91.0195	126.302	79.5274	95.7366	150.791	346.52	119.339	1209.03
RELB	3.81327	0.00852333	141.89	237.509	45.7033	106.886	93.7256	375.32	146.973	149.352	71.3402	204.292	0	185.527	549.496	109.302	67.1992	201.999	123.11	423.222	40.514	204.295	443.7	769.64	219.653	1647.09
MYLIP	3.79197	2.79837e-06	255.402	272.437	251.835	474.47	404.359	459.034	204.915	694.147	232.659	253.007	79.9687	395.715	497.981	253.402	623.12	357.889	320.902	415.466	434.65	786.408	1425.18	306.397	1179.55	3171.52
EXT1	3.79153	2.63825e-05	297.969	332.313	280.749	331.738	152.639	267.886	456.465	230.817	339.348	413.298	381.737	345.27	352.975	214.142	432.722	338.128	272.475	508.531	273.094	311.144	312.925	1090.63	238.678	4269.58
ULBP3	3.78969	0.00130453	22.297	28.9402	22.3853	35.8459	28.1177	39.0667	31.0905	50.9154	18.6384	36.1439	10.059	42.5982	34.3435	18.2913	35.6359	58.1844	58.3459	4.9856	11.504	31.6273	22.0182	69.3041	65.7228	403.011
PRSS22	3.7882	1.09512e-05	143.917	430.111	88.6085	127.742	76.3194	214.867	118.002	79.7675	78.4099	155.576	75.9451	96.967	377.778	141.869	100.799	95.5103	149.365	434.855	100.535	559.888	452.374	771.464	600.153	692.128
UNC13D	3.7627	0.000102133	105.404	109.773	33.578	34.5424	36.1513	64.1811	68.5404	33.9436	28.279	127.289	35.7093	70.6234	19.0797	33.9059	38.6905	72.4561	68.2647	99.158	22.5078	158.991	118.765	240.74	53.616	522.746
LMO7	3.75643	0.000232998	3447.93	2786.24	1135.12	2268.72	2258.79	1395.24	3312.55	2082.44	1802.14	1216.32	1004.89	1753.25	2644.45	1689.05	1356.2	1057.2	1525.16	1722.8	1857.14	851.372	1429.18	2724.74	3130.48	27772.7
CYTOR	3.74633	0.000328651	224.997	626.705	49.4342	123.831	74.9804	223.238	168.171	149.352	145.894	328.438	66.892	215.794	385.41	65.135	138.471	311.781	149.365	142.92	96.5333	315.418	134.111	968.433	856.126	1360.89
PDLIM7	3.74218	0.00172312	46.621	156.676	151.101	207.906	28.1177	30.6953	180.89	28.8521	63.6277	91.1455	116.684	80.152	76.3189	86.9953	154.762	32.9346	149.365	34.8992	26.5091	109.413	118.098	209.736	108.962	1182.75
SCARF2	3.7399	0.00304062	68.918	56.8825	0	24.7663	14.7283	15.3476	24.0245	18.669	11.5687	14.1433	63.8743	37.5537	19.0797	13.83	13.2362	26.3477	32.6737	19.9424	17.0059	199.166	98.7482	65.6565	105.502	11.6815
BZW1P2	3.72026	3.3527e-05	249.321	271.439	143.639	310.23	362.852	230.215	238.831	168.021	129.826	160.29	109.14	278.57	177.441	103.502	131.344	225.053	383.332	187.791	131.545	139.331	557.127	240.74	522.323	2458.95
LHFPL2	3.7169	0.000290033	346.617	474.021	154.832	299.802	174.062	132.548	594.252	159.535	169.674	766.88	162.452	527.994	309.091	121.347	281.015	217.368	459.182	149.568	171.559	247.035	629.186	911.896	361.475	3405.15
AC122718.1	3.68825	0.00564125	604.046	310.359	32.6452	256.787	211.552	219.053	437.387	315.676	197.953	397.583	24.1415	153.017	791.808	131.608	122.18	148.206	144.698	20.4963	100.035	69.2381	446.369	1194.58	894.176	1874.88
TPRN	3.68657	3.75036e-06	111.485	63.868	141.774	126.438	74.9804	80.924	243.778	93.3449	118.9	97.4314	85.5011	97.5276	104.938	105.287	137.453	86.7278	81.1007	100.82	100.035	237.632	129.44	441.357	98.5842	1098.06
ODF3B	3.68079	0.00253524	36.486	45.9052	81.1467	53.443	40.1681	32.0905	168.171	28.8521	24.4228	29.858	0	22.9806	43.8834	36.1365	60.072	29.6411	153.45	75.8919	63.0218	253.873	232.859	200.617	176.414	131.417
PPARD	3.6802	0.000115855	247.294	164.66	249.037	340.862	182.095	263.7	473.423	241	235.872	462.014	672.441	356.48	288.104	399.286	265.742	335.933	547.868	440.948	134.046	277.807	316.261	694.864	506.757	4322.15
AL049757.2	3.68001	0.00199086	26.351	52.8907	32.6452	19.5523	6.69468	9.76668	13.4254	6.78872	15.4249	20.4292	2.51474	21.2991	40.0674	9.81486	7.12719	31.8368	15.1699	11.6331	10.5036	58.9806	43.3692	171.436	44.9682	20.4426
DIRAS3	3.66528	4.57033e-05	265.537	204.577	38.2416	156.419	132.555	51.6239	89.0318	142.563	118.9	67.5734	77.9569	93.604	103.03	74.0576	67.1992	38.4237	200.126	139.043	81.5281	157.282	145.453	414.001	364.935	990.005
MAFK	3.66495	4.85467e-10	399.319	522.92	312.462	226.807	301.261	351.601	425.374	317.373	278.934	334.724	409.902	290.341	593.379	190.944	318.687	311.781	324.986	346.776	311.608	861.63	837.358	1318.6	480.814	2844.44
SERTAD2	3.65852	2.30842e-05	216.889	188.61	318.991	439.275	241.009	323.696	464.237	329.253	297.572	281.294	339.993	470.262	286.196	409.547	196.507	309.585	413.672	163.417	374.629	396.623	649.87	275.392	447.953	4085.6
IRS1	3.65719	0.000158586	135.809	156.676	124.985	306.32	206.196	119.991	659.966	280.035	295.001	204.292	430.523	471.944	190.797	240.464	220.943	143.814	274.226	104.698	129.545	338.497	179.482	452.3	952.981	2610.81
AL157935.3	3.65574	0.00790454	95.269	132.726	156.697	93.8511	9.37256	34.881	62.181	37.338	63.6277	111.575	37.7211	40.9167	112.57	23.1988	35.6359	64.7714	82.2677	0	108.537	68.3833	214.177	455.948	51.8864	464.339
TNXB	3.65247	0.00507313	129.728	85.8227	288.211	50.1843	17.4062	47.4382	9.89242	30.5493	28.9217	99.0029	135.796	86.3175	59.1471	28.9984	21.3816	103.195	43.1759	8.86328	15.0052	388.075	205.503	401.234	112.421	128.496
C1orf198	3.64875	1.01244e-07	275.672	476.017	229.449	303.061	273.143	265.096	231.765	191.781	208.236	337.867	232.865	207.947	238.497	210.127	175.125	286.531	228.132	279.747	158.055	489.795	443.7	368.406	691.819	2637.09
NLRC5	3.64677	6.70073e-10	356.752	631.695	217.324	268.518	338.751	298.581	443.746	519.337	417.758	840.739	329.431	517.344	524.692	394.379	344.141	365.574	329.071	275.87	269.093	1250.56	2177.13	1758.13	1672.47	499.383
AC005534.1	3.63787	6.14935e-05	168.241	239.505	78.3486	47.5773	83.0141	73.9478	28.9707	76.3731	69.4121	83.2882	16.5973	98.6486	76.3189	48.182	95.708	125.151	107.356	148.46	46.5161	180.361	188.155	406.705	667.605	192.744
CKB	3.63331	0.000236925	2118.21	1091.74	276.085	420.375	633.317	435.315	520.059	434.478	509.022	286.008	593.478	545.93	3058.48	720.5	325.814	374.357	452.764	724.573	528.182	2526.76	3175.96	4732.74	1923.26	1060.09
MYCL	3.62766	0.0014635	46.621	143.703	13.0581	26.7215	16.0672	66.9715	69.247	47.5211	23.7801	50.2872	39.7329	39.2352	87.7667	16.5068	30.5451	188.825	43.1759	43.2085	38.0131	145.315	61.384	127.665	121.068	531.507
AC012459.1	3.60306	0.000590206	44.594	19.9588	60.6269	73.6471	38.8292	64.1811	76.313	81.4647	76.4818	180.72	29.171	117.145	85.8587	56.2124	46.8358	113.075	56.5955	25.4819	46.0159	117.961	38.6986	311.868	79.5592	683.366
ARHGAP29	3.59934	1.15977e-05	480.399	612.734	92.3394	315.444	220.925	256.724	274.161	381.866	347.06	380.297	78.9628	418.135	492.257	254.294	217.888	446.813	314.484	384.999	205.571	491.505	505.084	844.415	1055.02	2958.33
SORBS1	3.59162	0.00288659	512.831	358.26	10.2599	134.911	162.011	85.1097	320.797	151.049	106.046	686.735	49.2889	177.119	305.276	94.1334	74.3264	84.5321	207.711	72.0142	153.553	341.062	372.975	1116.16	447.953	1258.68
CEMIP2	3.5889	8.03699e-05	1049.99	2217.42	348.838	887.675	1184.96	937.602	1371.51	626.26	723.042	2684.08	470.256	1087.38	663.974	755.298	776.864	839.832	854.183	598.826	634.719	759.055	1475.22	4727.27	1684.58	9032.7
NFKB2	3.58791	0.00134022	474.318	554.854	134.312	439.927	348.123	879.002	668.445	346.225	271.221	584.589	180.055	587.968	1144.78	293.107	260.652	486.334	508.776	1453.02	270.593	443.637	824.681	1856.62	202.357	6013.04
PIM1	3.5845	0.000482208	395.265	352.272	97.9357	316.748	88.3698	512.053	146.973	490.485	267.365	193.291	193.132	304.353	961.618	298.907	198.543	552.203	143.531	264.237	198.569	657.334	520.43	647.446	299.212	3513.2
ARHGAP45	3.58155	0.00404981	91.215	96.8	49.4342	16.9453	22.7619	27.9048	196.435	11.8803	14.1395	59.716	11.0648	80.7125	61.0551	17.8452	41.745	26.3477	131.862	42.6545	20.0069	103.43	255.544	200.617	62.2637	341.683
NIPAL1	3.57117	0.00332357	198.646	166.656	12.1254	50.1843	70.9636	115.805	33.9169	71.2816	41.1331	124.147	21.1238	149.654	95.3986	33.4597	69.2356	97.706	102.689	185.021	34.0117	82.06	102.752	180.555	133.175	1077.62
KRT8	3.56322	0.000228058	4866.83	7217.09	2356.99	7414.24	4556.4	4287.57	12121	4151.3	3713.55	2497.07	3339.07	3069.32	5319.43	3603.84	3839.52	3980.69	5104.68	2461.22	3357.66	2877.23	7917.87	7882.42	4527.96	58626.4
LRRFIP2	3.55087	0.000537582	4931.69	5424.79	532.584	1635.23	1717.86	1607.32	1668.29	1687	1175.51	1087.46	549.219	1127.73	3756.8	1347.76	698.465	1809.21	1040.31	1570.46	1001.85	1110.37	3235.34	6076.87	6897.44	14794.6
FAM160A1	3.54582	0.000437926	427.697	369.237	297.538	310.23	207.535	534.377	657.846	327.556	392.692	594.018	138.311	557.14	906.287	365.827	288.142	479.747	264.307	262.021	287.599	330.804	318.93	1798.26	221.382	4491.53
MAP2K3	3.54132	0.00544777	2106.05	2320.21	292.874	394.957	336.073	1582.2	364.607	896.111	429.326	345.724	307.804	559.943	4031.54	367.611	334.978	1708.21	379.832	2074.01	449.655	947.109	1992.31	4457.35	2243.22	8325.97
IRF1	3.53322	0.00196474	281.753	1469.96	206.131	619.808	80.3362	1723.12	715.081	402.232	174.816	1046.6	50.7977	550.414	1190.57	350.212	714.755	519.269	269.558	1030.91	402.639	1205.26	2971.79	3251.82	1138.04	2400.54
GPAT3	3.53302	2.59313e-05	312.158	290.4	119.388	104.931	147.283	351.601	132.135	246.091	171.602	154.005	131.772	263.997	373.963	152.13	93.6716	401.802	204.211	76.4458	131.545	158.991	523.766	678.45	638.203	1588.68
ASGR1	3.53129	0.00979079	56.756	95.8021	0	5.86569	14.7283	50.2287	23.3179	23.7605	17.9957	37.7154	10.5619	40.9167	129.742	17.3991	20.3634	58.1844	34.4241	68.6904	10.5036	140.186	128.106	211.56	110.691	70.0889
FAM83G	3.51994	2.60913e-07	360.806	617.724	637.981	248.314	222.263	482.753	288.294	303.795	316.853	479.3	527.592	343.588	625.815	350.658	377.741	402.9	315.068	366.164	219.576	615.45	751.287	1247.47	762.731	3568.69
SERPINB1	3.51919	0.000249079	326.347	984.965	157.63	722.784	523.524	675.296	791.394	290.218	356.701	317.438	215.262	483.154	232.773	354.227	628.211	597.214	573.54	622.092	820.783	622.288	886.065	1205.53	356.287	5902.07
NBPF26	3.51319	0.00153737	103.377	106.779	36.3761	243.752	123.182	55.8096	308.785	115.408	174.173	166.576	27.1592	167.03	93.4906	84.3186	94.6898	128.445	94.5203	85.3091	100.035	58.9806	158.131	262.626	155.659	1509.83
PELI2	3.51155	6.65369e-09	857.421	789.369	599.74	565.714	299.922	932.021	564.575	504.063	394.62	407.012	679.985	353.678	677.33	475.575	372.65	1100.02	474.935	668.624	539.686	1413.82	1409.16	2101.01	1186.47	4298.78
CX3CL1	3.50879	0.00960091	48.648	21.9546	24.2507	323.265	49.5407	71.1573	50.8753	57.7041	53.9872	59.716	22.6326	47.0823	47.6993	14.7223	14.2544	40.6193	63.597	31.0215	10.0035	159.846	36.0298	337.401	31.1319	411.772
AL353795.3	3.50505	0.00651623	5053.31	2038.79	244.373	315.444	523.524	717.154	327.157	734.879	606.07	715.021	249.965	461.294	2650.17	517.511	241.306	1118.68	421.257	844.782	299.603	942.835	1862.87	7368.12	3331.11	3162.76
SPAG1	3.50414	0.00745603	2290.51	1999.87	74.6177	312.837	429.799	323.696	185.836	232.514	235.872	221.578	69.9097	294.264	1188.67	215.481	202.616	490.725	212.379	452.581	384.133	548.776	1569.3	2790.4	1738.2	2400.54
RELT	3.49933	0.00203225	306.077	287.406	161.361	46.9256	73.6415	286.024	142.734	120.5	89.3359	207.435	45.2653	210.189	845.232	83.8724	24.4361	285.433	84.018	201.086	137.547	310.289	509.087	796.997	586.317	1141.86
AL162274.1	3.49824	0.00447669	14.189	32.932	42.9052	14.3384	14.7283	4.18572	36.7433	20.3662	14.1395	20.4292	15.5914	32.5092	57.2392	24.9833	30.5451	24.152	11.0857	3.87769	18.5064	41.8848	26.6887	151.375	6.91819	175.222
AC005674.2	3.49318	0.00087963	160.133	166.656	33.578	26.0698	22.7619	20.9286	21.9047	39.0352	24.4228	51.8587	13.5796	57.7318	83.9508	28.5523	49.8903	59.2823	59.5128	21.0503	46.5161	117.961	109.424	257.155	133.175	286.196
AP006623.1	3.49309	0.00304474	145.944	72.8495	105.397	23.4628	32.1345	39.0667	31.7971	13.5774	37.2769	55.0016	28.1651	40.9167	156.454	20.9681	3.05451	59.2823	40.8421	51.5178	22.5078	107.704	54.0446	328.282	172.955	233.63
HLA-C	3.49137	9.23971e-06	1741.19	1475.95	2231.07	4263.71	3005.91	1678.47	7534.49	1128.63	1410.74	1844.91	2604.77	2006.6	3611.79	1300.92	1912.12	1520.48	2780.18	1873.48	5259.82	7734.15	15636.9	8493.39	3562.87	9765.72
IER2	3.48554	1.11318e-05	618.235	339.299	346.04	666.082	235.653	471.591	633.115	566.858	467.889	528.016	447.12	478.109	1055.11	474.682	618.029	358.987	514.611	798.803	154.553	400.897	1879.55	999.437	1110.37	4579.14
APC2	3.48131	1.21327e-05	105.404	130.73	231.315	47.5773	48.2017	79.5287	63.5942	78.0703	88.0505	111.575	33.6975	101.451	97.3066	112.871	36.6541	92.2169	105.023	87.5249	100.535	388.075	228.188	700.336	153.93	131.417
HDAC7	3.46328	8.16671e-07	249.321	433.105	71.8195	217.031	238.331	233.005	400.643	130.683	169.031	326.867	61.3596	293.143	366.331	126.255	157.816	215.173	156.367	206.071	238.082	765.038	509.087	791.525	916.66	925.757
NEAT1	3.45906	3.25033e-05	45933.8	120556	33889.5	70009.7	43139.2	74222.6	105045	50861.1	32900	97011.9	27573.1	117409	173952	46601	61715.4	60986.1	48865.2	66979.8	10697.2	172573	150270	225869	422381	201657
WEE1	3.44572	0.00301701	685.126	908.124	232.248	325.872	128.538	463.22	217.633	527.823	224.304	454.156	86.004	288.659	1917.51	314.968	211.779	408.389	198.959	247.064	68.5236	373.544	1022.84	1276.65	1266.03	3227.01
CCDC85B	3.44509	3.27818e-05	72.972	63.868	76.4831	68.4331	93.7256	108.829	72.78	132.38	91.264	55.0016	186.594	100.33	106.846	169.529	142.544	107.586	118.442	173.942	102.035	219.681	139.449	122.194	216.193	1171.07
LINC02035	3.43928	2.63219e-06	358.779	478.012	138.043	128.394	163.35	238.586	187.956	103.528	113.116	152.433	38.224	164.227	139.282	128.485	186.325	186.629	235.134	102.482	146.551	900.095	562.465	563.551	530.971	502.304
EFHD2	3.43404	0.000240311	322.293	415.142	104.465	591.132	275.821	422.758	1181.44	353.014	228.803	172.862	224.818	220.838	637.263	353.781	270.833	231.64	378.665	511.855	144.05	418.848	632.522	1420.73	690.09	3209.49
TP53I11	3.43399	0.0021987	480.399	407.159	179.082	282.857	184.773	354.391	1072.62	324.161	88.6932	295.437	80.9746	339.665	862.403	98.1486	500.94	110.88	313.317	70.3523	243.084	757.345	176.813	1176.35	1738.2	1833.99
MSANTD1	3.42734	0.009017	64.864	74.8454	41.9724	10.4279	14.7283	22.3238	15.5452	15.2746	32.7779	64.4305	0	31.3882	43.8834	19.6297	5.09085	21.9564	21.0045	26.0359	27.0093	86.3339	76.0628	229.798	50.1569	52.5667
TJP1	3.42054	1.7191e-06	4826.29	3007.79	3243.07	3318.68	2874.7	1910.08	3472.24	2695.12	2322.73	2710.79	2532.84	2740.86	3117.63	2559	3835.45	2253.82	3053.24	2475.07	3178.1	3089.22	4096.05	7058.07	4424.18	31870
DOT1L	3.41211	4.13269e-05	5294.52	3600.56	1533.39	984.133	1194.33	1492.91	1627.3	1115.05	1323.97	2404.36	1679.85	1368.75	4510.45	1035.91	808.427	1145.03	1063.06	2879.46	1030.36	3539.69	4688.54	7980.91	4386.13	11807.1
DIAPH1-AS1	3.40196	0.00368636	137.836	70.8536	13.0581	27.3732	38.8292	86.5049	24.0245	30.5493	45.632	51.8587	27.1592	51.5663	114.478	32.1214	32.5814	41.7172	21.0045	30.4675	19.5067	28.2081	52.7102	202.441	51.8864	467.259
AUXG01000058.1	3.40092	0.000579901	2361.45	7100.33	1903.68	1595.47	2103.47	1170.61	1209.7	2634.02	1516.78	1811.91	1656.21	1478.61	3415.27	1849.21	1697.29	1056.1	2215.39	3703.74	836.789	3304.62	5724.06	4674.38	22461.6	808.942
FANCI	3.39563	0.00469369	433.778	776.396	50.3669	55.3982	121.843	159.057	80.5526	79.7675	91.264	95.86	45.2653	114.903	68.687	109.302	22.3997	140.521	93.9368	128.518	67.5233	201.731	439.029	651.093	740.246	408.852
LITAF	3.39364	0.00599773	101.35	157.674	74.6177	339.559	41.507	178.591	396.404	140.866	28.279	160.29	136.802	264.557	89.6747	112.425	150.689	241.52	361.161	56.5034	287.599	160.701	178.147	302.749	100.314	2234.08
FZD8	3.39303	0.000524713	28.378	45.9052	52.2324	39.1046	32.1345	39.0667	72.78	22.0633	31.4925	37.7154	52.3066	46.5218	28.6196	24.091	50.9085	54.891	51.3444	19.3884	25.0086	92.3175	36.697	91.1896	20.7546	443.896
LINC00472	3.38609	0.000605216	149.998	98.7959	258.364	187.702	251.72	118.595	190.076	174.81	268.008	413.298	199.167	273.526	177.441	186.482	103.853	214.075	217.63	100.82	98.534	206.005	117.43	603.675	127.987	2237
AC010624.5	3.38365	0.00166379	417.562	214.557	41.0397	233.324	46.8628	234.4	325.037	276.64	73.911	136.718	161.949	173.195	106.846	263.217	132.362	592.823	176.205	698.537	85.0293	243.616	385.652	1451.74	856.126	975.403
TAGLN	3.37622	0.00304597	391.211	273.435	134.312	52.1395	22.7619	99.0621	24.7311	47.5211	41.7758	114.718	38.727	94.725	124.018	38.3672	44.7995	98.8038	57.7624	110.791	45.0155	311.999	174.811	722.221	221.382	210.267
C1QL3	3.37429	0.00134677	36.486	59.8763	63.425	14.9901	62.93	19.5334	9.89242	10.1831	32.1352	26.7151	59.8508	48.2033	15.2638	12.4916	15.2725	23.0542	67.0977	25.4819	22.0076	51.2875	42.0347	87.542	167.766	213.187
CARD14	3.35112	0.00640366	38.513	43.9093	1.86544	11.7314	9.37256	16.7429	26.8509	8.4859	17.9957	34.5724	20.1179	31.3882	36.2515	16.9529	0	23.0542	42.5925	8.86328	13.5047	124.8	35.3625	78.423	50.1569	64.2481
AL139317.5	3.33734	0.00529773	48.648	128.734	84.8776	60.6122	74.9804	59.9953	57.2347	69.5844	86.7651	212.149	0	121.069	164.086	57.9969	29.5269	60.3801	72.9323	27.1438	46.0159	152.153	150.791	337.401	167.766	476.02
CLMN	3.33369	0.0019089	218.916	411.151	343.241	524.654	191.468	512.053	1142.58	169.718	286.646	449.442	523.066	330.136	295.736	289.984	446.977	307.39	376.331	133.503	127.544	405.171	229.523	760.521	333.803	4494.45
FAM110C	3.32687	0.00175295	95.269	132.726	109.128	129.697	99.0813	68.3668	250.137	74.6759	77.1245	92.717	39.7329	100.33	64.871	96.3641	82.4718	90.0212	129.528	8.30933	60.0207	88.8983	105.42	342.873	84.7478	963.722
SNX33	3.3219	0.000477463	364.86	174.639	133.379	265.26	54.8964	234.4	359.66	135.774	116.972	174.434	40.2358	235.972	559.036	113.317	187.343	212.977	177.955	111.345	135.547	340.207	227.521	652.917	456.601	1635.41
FGD6	3.32092	9.701e-05	632.424	423.126	184.679	669.993	243.686	284.629	687.524	354.711	357.986	334.724	103.607	478.109	696.41	282.4	1072.13	341.422	441.095	337.359	420.645	597.499	796.658	1127.1	908.013	3872.41
ANO9	3.3161	0.00704584	44.594	44.9072	111.927	74.2988	20.084	61.3906	98.9242	28.8521	39.205	39.2869	0	30.2672	51.5152	20.522	39.7086	27.4455	35.591	24.928	24.5085	131.638	49.3741	158.67	58.8046	318.32
DSCAM	3.31564	0.00070974	44.594	236.511	45.7033	225.503	41.507	58.6001	57.9413	56.007	88.6932	80.1452	71.4186	272.405	177.441	67.8118	96.7261	57.0866	157.534	34.3452	107.537	341.062	378.312	647.446	254.244	105.133
TPM4	3.30052	1.42697e-05	2335.1	2817.18	1201.34	2839	1628.15	1947.76	4403.54	1751.49	1421.02	1456.76	1522.42	1734.76	2966.9	1882.67	1789.94	1542.44	2111.54	2153.22	1416.49	1776.26	3334.09	2821.4	6819.61	19067.1
AC118658.1	3.29984	0.00485131	26.351	88.8165	0	20.2041	13.3894	58.6001	7.77262	30.5493	32.1352	48.7157	29.171	35.8722	24.8036	21.8604	7.12719	45.0106	27.4226	12.741	33.5116	64.1093	117.43	67.4803	131.446	108.054
DERL3	3.28166	0.00797612	52.702	123.744	0	24.1145	29.4566	25.1143	35.3301	50.9154	30.8498	59.716	14.5855	53.2478	164.086	20.0758	20.3634	43.9128	17.5038	54.2876	48.0166	209.424	188.823	158.67	69.1819	116.815
NFKBIA	3.26975	0.00329367	591.884	1580.73	374.954	2304.57	482.017	5046.59	1008.32	1340.77	654.916	1425.33	642.264	1786.88	1896.52	1089.45	1072.13	1421.68	665.143	4057.17	502.173	1495.03	4791.29	4796.57	1070.59	11894.7
HSP90AA2P	3.25134	0.00171618	70.945	100.792	44.7706	114.707	60.2521	99.0621	144.853	106.922	55.9153	69.1449	73.9333	38.6747	110.662	213.25	63.1265	68.0648	131.278	27.1438	44.0152	49.5779	74.0612	116.723	323.425	846.907
ZNF503	3.24554	2.51699e-08	190.538	200.586	271.422	207.255	273.143	210.681	332.103	344.528	261.581	176.005	497.415	312.2	192.705	204.774	460.213	165.771	264.89	220.474	331.114	1195	887.4	273.569	797.321	1223.63
AC089984.2	3.24434	0.00475055	204.727	101.79	33.578	23.4628	28.1177	93.4811	24.7311	100.134	62.985	44.0013	52.8095	76.2284	215.601	58.443	28.5088	99.9016	8.75188	39.8848	27.0093	58.9806	231.525	386.644	191.98	254.072
LGALSL-DT	3.23844	0.000660536	18.243	17.9629	20.5199	13.0349	10.7115	11.1619	2.82641	8.4859	17.9957	25.1436	15.5914	31.3882	15.2638	25.4294	14.2544	16.4673	24.5053	18.8345	6.50224	47.0135	17.3477	60.1851	39.7796	110.974
SAP30BP	3.23637	0.000103175	2586.45	1079.77	592.278	891.586	617.25	590.187	767.37	1113.35	541.157	675.734	472.771	442.798	1789.68	672.318	529.448	648.811	580.541	707.401	494.171	830.857	1338.44	2888.89	2040.87	6348.88
AC068580.4	3.23184	0.00719117	105.404	46.9031	2.79816	66.4779	34.8123	59.9953	295.36	32.2464	26.9936	127.289	46.7741	86.3175	139.282	38.8133	47.854	128.445	79.3504	49.302	22.5078	187.199	234.193	355.639	70.9115	373.807
AL137003.1	3.22393	0.00463568	137.836	74.8454	28.9144	46.9256	32.1345	79.5287	43.8093	54.3098	45.632	45.5728	14.0825	84.636	118.294	52.6433	14.2544	69.1626	26.2556	71.4602	17.506	67.5285	109.424	165.965	24.2137	531.507
UBE2D1	3.21408	7.77886e-05	721.612	725.501	237.844	207.906	188.79	184.172	170.291	286.824	216.591	168.148	259.521	244.94	375.87	215.481	269.815	211.879	201.293	396.632	184.564	622.288	673.89	406.705	477.355	2447.27
FCGBP	3.21237	0.00249097	54.729	142.705	166.024	74.9505	84.353	136.734	123.655	130.683	142.68	232.578	82.4834	344.149	217.509	104.394	92.6535	174.553	204.211	18.2805	189.565	393.204	709.92	98.4847	51.8864	1045.49
ITIH4	3.21077	0.00971821	192.565	193.6	64.3578	245.056	137.91	92.0859	553.976	134.077	134.325	150.862	138.814	90.8015	291.92	153.915	66.181	57.0866	84.018	52.0718	47.0162	106.849	102.752	366.582	83.0183	1781.43
ZDHHC4P1	3.21062	0.00501497	160.133	54.8866	26.1162	91.8959	44.1849	27.9048	48.7555	57.7041	37.2769	34.5724	13.0766	39.2352	89.6747	25.4294	35.6359	41.7172	28.006	39.3308	40.0138	35.0464	75.3956	550.785	86.4774	37.9648
AL365356.1	3.18984	0.00411514	79.053	33.9299	14.9235	17.5971	32.1345	51.6239	37.4499	54.3098	47.5601	59.716	11.0648	56.0503	38.1594	16.9529	22.3997	29.6411	17.5038	40.4387	19.0066	15.3862	31.3592	60.1851	159.118	306.639
PPP1R13L	3.18666	0.000415341	170.268	227.53	421.59	288.723	215.569	259.515	531.365	159.535	237.801	363.011	420.464	258.952	352.975	220.388	347.196	215.173	274.226	383.337	166.557	138.476	149.457	1077.86	588.046	2683.82
UBB	3.18154	0.000827758	5716.14	4918.84	2289.83	6252.18	6534.01	3123.94	5884.58	2912.36	1908.19	1004.17	3343.6	1435.45	2686.42	3908.1	3823.23	3103.54	3659.45	3513.74	3224.11	4416.71	4182.79	2245.09	7815.83	39322.8
LAMB2	3.17811	0.00789712	338.509	80.833	66.2232	389.743	87.0309	133.943	806.233	96.7393	99.6192	231.007	100.087	145.17	652.526	78.965	248.433	95.5103	207.128	45.9783	97.5337	300.032	224.852	900.953	589.776	1331.69
SYNE1	3.1771	0.00497975	21307.8	16447	1899.95	3813.35	5207.12	4664.29	4051.65	4899.76	4046.47	2674.65	2029.9	4328.77	10661.7	2911.89	2538.3	6567.16	3566.68	3571.35	3730.29	2370.34	6645.49	34218	8832.8	38995.7
CHORDC1P4	3.1653	0.000416165	46.621	10.9773	55.9633	13.0349	13.3894	12.5572	15.5452	40.7323	30.2071	28.2865	14.5855	29.7067	38.1594	18.7375	41.745	18.6629	28.5895	35.4531	28.0097	37.6108	38.0314	167.789	72.641	119.735
NKPD1	3.15405	0.00643384	291.888	369.237	87.6758	69.0848	65.6079	69.762	24.7311	176.507	102.19	121.004	32.1886	124.992	343.435	82.9802	120.144	97.706	135.362	31.5754	49.5171	238.487	254.21	1136.22	166.037	186.904
AL161772.1	3.15108	0.00318521	66.891	52.8907	0	25.418	40.1681	53.0191	26.8509	33.9436	21.8519	48.7157	40.2358	51.5663	87.7667	57.1046	25.4542	59.2823	84.018	10.5251	26.009	229.939	79.3989	100.309	136.634	122.656
AC055811.4	3.14637	0.00303299	141.89	118.755	100.734	86.0302	88.3698	27.9048	44.5159	56.007	64.2704	169.719	29.6739	83.515	40.0674	38.3672	50.9085	31.8368	49.594	9.97119	77.5268	47.8683	114.094	209.736	143.552	572.392
RPS27AP16	3.14037	0.00494507	674.991	415.142	277.951	356.504	677.502	234.4	614.744	835.013	201.166	114.718	213.753	99.7696	408.306	98.1486	412.359	286.531	86.3519	249.28	179.562	249.599	280.231	423.12	1359.42	3007.98
ZYX	3.14003	1.87005e-05	500.669	916.107	361.896	343.469	166.028	439.501	544.083	171.415	221.09	355.153	525.58	272.405	755.557	358.242	342.105	315.074	345.991	818.746	305.605	1062.51	922.095	733.164	1179.55	2768.51
LRP8	3.13968	0.000108529	595.938	1188.54	187.477	233.976	441.849	654.368	213.394	390.352	316.211	315.866	266.059	575.637	223.233	214.589	159.853	777.256	355.326	406.049	174.56	600.063	1462.54	1271.18	1392.29	1626.65
AL138955.1	3.13413	0.00139708	66.891	25.9464	20.5199	25.418	28.1177	48.8334	47.3423	27.1549	35.9914	28.2865	21.1238	35.8722	122.11	14.7223	19.3452	28.5433	23.3383	23.2661	10.0035	37.6108	77.3973	134.961	69.1819	216.107
PIANP	3.13318	0.00738741	149.998	81.8309	102.599	43.0151	76.3194	30.6953	42.3961	62.7957	45.632	40.8583	182.067	51.0058	209.877	82.534	40.7268	75.7496	127.777	48.7481	125.043	794.956	112.093	80.2468	330.344	11.6815
NEDD4L	3.12035	3.46914e-05	1272.96	2718.38	600.672	1504.88	757.838	1774.75	1009.03	1059.04	1042.47	1195.89	1282.01	1710.1	2497.54	1168.86	1086.39	1049.52	1041.47	1002.1	1164.9	1422.37	1373.13	4468.29	2530.33	10694.4
AC016949.1	3.11613	0.00464682	437.832	161.666	43.8379	84.075	104.437	107.434	37.4499	110.317	62.3423	122.575	27.6621	88.5595	204.153	36.5827	122.18	98.8038	50.7609	50.4099	27.5095	88.0435	217.513	517.957	292.294	499.383
PRDM16-DT	3.11212	0.00562085	30.405	19.9588	0.932721	16.2936	17.4062	15.3476	62.181	27.1549	34.0633	51.8587	26.6562	24.1016	13.3558	6.69195	16.2907	13.1738	32.0902	17.7266	45.5157	111.123	24.6871	65.6565	50.1569	137.257
CXCL16	3.10295	0.0075911	62.837	46.9031	99.8012	209.21	56.2353	47.4382	432.44	81.4647	77.7672	83.2882	114.672	153.578	47.6993	93.2412	159.853	79.043	270.141	183.913	96.5333	299.177	369.639	96.6609	41.5091	1159.39
ETS1	3.10204	8.99725e-06	1204.04	2006.85	457.033	877.899	1022.95	1024.11	375.912	1150.69	800.167	990.029	460.7	995.454	974.974	858.354	618.029	1102.21	823.26	1564.37	822.284	2058.34	2478.05	1245.65	2058.16	6965.08
ARL4C	3.09683	2.59313e-05	827.016	856.231	246.238	525.957	429.799	874.816	773.022	683.964	516.092	556.302	173.014	1580.06	1297.42	461.745	757.518	537.932	392.084	353.423	455.657	1387.33	1936.93	1411.61	2620.26	2663.38
SERPINB8	3.07346	0.000617764	208.781	439.093	39.1743	139.473	208.874	189.753	108.817	101.831	106.689	97.4314	62.3655	136.763	209.877	79.4111	101.817	298.607	93.9368	182.805	108.037	208.569	396.327	266.273	366.664	1121.42
AC090192.2	3.06618	0.00992395	89.188	255.472	12.1254	31.9354	52.2185	48.8334	19.0782	32.2464	18.6384	25.1436	27.6621	35.3117	15.2638	38.3672	18.3271	63.6735	26.8391	106.913	21.5074	117.106	116.096	207.912	190.25	125.576
Z93241.1	3.06565	0.00308696	103.377	29.9381	10.2599	19.5523	14.7283	43.2525	28.2641	23.7605	13.4968	28.2865	38.224	29.7067	57.2392	11.5994	29.5269	19.7608	56.012	93.0645	16.5057	63.2546	102.084	125.842	58.8046	186.904
TUBA1C	3.06352	0.000453118	447.967	558.845	1340.32	577.445	652.062	489.729	267.095	417.506	573.935	253.007	848.976	467.46	370.147	980.594	355.341	557.692	554.286	1346.11	455.157	1172.77	1194.99	404.882	1196.85	5326.75
TP53INP2	3.06038	0.000169322	3364.82	3022.75	552.171	861.605	1151.49	897.14	753.237	992.851	699.905	749.594	1069.77	802.641	2455.56	696.855	1010.02	713.583	913.696	2538.78	912.815	6085.26	2871.04	2587.96	3296.52	4608.34
AC018638.7	3.04789	0.00712236	56.756	85.8227	24.2507	7.82093	16.0672	5.58096	4.94621	20.3662	32.7779	61.2875	24.6444	41.4772	22.8957	23.6449	41.745	26.3477	22.7549	32.1294	23.5081	48.7231	40.0331	69.3041	67.4524	239.47
IQCK	3.04338	0.000292501	516.885	401.171	110.061	138.821	162.011	115.805	88.3252	188.387	145.251	94.2885	75.9451	89.12	192.705	95.4718	164.944	100.999	116.692	197.762	196.068	321.402	312.258	435.886	1117.29	362.126
FAM102B	3.03843	0.00274622	74.999	263.456	94.2048	122.528	74.9804	61.3906	289	44.1267	58.4861	135.147	43.7564	150.775	28.6196	29.4446	67.1992	82.3365	146.448	41.5466	31.5109	141.895	268.222	224.326	484.273	356.285
ANXA2P2	3.03661	0.00281073	16.216	76.8412	44.7706	32.5872	57.5743	39.0667	39.5697	27.1549	32.7779	53.4301	16.5973	57.7318	15.2638	20.9681	29.5269	17.5651	51.3444	18.8345	50.0173	29.0629	96.7466	31.0044	79.5592	330.002
ZNF300	3.03484	0.00120687	129.728	82.8289	58.7614	133.607	115.149	83.7144	89.0318	134.077	143.966	108.432	17.6032	150.775	68.687	43.2746	43.7813	85.6299	82.2677	79.2156	42.0145	66.6737	119.432	280.864	147.012	744.694
TMEM51	3.0315	1.29277e-05	330.401	387.2	241.575	293.936	210.213	163.243	416.188	224.028	116.329	289.151	162.955	267.921	299.552	139.193	171.053	173.456	301.065	422.668	105.536	523.132	478.395	525.252	511.946	1731.78
PFKFB3	3.0259	0.0038935	263.51	470.029	235.046	716.267	243.686	153.476	2894.95	356.408	383.694	1024.6	281.148	381.142	639.171	611.644	715.773	342.52	888.607	496.898	404.64	921.465	1905.57	1435.32	850.937	4053.47
TNIP1	3.02471	0.00070974	1293.23	1008.92	725.657	2419.92	939.933	1307.34	3259.55	1036.98	820.733	1041.89	918.382	825.621	1226.83	1416.46	890.899	1194.43	1032.72	1039.77	933.822	954.802	1184.31	3359.42	1160.53	11926.8
NRIP1	3.02453	2.93554e-05	3285.77	4416.87	901.941	2193.77	1555.84	1610.11	1998.98	1600.44	1313.04	1519.62	746.374	1602.48	1450.06	1959.4	1230.97	1490.84	1723.54	1538.89	1665.57	1754.89	5016.14	3277.35	4131.89	12732.8
AKAP12	3.02275	0.00518743	212.835	885.171	262.095	3816.61	1345.63	743.663	1334.77	1147.29	596.43	2275.5	1161.31	1015.07	476.993	839.617	926.535	1434.85	2567.22	679.149	1070.37	1118.92	1676.05	973.904	8403.87	5963.39
RABGEF1	3.01467	2.0421e-05	658.775	525.913	297.538	415.813	453.899	436.71	317.971	322.464	440.252	435.299	355.584	439.434	667.79	549.632	341.087	498.41	380.998	445.934	483.167	445.346	713.256	828.001	596.694	4146.92
MB21D2	3.00726	0.00579721	30.405	29.9381	40.107	69.0848	24.1009	48.8334	16.9584	18.669	59.7715	33.001	37.7211	65.0184	28.6196	41.9362	66.181	25.2499	44.9263	12.741	70.0242	64.1093	121.434	10.9427	39.7796	376.728
TRIP10	3.00522	1.33161e-07	295.942	454.062	318.991	427.544	192.807	219.053	470.597	264.76	194.097	440.013	330.94	328.455	469.361	395.717	281.015	187.727	358.827	542.876	213.574	603.483	890.736	1170.87	615.719	1781.43
PPRC1	3.00429	1.50527e-06	1037.82	1045.84	1158.44	614.594	696.247	704.596	746.171	756.943	659.415	1098.46	1176.39	677.648	1390.91	692.394	541.666	579.649	670.394	1121.21	647.223	835.986	1584.64	2259.68	1985.52	6007.2
GRB7	3.00006	0.000489454	141.89	103.786	66.2232	76.254	57.5743	72.5525	91.1516	57.7041	90.6213	58.1446	129.258	77.3494	335.803	59.3353	100.799	60.3801	112.024	97.4961	76.5264	255.583	136.78	235.269	96.8547	750.535
NOP16	2.99929	0.000216229	293.915	103.786	108.196	85.3784	111.132	64.1811	111.643	62.7957	88.0505	100.574	23.6385	76.7889	114.478	82.9802	101.817	143.814	109.107	70.9063	86.5299	88.0435	252.876	300.926	212.734	677.526
ELF4	2.99084	0.000373907	190.538	249.485	123.119	64.5226	108.454	344.624	191.489	30.5493	89.3359	135.147	76.448	170.953	249.944	158.822	79.4173	100.999	100.355	243.186	135.547	372.689	493.741	140.432	486.003	744.694
DNTTIP2	2.98797	0.00128875	6287.75	3768.21	1103.41	2371.04	2324.39	3673.67	1777.81	2605.17	1538.63	1257.18	831.372	1664.69	3896.08	1385.68	1209.59	3785.28	1606.26	2427.99	1223.42	1083.02	4394.3	6804.56	5429.05	17466.7
CCNYL1	2.9852	0.000120155	176.349	284.412	203.333	230.717	332.056	168.824	339.875	280.035	239.086	215.292	84.9981	294.264	234.681	227.08	137.453	170.162	351.242	164.525	181.062	241.051	454.375	341.049	307.859	2058.86
TBC1D30	2.97865	1.20995e-06	936.474	1067.79	425.321	629.585	585.115	410.201	385.098	538.006	543.728	347.296	241.918	557.14	829.968	499.219	636.356	371.063	422.424	360.071	528.182	922.32	1246.36	2288.86	925.308	2704.26
WDR43	2.97728	0.00027974	2752.67	987.959	711.666	950.894	1142.11	733.897	1141.87	1317.01	657.487	752.736	499.93	774.055	1648.49	720.5	674.029	957.299	703.651	727.897	523.181	622.288	1666.71	2119.25	2412.72	7578.36
MAP3K21	2.9744	9.5047e-08	735.801	348.28	318.991	378.011	385.614	435.315	507.34	500.668	368.912	444.727	416.944	424.301	568.576	385.456	335.996	545.616	358.244	342.898	279.596	763.329	922.762	902.777	703.926	3040.1
FERMT2	2.97318	1.10111e-06	387.157	629.699	366.559	408.643	310.633	591.582	413.362	403.929	307.855	367.725	387.27	442.798	471.269	395.717	511.121	412.78	399.086	206.071	387.634	451.33	629.186	993.966	954.71	3089.75
CASKIN1	2.9719	0.000933992	85.134	119.753	27.9816	67.1296	34.8123	86.5049	139.201	62.7957	80.9807	69.1449	100.087	88.5595	286.196	56.6585	27.4906	97.706	114.941	116.885	84.029	356.448	302.917	455.948	185.062	58.4074
TCF7L1	2.96961	0.0025155	83.107	49.8969	16.789	38.4529	17.4062	20.9286	33.2103	11.8803	18.6384	67.5734	18.6091	18.4966	61.0551	41.9362	22.3997	23.0542	34.4241	17.7266	14.505	89.7531	38.6986	105.78	43.2387	198.585
AC005785.1	2.96819	0.00556711	32.432	45.9052	111.927	14.9901	14.7283	16.7429	7.77262	25.4577	19.9238	18.8577	16.0943	22.4201	76.3189	37.921	37.6723	35.1302	28.5895	74.23	16.0055	210.279	69.3906	71.1279	65.7228	90.5315
AC117382.1	2.96542	0.00785272	417.562	132.726	31.7125	103.627	93.7256	101.853	149.093	137.472	124.042	232.578	34.2004	133.96	288.104	81.6418	95.708	84.5321	62.4301	24.928	40.0138	61.545	431.69	404.882	242.137	703.809
BAZ1A	2.96261	7.44858e-05	427.697	475.019	585.749	1057.13	748.466	743.663	1753.79	945.33	610.569	1214.75	411.411	876.066	494.165	852.108	943.844	581.844	725.239	825.393	711.746	585.532	1652.7	1353.25	2018.38	6086.05
AL137782.1	2.95794	0.00242235	336.482	172.643	63.425	211.817	263.77	256.724	341.995	225.725	258.367	204.292	81.9805	205.144	248.036	179.79	128.289	126.249	153.45	226.014	84.5292	91.4627	124.102	472.362	404.714	1848.59
SLC22A20P	2.95603	0.00469073	28.378	32.932	5.59633	14.3384	17.4062	20.9286	4.94621	16.9718	10.926	36.1439	15.0884	21.8596	1.90797	36.5827	9.16353	17.5651	16.9203	28.8057	7.50259	101.72	41.3675	51.0661	32.8614	37.9648
PAICSP1	2.95247	0.00263134	20.27	40.9155	29.8471	6.51744	14.7283	18.1381	5.65281	16.9718	11.5687	39.2869	34.7034	28.5857	24.8036	11.1532	34.6178	31.8368	12.8361	22.7122	20.5071	43.5944	46.7052	63.8327	25.9432	154.78
NFKB1	2.94877	7.31912e-06	701.342	399.175	298.471	436.668	348.123	838.54	729.92	378.471	368.27	469.871	389.281	590.21	654.434	379.21	479.558	512.682	365.245	541.214	457.158	588.096	1208.33	1325.9	537.889	3594.97
PLEKHO1	2.94584	0.00118765	247.294	498.969	41.9724	138.821	73.6415	159.057	197.142	127.289	99.6192	234.15	44.2594	221.399	263.3	107.517	72.2901	191.021	188.457	150.676	99.5344	207.714	362.966	388.467	911.472	575.313
AKAP13	2.94578	0.000368483	5343.17	3200.39	1818.81	3016.92	1395.17	2258.89	3795.86	2586.5	2026.45	3597.11	1572.72	3323.22	6109.33	1969.66	3028.04	2543.65	2424.27	3889.87	2749.45	2453.25	3556.94	12066.2	2660.04	23184.8
FEM1C	2.94444	0.000889574	1607.41	823.299	536.315	561.803	498.084	738.082	399.937	816.344	516.734	388.154	308.307	533.039	1625.59	578.184	605.811	775.061	495.94	906.825	348.62	835.986	660.546	1679.71	863.044	6086.05
OGFRL1	2.94372	4.02653e-05	413.508	283.414	108.196	394.957	404.359	234.4	407.003	395.443	278.934	256.15	182.57	692.782	204.153	273.032	347.196	349.107	438.761	350.654	268.593	706.058	830.686	317.34	664.146	2359.66
ZCCHC2	2.94335	3.70809e-11	2110.11	1122.68	1046.51	1095.58	913.155	1183.16	1650.62	1082.8	998.763	1439.47	818.296	1158	1446.24	1132.28	908.208	1249.32	1387.46	1102.92	988.841	1988.24	2636.84	3076.74	3952.02	6039.32
PDLIM2	2.94199	0.000835904	435.805	193.6	239.709	108.189	231.636	177.196	172.411	208.753	292.43	279.723	674.453	226.443	269.024	143.208	141.526	241.52	159.284	182.251	129.045	431.67	385.652	1862.09	121.068	689.207
ITPRID2	2.9314	0.000142096	1538.49	1024.88	1150.05	2122.73	1657.6	1678.47	2368.53	1469.76	1415.23	1725.48	1063.23	1551.47	1165.77	1519.96	1320.57	2261.51	1875.82	838.134	1013.35	1042.85	1564.63	2905.3	2872.78	13816.3
HSP90AB3P	2.92416	0.00285544	36.486	30.9361	38.2416	31.2837	18.7451	46.0429	24.0245	33.9436	25.0655	37.7154	48.283	44.2798	15.2638	17.3991	15.2725	65.8692	29.1729	13.2949	39.5136	43.5944	36.697	16.4141	200.628	178.143
CITED4	2.92413	0.00521639	52.702	27.9423	13.0581	61.2639	10.7115	25.1143	22.6113	42.4295	20.5665	9.42885	26.6562	16.2546	38.1594	25.4294	62.1084	31.8368	45.5098	111.899	12.5043	76.0764	46.7052	133.137	72.641	181.063
HSP90AB4P	2.91784	0.00427125	119.593	65.8639	41.9724	70.3883	76.3194	50.2287	69.9536	72.9788	58.4861	166.576	19.615	48.2033	64.871	33.0136	12.218	50.4997	62.4301	38.7769	71.5247	29.9177	100.083	364.758	77.8296	344.604
DNAJC2	2.91102	0.00117687	4086.43	1208.5	420.657	825.759	901.104	1031.08	1313.57	1537.65	746.822	804.595	572.354	779.66	2043.44	971.225	530.467	1115.38	792.92	1166.08	589.203	629.981	2090.39	3837.26	3777.33	6083.13
ELOVL7	2.90579	0.00314572	77.026	47.901	141.774	160.329	104.437	213.472	190.782	137.472	165.818	147.719	173.517	159.743	82.0428	207.897	188.361	182.238	110.274	137.381	88.0304	63.2546	150.124	266.273	115.88	1495.23
RIOK3	2.89405	2.99518e-05	1992.54	1511.88	597.874	817.939	820.768	876.211	785.035	877.442	845.156	999.458	377.714	881.111	1480.59	569.708	458.176	938.636	572.373	890.206	724.75	1116.36	1914.91	2046.29	1999.36	5884.54
SLC12A2	2.89255	0.00210092	504.723	372.231	294.74	1160.1	735.076	372.529	1445.71	364.894	307.855	301.723	345.525	513.981	183.165	230.649	575.266	375.454	525.113	204.409	350.621	423.122	701.246	1076.04	963.358	3822.76
B4GALT5	2.8913	1.66135e-07	478.372	810.326	315.26	438.624	345.446	544.144	492.501	336.042	313.64	389.726	394.814	365.448	406.398	353.335	345.16	372.161	397.335	639.264	464.66	976.172	812.671	964.785	676.253	2826.92
AL133245.1	2.88661	0.00366781	42.567	27.9423	30.7798	7.82093	16.0672	6.9762	7.77262	15.2746	10.2833	22.0006	7.54421	22.4201	13.3558	15.6145	14.2544	21.9564	12.8361	3.87769	11.0038	60.6902	20.0165	49.2424	55.3455	46.7259
SLC16A3	2.87885	0.00368881	123.647	155.678	49.4342	47.5773	50.8796	68.3668	120.122	54.3098	43.7039	119.432	43.2535	132.839	177.441	46.3975	169.016	57.0866	271.308	113.007	52.5181	294.048	258.213	554.432	39.7796	289.117
GTPBP4	2.8749	3.46827e-05	1254.71	625.707	323.654	774.272	939.933	731.106	763.837	772.217	664.556	672.591	577.384	687.177	803.256	630.382	395.05	788.235	681.48	837.026	559.193	507.746	1004.16	1552.05	1670.74	5475.69
EFEMP2	2.87379	0.00882491	123.647	116.759	7.46177	41.7116	17.4062	53.0191	50.1687	28.8521	62.3423	81.7167	20.1179	75.1074	89.6747	30.3368	30.5451	58.1844	72.3489	67.5825	52.018	188.054	125.437	180.555	12.1068	309.559
SBNO2	2.87337	0.000236568	1319.58	4406.9	990.55	945.68	1109.98	1297.57	1705.03	872.351	912.64	2085.35	1192.49	1053.75	1549.27	927.058	803.336	704.8	1079.4	1581.54	1577.04	1891.65	6894.36	6179	3689.13	1086.38
BCL3	2.868	0.00273562	103.377	306.367	202.4	342.166	54.8964	267.886	483.316	110.317	57.2007	424.298	105.619	122.19	274.748	148.115	522.321	91.119	409.005	347.884	340.618	810.342	666.551	384.82	496.38	1203.19
TP53BP2	2.86365	1.08128e-06	934.447	1091.74	672.492	652.396	518.168	1106.43	747.585	801.069	597.072	639.59	692.056	828.424	995.961	718.269	524.358	847.517	624.301	991.026	440.152	981.3	1277.72	1803.73	1539.3	5280.03
CASP7	2.86308	0.0037954	135.809	86.8206	46.6361	271.125	56.2353	147.896	163.932	96.7393	135.611	259.293	67.395	109.859	97.3066	67.3656	125.235	79.043	117.275	49.302	152.052	94.027	118.765	227.974	171.225	1103.9
MAP4K5	2.85778	0.000103165	2424.29	1989.89	970.03	1003.69	840.852	1088.29	888.198	1028.49	961.486	1494.47	918.885	953.976	1427.16	858.354	747.337	1018.78	766.665	1079.1	676.233	947.109	1499.24	2077.3	2620.26	8758.19
SNRK	2.85582	1.18343e-05	1838.49	1137.65	456.101	998.472	1056.42	1063.17	797.047	953.815	831.659	876.883	473.274	996.014	902.471	915.459	586.466	1053.91	902.027	1020.94	601.708	1032.59	1640.69	1953.28	1983.79	6521.19
CPNE2	2.85569	3.14517e-05	158.106	173.641	138.975	55.3982	190.129	94.8764	60.7678	156.141	127.898	193.291	98.0748	161.985	154.546	128.932	33.5996	92.2169	96.2707	107.467	49.5171	452.185	256.212	466.891	252.514	271.594
FILIP1L	2.84982	0.00885477	437.832	513.938	115.657	406.036	235.653	226.029	1116.43	205.359	125.327	232.578	35.7093	179.361	213.693	118.671	172.071	195.412	285.311	279.747	156.554	317.128	228.188	687.569	842.29	1869.04
UPP1	2.84901	0.000827758	411.481	241.501	111.927	166.195	89.7087	299.977	187.249	273.246	172.887	224.721	66.3891	215.794	557.128	229.757	78.3991	250.303	129.528	165.633	96.0331	388.075	648.536	541.666	235.218	1156.47
PDK4	2.8489	0.00625363	741.882	2272.31	568.96	1682.15	2451.59	2194.71	1370.1	1425.63	1211.5	999.458	449.132	4971.1	2633	922.151	731.046	1018.78	1084.65	2046.31	647.223	671.011	2018.33	2429.29	5714.43	11231.7
RIPK4	2.83658	0.000362494	336.482	398.177	137.11	379.315	234.314	358.577	332.103	358.105	300.143	246.722	267.065	312.2	597.195	421.147	342.105	344.715	273.642	483.049	159.055	310.289	431.023	798.82	330.344	2829.84
ANXA2	2.83295	0.000605216	3224.96	4019.7	516.727	1961.75	1775.43	3047.21	2210.96	1109.96	938.991	1936.06	921.4	2215.67	3480.14	1281.29	3397.63	2035.36	2466.86	2463.99	1848.64	2203.65	4032	5631.87	3405.48	15188.8
CHMP4B	2.82665	0.000195315	4106.7	2832.15	1509.14	2211.37	2412.76	2390.05	2273.84	2087.53	1591.98	1276.04	1172.87	1603.6	2293.38	1991.97	942.825	1671.98	1548.5	1987.04	1401.98	2132.7	2973.12	1938.69	4636.92	16076.6
ZNRF2P1	2.82647	0.00738535	36.486	39.9175	0	37.1494	36.1513	33.4858	36.0367	13.5774	37.2769	29.858	95.56	32.5092	49.6073	37.4749	32.5814	18.6629	36.7579	63.1509	50.0173	195.747	94.0777	40.1234	147.012	55.487
AC025678.3	2.81728	0.00880862	445.94	128.734	60.6269	53.443	62.93	71.1573	92.5648	67.8872	68.7694	212.149	20.6209	112.101	97.3066	67.3656	42.7631	99.9016	98.0211	21.6043	48.0166	180.361	200.165	255.331	212.734	534.428
BACH1	2.81538	0.000456776	841.205	1047.84	353.501	666.734	530.219	813.425	588.599	580.436	491.026	894.169	412.417	766.208	765.097	672.318	536.576	748.713	523.946	403.279	413.643	551.34	1008.17	1220.12	468.707	5688.88
MSN	2.81502	0.00200202	912.15	625.707	614.663	1744.07	394.986	238.586	2496.42	974.182	929.993	1026.17	687.026	1047.02	1291.7	728.084	2208.41	634.54	1846.65	742.854	1558.04	1240.3	1406.49	1444.44	5415.21	5837.82
AC138028.4	2.81214	0.00365273	38.513	28.9402	59.6942	11.7314	8.03362	23.7191	22.6113	28.8521	10.926	33.001	25.6503	20.1781	17.1717	8.03034	15.2725	27.4455	33.8406	8.30933	11.504	39.3204	37.3642	94.8371	53.616	96.3722
ISG20	2.8118	0.002945	141.89	184.619	148.303	57.3535	38.8292	76.7382	84.0856	52.6126	110.545	215.292	41.2417	108.738	354.883	65.5811	54.9812	125.151	71.182	156.769	70.5243	199.166	182.15	711.279	174.684	327.081
SLC19A2	2.81124	0.000890458	401.346	196.594	264.893	181.185	137.91	355.786	171.704	215.542	188.312	229.435	168.99	220.278	272.84	239.572	144.58	296.411	144.114	163.417	148.551	287.21	197.496	503.366	133.175	1950.81
GAB1	2.81102	0.00511063	34.459	62.8701	218.257	240.493	92.3866	117.2	277.694	128.986	128.541	160.29	137.305	133.96	116.386	128.039	80.4354	94.4125	173.871	48.1941	140.549	179.506	80.7333	147.727	217.923	1247
SFPQ	2.8072	7.8402e-05	18705.2	9866.62	4326.89	6173.97	7874.29	5470.74	9019.77	8265.27	5448.85	4178.55	5671.74	4504.2	16933.3	5207.68	6023.49	6298.19	6278.6	7928.21	6054.59	7895.71	17166.8	16651.2	21877	42955.7
WDR74	2.80458	1.77119e-07	233.105	172.643	245.306	134.911	186.112	213.472	203.501	169.718	214.021	248.293	209.226	207.386	219.417	252.956	153.744	327.15	212.962	202.748	195.567	305.16	486.402	620.089	266.35	1290.8
MIR133A1HG	2.7982	0.0050709	261.483	197.592	21.4526	66.4779	117.826	44.6477	31.0905	66.19	128.541	158.719	100.59	103.693	165.994	90.1183	105.89	23.0542	100.938	87.5249	58.5202	105.994	132.776	434.062	235.218	513.985
AC037459.2	2.79697	0.00511884	997.284	570.821	226.651	166.195	182.095	457.639	127.895	239.302	183.171	364.582	129.76	270.163	915.827	174.437	160.871	511.584	144.114	244.848	184.564	410.3	673.89	2042.65	549.996	916.996
GDPD5	2.79341	0.00107746	81.08	37.9217	42.9052	65.1744	21.423	39.0667	101.044	45.8239	39.8477	72.2878	9.556	51.0058	47.6993	31.6752	45.8176	46.1084	31.5068	28.2517	61.5212	134.202	83.4022	202.441	38.05	204.426
BEGAIN	2.78243	0.00485131	83.107	144.701	104.465	161.632	361.513	181.381	134.961	188.387	205.665	633.304	172.008	232.048	95.3986	134.285	378.759	74.6517	237.468	663.638	369.127	569.291	219.515	351.992	882.069	1320.01
NR4A3	2.78089	0.00414562	135.809	75.8433	55.9633	66.4779	54.8964	159.057	86.912	145.958	134.968	102.146	31.1828	327.894	248.036	120.455	91.6353	200.901	193.125	331.819	44.0152	182.925	388.321	337.401	243.866	759.296
AL008730.1	2.77993	0.00992926	20.27	58.8784	30.7798	5.21395	10.7115	19.5334	10.599	8.4859	23.7801	55.0016	15.0884	42.0377	34.3435	14.2762	9.16353	37.3259	19.8376	31.0215	19.0066	51.2875	58.0479	155.022	31.1319	43.8055
NPAS2	2.77881	3.68108e-06	372.968	455.06	591.345	744.291	487.373	563.677	789.274	750.154	582.933	782.594	821.816	666.438	835.692	618.336	879.699	588.431	614.965	660.868	446.154	802.649	829.352	1017.68	2028.76	4298.78
CBR3-AS1	2.77875	0.00964942	739.855	507.951	105.397	74.9505	81.6751	239.981	87.6186	84.859	76.4818	223.149	126.743	183.285	333.895	87.4415	104.872	216.27	116.692	167.294	47.0162	358.158	292.909	802.468	427.198	750.535
ARHGAP21	2.77645	2.48234e-06	3636.44	3712.33	1438.26	2240.7	1808.9	2271.45	3305.48	2320.05	1560.49	1983.2	1353.43	1867.6	2508.98	2022.31	1236.06	2347.14	2026.94	1738.87	1580.05	2555.83	5036.83	4752.8	4901.54	12686.1
RAPGEF2	2.77563	0.000453118	3172.25	2973.86	834.785	1382.35	864.953	1580.81	1394.83	1585.17	1199.29	1255.61	664.897	1321.11	4237.61	1389.69	949.953	1676.37	1254.44	1333.37	1211.92	1386.47	3791.8	5214.22	2696.36	9029.78
BOC	2.77518	0.00232606	188.511	285.41	32.6452	105.583	73.6415	64.1811	96.8044	78.0703	191.526	119.432	47.78	184.966	265.208	57.5508	71.2719	77.9452	120.192	103.036	283.098	310.289	238.197	682.098	304.4	251.152
RRN3P3	2.77368	3.34636e-05	74.999	40.9155	34.5107	59.9604	49.5407	66.9715	95.3912	42.4295	77.7672	70.7164	31.1828	85.757	80.1348	37.921	85.5263	45.0106	57.1789	52.0718	55.019	116.252	121.434	96.6609	126.257	382.568
IRAK2	2.771	0.000329082	162.16	144.701	44.7706	58.6569	73.6415	168.824	26.8509	74.6759	55.9153	116.289	55.8272	86.3175	133.558	80.3034	28.5088	107.586	63.597	123.532	55.019	156.427	190.824	273.569	276.728	309.559
AMD1	2.76264	3.60655e-05	1684.44	1794.29	774.159	1117.74	1089.89	793.892	771.609	1264.4	1009.69	820.31	710.162	988.167	1057.02	1079.19	623.12	979.255	845.432	1342.79	665.73	1289.88	2141.77	1123.46	2035.68	7531.63
TACC2	2.75851	0.000535795	2499.29	1194.53	579.22	954.805	523.524	2138.9	954.619	1181.24	763.533	743.308	1184.44	717.444	3451.52	993.085	593.593	1430.46	847.182	1139.49	761.263	2439.57	2237.18	6819.15	2625.45	2312.93
INSR	2.75689	0.00556711	612.154	867.208	806.804	1762.32	555.659	892.954	3814.24	695.844	1082.31	969.6	825.337	720.807	1482.49	1150.12	1061.95	969.375	1276.02	597.718	1319.96	840.26	961.461	2358.16	928.767	10495.8
SGK1	2.75628	0.00908278	123.647	383.208	92.3394	545.51	242.348	214.867	909.396	607.591	218.519	444.727	291.207	538.083	265.208	230.649	483.631	230.542	519.278	458.675	107.537	377.818	1041.53	592.732	143.552	2861.96
SP100	2.75112	7.12625e-05	772.287	1173.58	294.74	1018.68	713.653	446.477	1574.31	845.196	748.751	683.592	241.918	731.457	929.182	750.837	745.3	532.443	743.326	522.934	656.226	721.444	1363.79	2710.15	1919.8	3519.05
PABPC4	2.74839	0.000101125	2363.48	1370.17	1416.8	1364.1	1273.33	1551.51	1956.58	1288.16	1178.08	1544.76	1465.59	1286.35	1358.48	1327.24	1261.51	1666.49	994.797	1896.19	1010.85	1432.63	1728.76	2637.2	1745.11	12414.5
PLEKHM1P1	2.74663	0.00171221	1414.85	1241.44	250.902	304.364	377.58	230.215	536.311	281.732	318.139	358.296	313.839	326.213	1215.38	217.265	297.306	299.705	273.642	376.69	529.183	1336.04	1512.58	1794.61	1067.13	902.394
RB1CC1	2.74598	0.00741944	7607.33	3439.89	682.752	1742.76	1357.68	2550.5	1351.73	2946.31	1921.04	1489.76	809.746	1694.96	7700.58	1453.05	1089.44	2565.6	1091.07	1919.45	1084.37	2213.05	4783.28	10007.1	3794.63	11351.5
OPLAH	2.73616	0.000939462	18.243	27.9423	24.2507	51.4878	21.423	41.8572	56.5281	18.669	53.3445	14.1433	44.2594	56.6108	55.3312	24.091	104.872	37.3259	63.0135	37.669	28.0097	112.832	75.3956	129.489	63.9933	186.904
BZW1	2.73585	1.87005e-05	1386.47	1571.75	381.483	988.044	1188.98	1103.64	1068.38	658.506	722.4	743.308	433.541	1010.03	814.704	662.503	731.046	1058.3	1120.82	1163.86	832.787	1198.42	2478.05	1491.86	1933.63	5607.11
PRRG4	2.73432	0.00474571	64.864	80.833	77.4159	108.189	56.2353	39.0667	105.284	33.9436	63.6277	158.719	29.171	66.1394	22.8957	45.9514	62.1084	71.3583	70.5985	17.1726	36.5126	94.8818	250.207	62.0089	63.9933	403.011
BNIP2	2.73385	0.00040342	2041.19	703.546	199.602	586.569	409.715	439.501	431.734	692.45	429.969	513.872	234.374	456.81	761.281	488.066	393.014	597.214	443.429	525.149	395.637	628.272	1412.5	1759.96	1603.29	2318.77
THOC6	2.73324	0.000121762	277.699	204.577	156.697	85.3784	128.538	199.519	155.452	137.472	103.475	169.719	144.849	125.553	310.999	96.3641	184.289	152.597	137.113	222.136	113.539	168.394	244.202	601.851	228.3	995.846
CYTH1	2.73242	1.18343e-05	470.264	352.272	187.477	631.54	321.345	433.92	751.824	397.14	446.037	422.727	354.075	434.95	665.882	360.473	475.485	376.552	491.856	278.639	455.657	507.746	783.981	1404.32	688.36	2602.05
MIDN	2.73208	0.00100963	3072.93	4952.77	1566.97	1820.32	1234.5	4644.76	1265.52	1973.82	1418.45	1802.48	3023.72	1503.27	9879.48	1676.11	2730.73	1828.97	1755.04	3872.7	1750.6	7298.21	7472.84	5234.28	6444.29	10767.4
VMP1	2.73195	0.00385303	1139.17	1328.26	964.434	1551.8	688.213	1167.82	1979.9	860.471	778.958	2889.94	833.384	1402.38	1371.83	798.127	5919.64	738.833	2014.1	2662.86	1296.95	1189.87	2533.43	5239.75	3320.73	9570.05
LY6E	2.72541	5.77879e-05	56.756	32.932	53.1651	93.8511	83.0141	65.5763	120.122	25.4577	50.7736	34.5724	113.163	47.0823	85.8587	79.4111	69.2356	36.2281	103.856	58.7192	73.5254	259.857	137.447	122.194	159.118	248.231
AC004982.2	2.72202	0.00774917	247.294	72.8495	52.2324	122.528	95.0645	110.224	101.751	151.049	104.118	84.8596	32.6916	83.515	358.699	178.452	70.2537	115.271	113.191	69.7983	78.0269	92.3175	83.4022	322.811	198.898	911.155
KIAA1522	2.72139	0.00323725	529.047	723.505	774.159	957.412	210.213	528.796	1532.62	336.042	426.756	380.297	1443.46	406.925	942.538	435.423	647.556	495.117	733.991	634.833	488.669	1043.7	499.079	1542.93	626.096	5344.28
TSC22D2	2.72137	1.06707e-05	1858.76	1289.34	757.37	696.062	682.858	980.854	833.79	896.111	807.879	842.311	1091.9	928.193	1707.63	817.756	789.082	916.68	553.702	655.883	671.232	1300.14	1672.05	1880.33	2051.24	5831.98
ZNF267	2.71854	0.000905689	865.529	555.852	151.101	449.703	326.701	344.624	585.066	378.471	256.439	320.581	111.654	377.219	305.276	284.631	338.032	412.78	373.414	519.61	212.573	375.253	571.806	917.367	567.292	2704.26
MED10	2.71088	0.000890458	269.591	251.48	25.1835	89.9407	85.6919	181.381	81.9658	127.289	93.8348	113.146	95.56	116.585	143.098	86.5492	80.4354	161.38	95.6872	158.431	103.036	181.216	290.907	178.732	243.866	791.42
DOCK9-DT	2.71012	0.00256468	20.27	33.9299	26.1162	18.9006	16.0672	12.5572	2.11981	5.09154	12.2114	20.4292	10.059	15.1336	9.53986	15.6145	14.2544	25.2499	18.0872	22.1582	14.0048	58.9806	44.7036	31.0044	29.4023	58.4074
KLF9	2.70516	0.000428666	1412.82	1783.32	498.073	1152.28	527.541	2057.98	563.868	1342.47	753.249	688.306	903.294	876.066	1883.17	760.652	814.536	1565.49	490.689	1609.79	528.682	2122.45	3540.92	1696.13	1414.77	5612.95
MBNL2	2.70252	0.000339676	3875.62	7285.95	834.785	1927.86	1895.93	2399.81	1473.97	2452.43	1844.56	2201.64	1190.98	2242.01	4787.1	1523.09	1914.16	2071.59	1938.25	4745.18	1730.6	5451.86	6762.25	10127.5	6456.4	5572.07
CHIC2	2.69466	0.00207858	399.319	521.922	112.859	271.125	236.992	297.186	152.626	208.753	257.082	141.433	53.3124	214.112	412.122	177.114	77.3809	320.563	92.7699	76.4458	197.568	324.821	659.211	499.719	505.028	1001.69
PXYLP1	2.69239	8.11826e-05	50.675	187.612	57.8287	135.563	101.759	167.429	132.841	86.5562	60.4142	235.721	108.637	190.011	68.687	109.748	102.835	170.162	166.869	114.669	93.0321	244.47	198.164	255.331	397.796	572.392
SLC49A4	2.68865	7.42705e-05	312.158	489.988	172.553	269.17	210.213	238.586	161.105	162.929	164.532	146.147	51.3007	237.653	139.282	139.193	319.705	219.564	246.22	216.043	262.09	830.002	622.514	450.476	287.105	750.535
RIN3	2.68581	0.00214126	81.08	383.208	45.7033	97.1098	108.454	100.457	207.741	72.9788	127.255	157.147	36.7152	188.89	152.638	98.5947	90.6171	96.6081	194.292	140.151	247.585	511.165	374.976	600.027	235.218	134.337
PPP1R9A-AS1	2.6825	0.00736233	87.161	84.8247	30.7798	43.6668	49.5407	69.762	46.6357	45.8239	112.473	119.432	2.51474	77.3494	74.4109	81.6418	40.7268	40.6193	61.2632	50.4099	33.5116	76.0764	67.389	169.613	188.521	315.4
IGF2BP2	2.67344	0.00381308	399.319	278.425	313.394	417.768	218.247	371.134	294.653	281.732	287.932	495.015	136.299	205.144	284.288	421.593	313.596	369.965	222.298	125.748	157.554	276.952	398.329	503.366	122.798	2642.93
TPRA1	2.67256	1.26712e-06	200.673	187.612	127.783	189.657	163.35	241.377	233.885	132.38	212.735	220.006	165.973	174.316	179.349	219.05	191.416	188.825	160.451	121.87	277.596	235.068	401.665	326.459	418.551	1159.39
NOP53	2.67176	5.53124e-05	1384.44	1633.62	1036.25	1257.21	1360.36	1572.44	1780.64	1457.88	1449.3	1040.32	1123.58	738.183	1957.58	1257.19	1250.31	1433.75	1298.2	1287.39	1244.43	1556.57	1455.87	1878.5	2558	10539.6
REEP1	2.66541	0.000605216	62.837	193.6	83.0122	147.946	271.804	217.658	135.668	122.197	106.046	78.5737	68.9038	215.794	55.3312	145.885	366.541	177.847	124.277	73.676	235.581	348.755	523.099	299.102	518.864	332.922
LINC02609	2.66349	0.00227617	66.891	56.8825	87.6758	68.4331	46.8628	66.9715	60.0612	117.105	41.7758	169.719	59.8508	112.661	49.6073	31.2291	13.2362	149.303	77.6	48.7481	46.5161	190.618	116.763	215.207	95.1251	344.604
HOMER2	2.65787	0.00038482	1323.63	1587.72	1143.52	1503.57	2090.08	1583.6	2468.87	1323.8	1140.16	1497.62	1886.56	1326.15	2171.27	1427.62	1483.47	1213.09	1266.69	1465.21	1739.6	1462.55	1242.36	3368.54	1682.85	12992.7
EIF5	2.65473	0.00100925	4414.8	6264.06	1774.97	1825.53	2530.59	1738.47	2341.68	2056.98	1648.54	1821.34	1595.85	2035.75	6620.66	1854.56	1986.45	2023.28	1696.11	1916.68	2414.83	2459.23	6525.39	4772.86	3730.63	16438.8
AC006141.1	2.64943	0.00150807	178.376	63.868	16.789	48.229	69.6247	54.4144	96.0978	79.7675	43.0612	113.146	77.4539	81.273	76.3189	58.8892	90.6171	54.891	44.3429	62.5969	72.0249	53.8518	108.756	262.626	155.659	385.489
ETV6	2.64092	5.83892e-05	318.239	1416.07	241.575	570.928	287.871	456.244	775.849	395.443	356.701	609.732	388.779	531.918	417.846	413.116	431.704	329.346	616.132	499.114	468.662	854.791	1686.06	765.992	1248.73	2070.54
AC104581.4	2.6402	0.00640366	1260.79	829.287	254.633	198.782	291.888	400.434	231.765	361.499	268.65	498.158	55.3242	345.27	1179.13	277.939	346.178	377.65	271.892	341.79	186.564	1267.66	767.968	1677.89	1176.09	642.481
H2BC12	2.63822	0.00706488	101.35	163.662	241.575	252.877	226.28	41.8572	190.076	88.2534	91.264	84.8596	195.647	155.82	57.2392	149.454	237.234	60.3801	159.868	81.9854	40.0138	497.489	327.604	100.309	110.691	788.5
CYLD	2.63209	0.000187354	3326.31	2933.94	984.021	1592.21	1803.55	2219.83	1237.26	1848.23	1597.76	1353.04	755.93	1767.27	4325.37	1659.6	1274.75	1884.96	1398.55	1495.12	1622.56	2283.15	3890.55	3798.96	3474.66	10852.1
GAB2	2.62933	6.35363e-06	2446.59	2536.76	1251.71	1019.98	874.326	1502.67	908.69	1366.23	832.302	834.453	1481.18	1048.7	2274.3	1124.69	882.753	1546.83	1148.83	2488.37	954.329	3012.28	3231.34	3310.18	4799.49	3995.07
PELI1	2.6289	0.000228058	1122.96	960.017	230.382	1015.42	630.639	990.621	735.572	870.654	764.818	469.871	167.985	568.911	1125.7	661.611	523.339	739.931	517.528	820.408	521.68	924.884	1369.13	2297.98	1336.94	3370.11
QSOX1	2.62707	3.33115e-05	768.233	434.103	446.773	761.889	419.087	544.144	1122.79	531.218	491.026	502.872	1218.14	1022.36	427.386	540.263	1025.3	558.79	747.994	892.976	1206.42	1696.76	1109.58	1978.81	1093.07	3583.29
ELL2	2.62594	1.68457e-05	3358.74	5566.5	1193.88	1887.45	2288.24	3647.16	1708.56	2223.31	1707.02	2825.51	1627.04	2916.86	3174.87	1860.81	2669.64	2768.7	2608.64	4875.91	1930.17	3827.76	6552.75	5542.5	8362.36	10849.2
CCDC50	2.62501	5.68481e-06	1795.92	1234.45	908.47	1094.28	1174.25	1361.75	1505.77	1157.48	1026.4	836.025	910.838	937.161	1295.51	1131.83	1279.84	1363.49	991.296	756.703	1092.38	1303.56	1930.93	1973.34	2283	7619.24
CHD2	2.6209	0.00890329	36704.9	16043.9	3810.17	4879.61	5907.39	6429.27	5527.04	7335.21	5178.91	4744.28	3062.95	5410.54	14624.6	4805.71	3472.98	7087.52	4527.06	9649.9	3946.86	7999.14	14935.7	33911.6	19099.4	29676.8
AC021321.2	2.61107	0.00284021	107.431	84.8247	12.1254	14.9901	49.5407	51.6239	41.6895	56.007	35.9914	55.0016	15.5914	45.4008	89.6747	38.3672	30.5451	58.1844	27.4226	38.7769	34.5119	107.704	106.088	131.313	188.521	67.1685
NAA16	2.60776	0.00448301	2156.73	779.39	393.608	422.33	495.407	297.186	548.323	561.767	379.838	499.729	301.266	445.04	1671.38	461.298	302.396	351.302	332.571	537.89	315.109	579.548	1257.04	2071.83	1290.24	2517.36
ZFAND2A	2.6072	0.00350148	220.943	253.476	103.532	109.493	109.793	71.1573	140.614	93.3449	86.1224	122.575	45.7682	80.7125	391.134	78.0727	114.035	129.543	83.4346	132.949	127.544	164.12	312.258	189.674	172.955	873.19
WDR90	2.60584	0.00398887	486.48	873.196	200.535	144.035	311.972	206.496	120.829	176.507	180.6	267.151	204.7	247.182	618.183	86.1031	266.761	184.434	137.696	405.495	154.553	675.285	758.627	968.433	951.251	254.072
TENT5B	2.60423	0.00307831	40.54	124.742	108.196	46.9256	65.6079	48.8334	47.3423	33.9436	89.3359	45.5728	46.2712	70.6234	64.871	76.7344	70.2537	51.5975	74.0992	13.8489	29.01	89.7531	70.0579	151.375	91.666	394.25
NECTIN2	2.60279	5.17951e-07	772.287	557.847	647.308	654.351	539.591	573.444	601.318	556.675	483.956	457.299	603.034	465.218	927.274	560.339	555.921	453.4	678.562	776.645	662.229	1238.59	749.953	1409.79	956.44	3557.01
FRMD4A	2.58924	0.000284851	233.105	208.569	108.196	179.23	99.0813	139.524	414.775	122.197	114.401	312.724	241.415	269.602	177.441	114.209	220.943	217.368	292.313	100.82	198.068	492.36	254.21	521.604	300.941	1004.61
PSME4	2.58909	0.000814833	3701.3	2663.5	1033.45	1088.41	1317.51	2419.35	856.401	1379.81	1304.69	1488.19	771.522	1843.49	2858.14	1124.69	732.064	2454.73	992.463	1040.33	956.33	1470.24	3262.03	4745.5	3668.37	7309.69
IER5	2.58259	0.0047435	160.133	338.301	47.5688	215.075	95.0645	372.529	168.878	135.774	169.674	205.863	105.116	331.257	385.41	156.145	95.708	450.106	246.803	232.661	210.573	214.553	689.236	424.943	212.734	1264.52
EOGT	2.58082	8.88483e-06	494.588	380.214	166.957	295.892	399.003	332.067	365.313	288.521	282.79	325.295	224.818	396.276	309.091	226.634	220.943	402.9	236.301	460.337	426.647	397.478	540.446	981.2	607.071	1720.1
SLC6A8	2.58005	0.000391315	285.807	204.577	272.355	172.712	145.944	255.329	582.24	112.014	129.184	188.577	245.438	127.234	555.22	137.408	243.343	182.238	208.878	269.776	151.552	738.54	344.952	419.472	664.146	867.35
PLXNB3	2.57646	0.00801711	24.324	41.9134	51.2997	14.3384	20.084	20.9286	16.2518	30.5493	26.3509	20.4292	7.54421	24.1016	28.6196	10.261	10.1817	18.6629	46.6767	21.6043	32.011	37.6108	21.351	122.194	48.4273	90.5315
KDSR	2.57521	6.32257e-06	470.264	1269.38	277.018	559.196	451.222	615.301	431.027	407.323	405.546	641.162	240.912	552.096	408.306	470.221	446.977	500.606	442.262	586.085	628.217	730.847	1952.28	1466.33	1291.97	1200.27
LHFPL5	2.57147	0.000997994	192.565	203.579	83.0122	78.2093	72.3026	171.615	42.3961	74.6759	73.2683	154.005	73.9333	117.706	116.386	79.4111	69.2356	158.086	90.4361	126.856	57.5199	218.827	181.483	284.511	102.043	592.835
SLK	2.57122	2.05143e-06	7949.89	6538.49	3296.24	6421.63	6742.88	6619.02	7514.71	6389.88	4258.56	5093.15	2988.01	4397.71	5605.62	5089.9	4026.86	5617.54	5642.63	5975.51	4181.44	5081.73	10861	12257.7	15863.4	26552
TTC7A	2.57014	7.9551e-07	302.023	349.278	337.645	196.827	207.535	161.848	493.208	205.359	179.957	293.866	249.965	253.347	234.681	174.437	143.562	214.075	221.714	226.568	208.572	601.773	468.387	915.543	396.066	770.978
RAB40C	2.56704	0.00202045	565.533	878.186	173.486	262.001	246.364	267.886	168.878	336.042	318.781	447.87	329.934	293.704	1293.61	335.49	200.579	228.347	243.302	430.423	311.608	1238.59	936.106	1376.96	914.931	476.02
DCDC2	2.56555	0.00970452	662.829	852.239	281.682	816.635	635.995	417.177	782.915	777.309	606.713	507.586	299.254	581.242	578.116	653.134	545.739	397.411	505.859	553.401	409.141	205.15	300.248	1132.57	382.23	5326.75
CMTM7	2.56415	0.00673272	20.27	47.901	36.3761	61.2639	30.7955	53.0191	102.457	44.1267	37.9196	116.289	80.9746	105.935	87.7667	87.8876	87.5626	75.7496	79.9338	74.7839	113.039	96.5914	66.0546	134.961	67.4524	554.87
Z99572.1	2.56158	0.00554376	902.015	513.938	136.177	181.185	232.975	312.534	77.7262	390.352	217.234	257.722	106.625	322.85	291.92	153.915	115.053	282.14	247.97	368.38	111.538	523.987	309.589	753.226	626.096	1305.41
TRAF4	2.56013	5.2775e-05	267.564	407.159	194.939	237.235	206.196	327.882	290.413	198.57	206.951	207.435	307.301	203.463	591.471	186.036	231.125	378.748	204.794	204.963	297.103	408.59	492.407	543.49	432.387	1600.36
SLC25A45	2.55934	9.06887e-05	267.564	403.167	306.865	145.339	198.163	167.429	113.056	213.845	264.794	198.006	242.421	266.239	339.619	219.496	202.616	161.38	206.544	266.452	348.62	611.176	324.935	817.058	179.873	1127.26
VDR	2.55842	0.00160496	121.62	162.664	44.7706	79.5128	87.0309	71.1573	211.981	110.317	89.3359	69.1449	51.8036	156.38	108.754	48.6282	153.744	50.4997	135.946	186.683	155.554	222.246	130.107	169.613	319.966	578.233
RPS6KA5	2.55673	0.00878239	1080.39	657.641	80.214	212.468	208.874	202.31	176.65	215.542	222.376	414.869	119.199	256.15	568.576	266.34	278.979	351.302	227.549	627.631	210.573	398.333	808.668	1896.74	684.901	496.463
USP3	2.55574	1.90624e-05	1187.82	768.412	367.492	456.872	491.39	632.044	537.017	507.457	632.421	517.015	449.132	655.789	732.661	535.356	586.466	724.561	559.537	411.589	498.672	659.044	1016.84	1610.41	908.013	3381.79
YOD1	2.55425	0.00422776	1471.6	1030.87	257.431	492.067	409.715	703.201	276.281	952.118	486.527	579.874	154.405	849.162	1646.58	554.986	512.139	766.278	337.823	848.659	342.118	567.581	1603.32	2266.97	1456.28	2619.57
IRF9	2.55125	5.7988e-05	176.349	428.115	293.807	357.156	239.67	436.71	513.699	251.183	149.75	372.44	381.737	243.258	209.877	328.352	541.666	267.868	361.161	417.682	393.136	589.806	455.042	1905.86	626.096	703.809
LINC00641	2.54244	0.00493436	1694.57	2163.53	805.871	391.046	581.098	845.516	215.514	719.605	550.798	691.449	766.995	699.508	1671.38	455.945	429.668	780.55	360.577	2371.48	567.696	2824.23	1315.75	2582.49	2106.59	2383.02
MICALL1	2.53788	3.60655e-05	285.807	324.33	324.587	292.633	149.961	400.434	481.196	224.028	166.46	229.435	458.688	234.29	337.711	181.129	221.961	419.367	183.206	271.438	180.062	527.406	504.417	481.481	638.203	1442.66
CHMP4C	2.53675	0.00697013	147.971	214.557	176.284	392.35	432.476	203.705	449.399	291.915	233.302	127.289	44.7623	171.514	114.478	320.321	373.668	209.684	321.486	227.122	234.081	233.358	376.311	200.617	527.512	1801.87
WWC1	2.53381	0.00790608	346.617	464.041	370.29	883.113	1261.28	627.858	1192.04	617.774	357.986	730.736	551.231	696.705	473.177	410.44	1163.77	367.77	580.541	896.853	884.805	471.845	417.678	1351.43	690.09	5668.44
GABPB1	2.5281	0.000216229	147.971	127.736	122.186	157.722	183.434	178.591	91.8582	96.7393	134.325	172.862	108.134	123.871	106.846	122.24	61.0902	151.499	116.692	136.827	127.044	158.991	183.485	164.141	243.866	905.315
HLA-E	2.52524	0.00194337	1025.66	961.014	578.287	1793.6	822.107	1908.69	4139.27	1223.67	1196.07	2245.64	622.146	2855.2	1476.77	2252.96	3050.44	1454.61	2834.44	2436.29	3109.57	2101.93	6124.39	4163.71	4374.03	7157.83
AGRN	2.52451	0.00414562	407.427	317.344	629.587	704.535	251.72	615.301	1139.75	276.64	370.198	452.585	511.498	432.148	301.46	462.637	680.138	425.954	512.86	635.387	454.657	575.275	607.168	1743.54	164.307	3288.34
CEP85L	2.52402	2.5183e-05	989.176	599.761	366.559	345.424	377.58	481.358	347.648	566.858	451.178	468.3	318.869	492.122	595.287	617.444	311.56	664.181	407.254	376.69	285.098	606.047	673.89	1345.96	1125.94	2272.05
MKNK2	2.5219	0.00637752	1670.25	1049.83	2366.31	749.505	856.919	1583.6	1301.56	795.978	755.82	834.453	2704.35	915.302	3165.33	1250.5	596.648	1789.45	769.582	1440.28	1142.39	4320.12	1196.99	1687.01	878.61	9003.5
TNKS1BP1	2.51788	0.000137368	1449.3	1580.73	1455.04	1875.07	1653.59	1188.74	2745.15	1551.22	1090.03	1238.32	1638.6	1362.58	3029.86	1386.57	1227.91	1227.36	1488.4	1351.65	879.804	1727.53	1722.09	5000.84	2165.39	8889.6
DAPK3	2.51425	1.34621e-06	488.507	783.381	439.312	383.225	299.922	414.386	452.225	259.669	365.699	416.441	393.808	303.793	662.066	444.345	332.942	362.281	372.83	410.481	357.123	715.46	946.782	725.869	780.026	2096.83
QRICH2	2.51185	0.00570761	91.215	85.8227	37.3088	62.5674	65.6079	59.9953	97.511	62.7957	97.6911	196.434	75.9451	112.101	162.178	120.455	42.7631	98.8038	98.6045	16.0647	81.028	135.912	95.4121	392.115	86.4774	394.25
GNG5	2.51024	0.00184076	70.945	166.656	124.052	196.827	180.756	133.943	133.548	208.753	108.617	128.861	277.627	163.667	80.1348	107.963	255.561	132.836	247.97	210.503	177.061	205.15	212.175	151.375	316.507	1182.75
ZNF326	2.50245	7.42696e-05	3593.87	1937	776.957	1263.73	1369.73	1208.28	1437.23	1763.37	994.264	1283.89	629.69	1197.8	2631.09	1150.57	1294.09	1265.79	1000.63	1083.54	1378.48	2224.17	3067.87	2763.04	5003.58	4885.78
TSPAN4	2.50081	3.13717e-05	127.701	173.641	86.7431	74.2988	87.0309	110.224	92.5648	100.134	89.3359	146.147	99.0807	113.222	248.036	65.5811	87.5626	108.684	77.6	80.3235	114.039	246.18	137.447	446.829	212.734	324.161
MX1	2.50063	0.000169322	502.696	539.885	321.789	701.276	294.566	577.63	630.995	300.401	419.686	311.152	136.299	366.569	408.306	501.004	309.524	595.018	382.165	281.963	412.642	685.543	688.569	2060.88	470.437	1360.89
SNRPB	2.50036	0.00163823	606.073	623.711	133.379	470.559	666.79	460.429	570.934	235.908	293.716	139.861	220.291	257.271	261.392	329.69	253.524	414.976	318.568	431.531	374.629	496.634	1064.88	377.525	617.449	2096.83
UFM1	2.49763	0.00106293	2258.08	2044.78	496.208	1395.38	1466.14	1008.76	1488.1	1422.24	1081.67	752.736	587.443	911.939	2106.4	1022.08	546.757	1125.27	1078.23	1244.74	808.279	770.167	2851.02	2126.54	3035.36	6234.99
RASSF8	2.49631	0.000350886	920.258	716.52	485.948	636.754	578.421	565.072	926.355	765.428	695.406	790.452	372.684	618.235	635.355	1040.82	515.194	468.769	685.564	717.926	652.225	739.394	583.816	860.829	1556.59	4675.51
AC020978.9	2.49352	0.00279461	348.644	223.538	136.177	60.6122	101.759	89.2954	55.1149	117.105	93.8348	207.435	55.8272	113.782	145.006	80.7495	87.5626	136.13	89.2692	72.0142	70.0242	104.285	284.235	476.009	326.885	300.798
DDX21	2.4923	0.00028848	2813.48	1726.43	1122.06	1697.79	1831.67	2258.89	2340.97	1944.97	1459.58	1373.47	1421.33	1589.03	1219.19	1734.55	1713.58	2375.68	1563.67	2172.61	1295.95	1300.14	2611.49	2476.71	3313.81	12385.3
MIR4435-2HG	2.48282	0.00817167	472.291	2710.4	247.171	431.454	625.283	853.887	426.787	526.126	619.567	1128.32	522.06	744.909	1761.06	409.101	703.555	935.342	641.804	542.876	370.628	988.993	636.526	3001.96	1999.36	2961.25
USP3-AS1	2.4819	0.00886778	492.561	208.569	53.1651	165.543	121.843	193.938	38.8631	268.155	217.234	216.864	93.0453	279.691	351.067	144.1	118.108	207.488	112.608	171.726	96.0331	154.717	288.238	634.679	344.18	896.553
STARD7-AS1	2.4788	0.000443699	233.105	307.365	55.0305	68.4331	124.521	99.0621	55.1149	145.958	106.046	136.718	106.625	145.17	150.73	92.795	76.3627	148.206	68.8481	191.115	127.044	335.078	283.568	397.586	328.614	239.47
SIX4	2.47152	0.0098586	42.567	48.899	72.7522	98.4133	95.0645	129.757	166.051	64.4929	66.8412	100.574	88.5188	106.496	17.1717	101.718	78.3991	79.043	145.865	39.8848	64.5223	188.054	96.7466	85.7182	72.641	613.278
SLC39A8	2.47103	0.000329082	139.863	221.542	90.4739	189.006	271.804	153.476	238.125	227.422	302.714	176.005	176.032	376.098	120.202	194.067	240.288	260.183	203.044	175.05	202.07	271.824	390.99	437.71	221.382	1267.44
MAPK6	2.4566	0.0012501	1848.62	1284.35	521.391	1386.26	929.222	1625.46	865.587	1693.79	795.668	696.163	586.94	840.194	2007.19	1067.59	642.465	1496.33	883.356	1321.74	758.262	1180.47	1826.17	1484.57	2222.47	7029.33
RRBP1	2.4447	0.000369112	6656.67	5036.59	3420.29	6334.95	5280.77	3871.79	11975.5	5380.06	4367.18	4871.57	4532.56	4311.39	5388.11	4350.21	7220.86	2723.69	7659.06	8112.12	3848.33	5976.7	7974.59	13372	8326.04	32135.7
NCBP2AS2	2.44318	0.00493436	231.078	195.596	9.32721	80.8162	83.0141	85.1097	51.5819	84.859	79.0526	62.859	88.0158	78.4704	139.282	64.2427	84.5081	92.2169	97.4376	160.093	121.542	227.374	221.516	164.141	169.496	432.215
CDC42BPG	2.44268	0.000574531	2574.29	3676.4	808.669	1181.61	1685.72	786.916	1507.18	1011.52	1041.82	870.597	851.49	859.251	1953.76	1312.51	625.156	919.973	883.356	1064.7	1386.48	2156.64	4728.57	3286.47	3441.8	2450.19
YWHAZ	2.43996	0.000905689	5805.33	6318.94	3008.96	4919.36	3802.58	5886.52	4508.12	4088.51	3576.01	2500.22	3208.81	3987.98	6502.37	3060.9	3592.1	4956.66	3480.33	5274.76	3652.26	3632.01	6436.65	3994.1	7521.8	31163.3
ZNF408	2.43601	0.000153674	154.052	113.765	45.7033	72.3436	54.8964	62.7858	64.3008	76.3731	47.5601	111.575	178.546	70.0629	87.7667	49.9666	69.2356	64.7714	78.7669	60.3811	86.5299	147.879	148.122	277.216	190.25	230.709
AL133367.1	2.43498	0.00163823	87.161	93.8062	42.9052	50.1843	68.2858	80.924	77.7262	47.5211	54.6299	58.1446	102.098	86.3175	135.466	67.3656	66.181	84.5321	68.2647	216.596	73.5254	184.635	140.116	207.912	63.9933	411.772
KLF10	2.43399	0.000985822	1595.25	4425.86	1343.12	2673.45	1522.37	5066.12	1885.92	2572.93	1430.66	3045.52	2287.41	2655.1	3594.62	2724.96	4785.4	2572.19	2406.77	4260.47	2812.47	5836.51	14439.9	1889.45	4341.16	7858.71
HECA	2.43189	1.26127e-05	636.478	525.913	458.899	617.853	603.86	763.197	452.225	750.154	475.601	480.871	335.969	497.166	625.815	750.837	404.213	783.843	554.869	555.617	352.122	1018.91	1157.62	576.318	1129.39	2926.21
AC048341.1	2.43026	0.000759067	415.535	514.936	218.257	212.468	310.633	213.472	250.137	269.852	228.16	389.726	64.8802	407.486	362.515	177.114	288.142	304.096	180.289	380.567	292.601	317.128	444.367	1438.97	589.776	715.491
HNRNPA1	2.42926	0.00214099	8341.1	5134.39	1425.2	4998.88	4324.76	4400.59	6174.99	4083.42	2460.91	2614.93	1723.1	2649.5	5706.74	2599.15	3303.96	3236.37	3641.95	3026.26	4167.44	3009.72	6682.19	5812.42	8374.47	23441.8
CDK17	2.42908	4.52428e-07	415.535	366.243	268.624	363.673	409.715	332.067	285.467	313.978	277.006	372.44	239.906	335.181	560.944	268.57	420.504	255.792	358.244	306.891	276.095	343.626	584.483	1014.03	959.899	1211.95
CRACR2B	2.41794	0.000825986	342.563	270.441	253.7	304.364	159.333	121.386	233.179	212.148	217.877	161.862	296.236	329.576	335.803	173.098	146.616	108.684	238.051	189.453	208.072	372.689	222.851	780.583	195.439	1176.91
HGS	2.4176	0.000240415	3604	3361.06	1112.74	1388.87	1274.67	1393.85	1757.32	1099.77	1166.51	1386.04	1659.73	1146.23	3262.63	1035.47	884.79	1621.48	1190.26	1890.65	1438	2416.49	3551.6	4344.27	3573.25	6264.19
CSRP1	2.41367	0.000121558	1374.31	1383.14	649.174	804.904	669.468	718.549	662.792	1006.43	754.535	546.873	802.704	638.974	1469.14	869.507	753.446	815.68	777.167	550.631	857.296	1302.7	1052.2	1296.72	1651.72	4935.42
P2RY11	2.41217	0.00787776	269.591	234.515	181.881	58.0052	58.9132	161.848	136.374	125.591	165.175	169.719	33.6975	103.133	242.312	92.795	37.6723	144.912	78.1835	289.719	113.039	204.295	317.596	450.476	207.546	531.507
KDM6B	2.41205	0.000605216	3727.65	5909.79	5265.21	2172.91	2329.75	3813.19	2241.34	2808.83	2356.15	2844.37	6432.7	2586.72	7948.61	2493.42	2151.39	2472.29	1841.4	6993.68	2369.32	6384.44	7386.77	9303.16	8507.64	12064
C16orf71	2.40986	0.00473477	60.81	57.8804	27.0489	30.632	30.7955	23.7191	19.0782	6.78872	25.7082	20.4292	11.0648	36.9932	26.7116	16.0607	23.4179	27.4455	36.1744	20.4963	40.0138	70.9477	67.389	118.546	39.7796	43.8055
CAPN15	2.40892	3.37306e-07	543.236	779.39	472.89	401.474	516.829	396.248	643.008	341.133	544.371	660.019	635.726	511.179	814.704	325.229	444.94	411.682	469.684	250.942	728.251	1482.21	1206.33	1178.17	1087.89	1311.25
RRAS2	2.4083	0.00704584	198.646	230.524	85.8103	185.095	172.723	226.029	168.878	151.049	122.757	171.291	69.4068	368.811	186.981	151.684	93.6716	341.422	150.532	55.9495	101.535	171.813	215.511	237.093	328.614	1103.9
MFHAS1	2.40664	2.53858e-08	754.044	832.28	417.859	527.261	500.762	754.825	378.032	441.267	485.242	631.733	565.816	562.745	612.459	459.514	424.577	703.702	444.595	508.531	539.186	977.881	1438.52	755.049	1733.01	1772.66
SRGAP1	2.40153	0.00196612	1031.74	679.596	536.315	467.952	455.238	512.053	565.988	736.576	552.726	1263.47	465.729	1003.86	570.484	512.603	516.212	560.986	696.65	457.567	317.109	668.447	364.968	1325.9	1241.82	3930.82
TAP2	2.39721	1.57312e-05	137.836	118.755	143.639	149.249	194.146	255.329	338.462	195.176	202.452	227.864	84.9981	251.666	301.46	245.818	216.87	268.966	211.212	258.697	239.083	288.919	629.854	510.661	423.739	700.889
MCL1	2.39692	0.00256448	2047.27	4367.98	1398.15	3918.28	1826.31	3185.33	2102.14	3540.32	3081.77	3633.25	1633.07	2500.4	7399.12	3176.89	3097.27	3365.92	2522.88	3134.83	2032.7	2733.62	5032.16	6430.69	2905.64	19467.2
BCL9L	2.39526	1.95009e-05	1299.31	1612.67	1802.02	1340.64	1369.73	1005.97	1501.53	1608.93	1160.08	1188.04	2057.06	1220.78	2373.52	1040.38	924.498	917.777	1445.81	1475.18	1013.35	2943.05	1558.62	2334.45	2699.82	7090.66
LRRC8A	2.39381	0.00104645	470.264	281.419	347.905	549.42	258.415	294.396	696.709	291.915	332.278	319.009	423.482	316.124	496.073	301.584	340.069	340.324	378.081	152.338	384.133	377.818	574.474	465.067	556.914	2432.67
CXADR	2.39345	0.00366781	222.97	300.379	401.07	675.858	419.087	438.106	492.501	415.809	377.91	190.148	336.472	523.51	309.091	447.022	376.723	366.672	370.496	262.575	271.594	366.705	747.284	331.93	278.457	2824
CD274	2.39049	0.00112893	145.944	132.726	54.0978	76.254	100.42	166.034	104.577	159.535	88.0505	216.864	55.3242	210.749	129.742	157.93	46.8358	121.858	157.534	84.2012	64.5223	141.041	217.513	362.934	313.048	397.17
ABHD5	2.38962	0.00138506	875.664	771.406	359.098	388.439	415.07	738.082	225.406	549.887	408.76	506.015	398.335	535.841	652.526	361.365	354.323	730.05	292.896	516.84	359.624	347.9	633.857	1360.55	802.51	2797.71
DPY19L1	2.38406	0.00242581	330.401	295.39	160.428	412.554	377.58	241.377	195.022	217.239	249.369	359.868	219.788	395.155	238.497	237.787	265.742	237.129	343.657	125.194	517.178	181.216	322.933	481.481	600.153	1828.15
AC105429.1	2.37873	0.00754735	419.589	248.487	121.254	100.369	103.098	181.381	117.296	93.3449	114.401	237.293	65.8861	112.661	337.711	115.548	73.3082	196.51	84.6015	221.028	77.5268	250.454	429.688	676.626	378.771	146.018
SBF2-AS1	2.37411	0.00723559	135.809	224.536	10.2599	140.125	145.944	131.153	67.8338	117.105	93.1921	135.147	67.395	209.068	185.073	166.853	105.89	125.151	124.277	71.4602	70.0242	281.226	159.465	175.084	254.244	586.994
PHLPP1	2.36692	3.89895e-06	239.186	151.687	249.037	172.06	302.6	231.61	220.46	339.436	238.443	251.436	142.837	464.097	341.527	200.758	316.651	194.314	203.627	190.561	343.619	618.869	415.677	545.314	574.21	835.226
SNHG12	2.36518	0.00668685	677.018	382.21	169.755	206.603	199.502	167.429	363.193	242.697	173.53	394.44	141.831	246.061	339.619	136.962	237.234	292.02	185.54	245.402	225.078	232.503	388.988	443.181	252.514	1816.47
ADNP2	2.36511	0.00634728	2073.62	1077.77	359.098	412.554	342.768	1082.71	343.408	582.133	510.95	515.444	396.323	567.229	1749.61	515.28	442.904	922.169	465.6	798.803	438.151	990.703	1449.86	1736.25	1276.41	3005.06
TOR1AIP1	2.36168	0.00102319	3820.89	2714.39	1256.38	1582.43	1760.7	1254.32	1365.15	1585.17	1541.2	1236.75	1271.45	1494.86	2751.3	1454.38	1220.79	1115.38	1469.73	1614.23	1699.09	1485.63	2520.75	2172.14	3718.53	10127.8
RBP1	2.35993	0.00766309	514.858	685.584	320.856	374.101	638.673	383.691	327.863	751.851	1045.68	259.293	470.759	377.219	372.055	254.294	907.189	229.444	846.015	422.114	1207.92	720.589	545.117	598.203	1579.08	3019.66
FAM133B	2.35981	0.00124802	1400.66	819.307	436.513	529.868	680.18	570.653	556.802	728.09	525.732	693.02	316.857	462.976	820.428	496.097	456.14	598.312	421.257	668.624	415.143	441.927	836.024	966.609	1428.61	3533.65
SH3BP5	2.35794	0.00241254	156.079	142.705	203.333	92.5476	96.4034	131.153	84.7922	157.838	153.606	215.292	221.297	292.022	297.644	102.61	50.9085	114.173	268.391	274.762	107.537	208.569	533.774	248.036	638.203	332.922
ANO7	2.35481	0.00149402	91.215	79.8351	61.5596	30.632	65.6079	33.4858	52.9951	45.8239	36.6341	105.289	154.405	71.7444	99.2145	44.1669	82.4718	72.4561	82.2677	69.7983	48.5167	142.75	123.435	319.163	114.15	122.656
ZPR1	2.35408	6.32862e-06	427.697	494.977	500.871	461.435	451.222	595.768	341.289	458.239	445.394	385.011	470.256	415.893	532.324	455.499	360.432	641.127	416.589	460.891	416.144	506.891	793.989	654.741	980.654	2491.08
SNX25	2.35299	5.61136e-05	606.073	542.878	179.082	490.111	511.474	597.163	519.352	534.612	530.874	652.162	214.256	545.37	494.165	467.544	347.196	459.986	441.678	273.1	451.156	557.324	693.906	1001.26	1845.43	1390.1
HNRNPM	2.34768	0.0059001	9149.88	4406.9	1159.37	3684.31	3514.71	2868.61	4318.04	3292.53	2060.51	2215.78	890.217	1958.96	5313.7	2282.85	1503.84	2556.82	3129.09	1843.56	2737.44	2939.63	8216.12	5349.18	6807.5	13065.7
LUZP1	2.3439	0.000445879	460.129	312.355	391.743	592.435	389.631	400.434	594.959	383.563	357.986	485.586	242.421	436.071	328.171	469.775	352.287	454.497	455.681	329.049	330.114	541.083	382.316	662.036	556.914	2666.3
USP38	2.34162	1.22848e-05	1208.09	1115.69	491.544	514.226	558.337	714.363	445.159	492.182	557.225	435.299	514.515	628.324	721.213	426.054	451.049	744.322	429.426	614.336	598.206	983.01	1328.43	1123.46	1336.94	2415.15
FNBP4	2.33983	0.00639333	9018.12	3695.37	1609.88	2898.3	2759.55	2702.58	3896.91	4064.75	1862.56	3538.96	1293.58	2108.05	7509.78	2906.54	1601.58	2820.3	2193.8	2064.04	1976.18	2103.64	5930.9	8694.01	7324.63	13208.8
PTMA	2.33675	0.00288318	7082.34	3556.65	3910.9	7431.84	6278.27	4141.07	12466.6	6642.76	3666.63	3273.38	4265	3124.81	6691.26	5808.17	6506.11	4048.76	6709.77	5447.04	3716.78	5117.64	7863.83	4431.81	13590.8	33432.4
ACTN4	2.32478	0.000472226	4674.26	8416.61	8980.24	6296.5	4844.27	5747	8347.79	5456.44	4908.98	4145.55	10968.3	5042.29	6269.6	6774.93	7509	4245.27	6472.89	9318.63	5884.53	6608.39	7578.93	10758.5	11883.7	39238.1
MIRLET7A1HG	2.32275	0.00416161	113.512	72.8495	48.5015	153.16	83.0141	92.0859	217.633	159.535	149.107	149.29	147.364	115.464	286.196	182.467	133.38	80.1408	128.361	234.323	97.5337	169.249	105.42	291.807	404.714	654.163
SLC20A1	2.31759	0.004142	1104.71	582.796	532.584	687.59	581.098	1121.77	592.839	979.273	448.608	608.161	708.15	514.542	2423.12	591.568	572.212	680.648	410.755	504.099	265.592	899.24	1281.06	1581.23	1297.16	3422.67
RNF32	2.31704	0.0098621	129.728	171.645	57.8287	69.7366	58.9132	99.0621	18.3716	96.7393	84.1943	70.7164	7.54421	85.757	85.8587	89.226	82.4718	92.2169	102.689	114.669	52.5181	115.397	182.818	186.027	216.193	256.993
UCKL1-AS1	2.31455	0.00134677	338.509	265.452	98.8684	125.787	99.0813	157.662	136.374	166.324	154.249	128.861	60.3537	137.323	272.84	90.1183	139.489	138.325	71.7654	161.201	118.041	297.467	260.882	629.208	313.048	233.63
IQCE	2.31134	0.000272088	1289.17	1758.37	645.443	548.768	555.659	456.244	885.372	602.499	574.578	727.593	443.097	531.918	772.729	511.265	487.703	550.008	528.03	551.739	830.287	1369.38	1677.39	1708.89	2495.74	800.181
ING1	2.30889	0.0010777	135.809	132.726	58.7614	108.189	84.353	99.0621	244.484	215.542	103.475	124.147	164.967	126.674	198.429	149.007	159.853	128.445	165.119	141.259	87.5302	285.5	256.879	136.784	186.791	738.853
SLC7A6	2.30675	0.000547417	784.449	407.159	277.951	158.374	247.703	456.244	185.836	274.943	289.217	521.73	231.356	432.148	438.834	229.311	205.67	417.172	304.565	223.798	277.096	372.689	814.673	789.702	818.076	1063.01
NINJ1	2.30544	0.0038502	123.647	174.639	78.3486	119.921	50.8796	192.543	178.064	71.2816	70.6975	110.003	89.0217	127.234	192.705	76.2882	170.034	163.575	144.114	370.042	163.056	529.116	416.344	209.736	155.659	303.718
TTN	2.30493	0.000893722	2991.85	1444.02	1128.59	1205.73	1164.87	1219.44	1762.97	1048.86	1529.64	2886.8	1084.86	1849.1	1463.41	1154.14	1920.27	1216.38	1379.3	868.602	1172.9	2033.55	1164.96	4798.39	2312.41	6979.68
IRF1-AS1	2.29581	0.00131084	549.317	674.606	375.887	306.971	216.908	531.587	418.308	363.197	265.437	939.742	131.772	426.543	837.6	397.056	462.249	407.291	253.221	404.387	345.619	564.162	1272.38	1446.27	895.906	832.305
AL096870.2	2.29296	0.00252903	160.133	108.775	31.7125	75.6023	62.93	43.2525	27.5575	93.3449	59.7715	77.0023	56.3301	64.4579	108.754	97.7025	30.5451	59.2823	103.856	119.654	66.0228	154.717	132.776	231.621	224.841	125.576
DDX18	2.28844	0.000905689	2282.4	1002.93	455.168	501.843	531.558	680.877	657.846	695.844	629.85	768.451	419.458	745.469	839.508	505.911	612.938	691.626	523.946	919.012	416.644	780.424	1624.68	1593.99	2255.33	2099.75
AL139260.1	2.28805	0.00831551	56.756	105.781	83.9449	72.3436	34.8123	59.9953	25.4377	61.0985	36.6341	50.2872	87.5129	33.0697	59.1471	38.3672	14.2544	60.3801	39.6752	12.741	50.5174	100.865	98.7482	196.969	108.962	84.6907
MBD2	2.28763	0.000460079	1281.06	1179.56	1401.88	1448.83	1068.47	876.211	1442.88	972.484	787.313	746.451	1829.22	821.137	904.379	1190.27	1177	827.756	1021.05	1419.23	768.265	1975.42	1523.93	930.133	1897.31	6430.65
C3orf62	2.28728	0.00751368	403.373	143.703	112.859	81.468	135.233	68.3668	131.428	98.4365	109.902	132.004	45.2653	127.795	146.914	41.9362	74.3264	98.8038	59.5128	124.64	123.543	201.731	245.536	410.353	368.394	125.576
SPPL2A	2.286	3.14793e-05	482.426	1172.58	525.122	599.604	1155.5	705.992	778.675	694.147	667.127	1147.18	329.431	979.76	433.11	654.473	881.735	704.8	797.004	1094.06	946.827	1573.67	2153.11	1172.7	2407.53	1565.32
TUBB2A	2.28546	0.00462774	835.124	1259.4	465.428	422.33	953.323	738.082	413.362	492.182	809.807	199.577	709.659	569.471	736.477	468.883	420.504	631.246	424.174	497.452	500.673	1053.1	693.239	714.926	676.253	3816.92
RBM38	2.2853	0.00561706	95.269	358.26	120.321	154.463	108.454	138.129	120.829	137.472	71.9829	89.5741	147.364	72.3049	377.778	122.686	137.453	203.097	173.287	80.8775	197.568	706.912	276.895	364.758	193.709	198.585
ZNF593	2.28067	0.00160496	62.837	38.9196	56.896	105.583	65.6079	64.1811	132.135	47.5211	86.7651	78.5737	48.7859	75.6679	124.018	90.1183	42.7631	126.249	67.0977	144.028	74.0255	123.945	112.093	147.727	181.603	365.046
DUSP8P5	2.27885	7.33331e-05	287.834	150.689	145.504	95.1546	97.7424	115.805	86.2054	115.408	89.9786	141.433	126.743	164.227	196.521	70.9347	100.799	129.543	106.189	211.057	129.545	369.27	377.645	262.626	285.375	227.789
ELF2	2.27829	0.00027974	2456.72	1774.33	445.841	1025.84	781.939	753.43	859.934	1109.96	902.357	963.314	456.676	969.67	1492.03	866.831	1041.59	889.234	820.926	907.379	1059.87	1461.69	2492.06	3229.93	2149.83	2397.62
MIEF2	2.27673	0.00084155	389.184	382.21	151.101	138.17	160.672	202.31	109.523	171.415	161.961	191.72	83.4893	196.176	503.705	235.557	134.398	272.259	210.045	230.999	185.564	413.719	452.374	565.375	530.971	493.542
DNAJC25	2.27333	0.00772013	950.663	406.161	232.248	343.469	415.07	347.415	470.597	419.204	339.348	260.865	234.374	313.321	620.091	333.259	95.708	361.183	339.573	352.869	223.077	185.49	865.381	992.142	446.223	1734.7
FUT4	2.2705	0.00166379	117.566	98.7959	98.8684	112.752	107.115	135.338	170.998	117.105	140.752	157.147	71.4186	127.234	47.6993	109.748	141.526	125.151	169.786	55.3955	127.044	218.827	194.16	156.846	112.421	662.924
USP6NL	2.26894	0.000398205	1039.85	1202.52	554.969	561.803	627.961	802.263	473.423	553.281	482.671	757.451	661.879	864.856	1211.56	606.291	557.957	680.648	478.436	1244.74	480.166	865.904	871.386	1446.27	1900.77	3189.04
SH3GL1	2.26775	4.48553e-05	1102.69	922.095	719.128	495.325	431.138	553.911	593.545	529.52	496.81	557.874	1149.74	547.612	1135.24	712.023	451.049	530.247	574.123	870.817	515.678	1630.94	1146.95	933.781	1573.89	2409.3
AC007695.1	2.26458	0.00851716	58.783	48.899	27.0489	65.8261	78.9973	23.7191	39.5697	79.7675	42.4185	84.8596	21.1238	80.7125	19.0797	60.2275	62.1084	34.0324	58.3459	19.3884	52.018	58.9806	70.0579	134.961	205.816	102.213
AC025034.1	2.26323	0.00935113	111.485	86.8206	16.789	54.7465	60.2521	64.1811	39.5697	69.5844	75.1964	83.2882	50.7977	113.222	137.374	65.5811	25.4542	82.3365	46.0932	79.7695	39.0135	78.6408	92.7433	304.573	200.628	96.3722
AFDN	2.26113	0.00131666	7280.98	5783.05	4114.23	5755.55	5129.47	5424.7	6863.22	5622.76	4850.49	6493.33	3969.77	5431.84	7521.23	5354.45	4270.2	5264.05	4689.26	4766.23	5201.8	2682.33	6225.81	13062	6525.58	33274.7
EIF2AK3	2.26108	0.00284465	2110.11	1340.23	727.522	1079.94	1005.54	940.392	1253.51	1210.09	1118.95	850.168	664.394	1069.44	2812.35	885.568	812.5	832.147	1239.27	485.265	712.246	696.655	2358.61	4065.23	1779.7	3682.59
TRAF3IP2	2.26052	0.000562787	851.34	1695.5	526.987	665.43	520.846	827.378	586.479	607.591	525.089	609.732	514.515	455.129	566.668	521.08	639.411	453.4	591.627	1289.61	551.69	805.213	1557.95	1750.84	913.201	2713.02
RASA2	2.25969	0.000124181	599.992	625.707	196.804	478.38	519.507	359.972	401.35	560.07	537.944	520.158	333.454	552.096	614.367	478.251	321.742	333.737	463.85	441.502	419.145	429.96	660.546	942.9	1106.91	2079.3
MPRIP	2.25937	0.000531472	2582.4	3572.62	3082.64	3398.84	3099.64	3520.19	4589.38	3407.94	3107.48	4703.42	3443.18	3343.4	3441.98	3518.63	2551.53	3460.33	3056.16	3154.22	2587.39	2784.06	3893.22	6304.85	3706.42	21158.1
GLB1L2	2.25864	0.0037954	52.702	145.699	78.3486	56.7017	101.759	54.4144	57.9413	83.1618	93.8348	77.0023	145.855	141.247	175.533	93.2412	85.5263	128.445	116.692	136.827	141.549	341.062	342.95	313.692	112.421	52.5667
GLS	2.25655	7.39477e-05	1702.68	1303.31	1089.42	1676.94	1474.17	1303.15	1408.26	1429.03	1705.09	1486.62	1145.71	1796.97	1637.04	1176.89	1489.58	1292.13	1316.87	869.71	1759.11	992.413	1890.23	4588.66	2341.81	6272.95
EEF1D	2.25623	0.000482709	3555.36	3084.63	1772.17	2824.01	2522.56	2825.36	3947.08	2296.29	2228.26	2347.78	1798.04	1418.63	4353.99	2571.94	1845.94	3002.54	2449.94	2366.5	2376.32	2633.61	3464.86	4519.35	4237.39	14598.9
PAWR	2.25403	0.00186758	518.912	701.551	706.07	1151.63	840.852	767.382	1276.12	969.09	838.729	845.453	745.368	966.868	803.256	744.145	638.393	835.441	1005.88	649.789	834.788	453.894	915.423	1072.39	1715.71	5256.67
CLTB	2.24779	0.00113634	1536.47	756.437	507.4	840.75	826.124	756.22	1083.22	894.414	568.151	427.441	542.68	483.714	1121.89	656.257	523.339	720.17	638.304	522.38	674.733	695.8	1052.2	1117.98	1620.59	3849.05
ATP13A3	2.2442	0.000803596	6364.78	7148.23	2263.71	2535.94	2995.2	2815.6	2824.99	3284.04	2304.74	4785.14	2113.39	3310.89	7032.78	2353.34	2550.52	2393.25	2429.52	4224.46	3049.05	3828.61	6957.75	9153.61	11690	7803.23
KLHL25	2.24414	0.00586452	332.428	175.637	55.9633	117.314	135.233	173.01	85.4988	120.5	172.887	235.721	32.1886	144.049	290.012	83.4263	105.89	125.151	141.197	109.683	123.042	311.144	390.322	421.296	319.966	175.222
MTCL1	2.24284	0.000714065	612.154	519.926	290.076	878.551	1156.84	498.101	1199.81	526.126	527.66	898.884	469.25	803.201	580.023	406.871	807.409	450.106	521.612	287.503	1053.36	1102.68	947.449	1548.4	1646.53	2131.87
AC016831.6	2.2423	0.0041064	267.564	385.204	221.988	195.523	227.619	671.111	274.161	648.323	417.115	859.597	372.181	519.026	986.422	469.329	306.469	455.595	461.516	870.264	282.097	753.926	695.241	1874.86	1079.24	841.066
SFXN5	2.23331	0.00460214	1208.09	1157.61	277.951	305.668	472.645	408.805	359.66	319.07	357.344	526.444	310.319	408.046	789.9	299.799	330.905	342.52	386.25	367.272	531.684	736.83	993.487	1982.46	1177.82	484.781
SNN	2.22676	0.0013321	198.646	100.792	102.599	108.189	116.487	199.519	147.68	108.62	86.1224	174.434	249.965	118.827	288.104	103.948	124.217	244.814	116.692	115.777	153.553	289.774	208.839	375.701	162.577	642.481
BAG3	2.22531	0.0084196	1418.9	1713.46	2456.79	1349.11	1367.05	1974.27	1789.82	1744.7	1110.59	1093.75	3008.13	1329.51	4699.34	2677.23	1487.55	2015.6	1975.59	1589.85	1589.05	1601.88	2267.87	3135.1	1762.41	12554.7
SETD1A	2.22417	0.000662295	3934.41	1988.89	1560.44	1157.5	953.323	1145.49	1573.6	1249.12	1086.81	1257.18	1570.71	946.69	2507.08	1179.57	638.393	1147.22	980.794	1471.86	959.331	2699.43	3446.85	2702.86	4175.13	2949.57
RNF149	2.21956	0.00274622	602.019	601.757	281.682	439.927	411.054	482.753	714.374	332.647	408.76	562.588	299.254	552.656	583.839	381.887	450.031	447.91	528.03	375.582	382.132	308.58	539.112	787.878	594.964	2946.65
BTG1	2.21592	0.00051212	1433.09	1199.52	1414.01	1493.15	698.925	1999.38	1058.49	1128.63	1259.06	977.457	2199.39	1434.89	1598.88	1142.54	1334.82	1636.85	867.603	2338.24	1349.47	2161.77	2341.93	1958.75	1736.47	7306.76
CPEB2	2.21551	3.13717e-05	332.428	482.004	444.908	635.45	583.776	322.301	330.69	400.535	558.51	479.3	570.846	691.1	331.987	418.47	759.555	571.964	569.456	591.07	623.215	1025.75	1101.58	430.415	1573.89	1533.19
LBR	2.20759	0.00493181	425.67	290.4	257.431	306.32	314.65	277.653	440.92	225.725	250.655	385.011	92.0394	359.283	186.981	305.599	228.07	305.194	335.489	142.92	268.593	198.312	386.986	437.71	463.519	1661.69
THAP9-AS1	2.20733	0.00147709	942.555	538.887	209.862	367.584	317.328	206.496	344.115	480.302	283.433	367.725	305.792	421.498	623.907	364.934	338.032	423.758	327.32	450.366	261.09	349.61	555.792	1085.16	864.774	1547.8
POLE3	2.20677	0.00267481	1443.22	688.577	469.159	587.221	582.437	452.058	982.176	772.217	403.618	308.009	256.503	371.053	688.778	542.94	303.415	466.573	685.564	618.768	320.611	697.51	1387.15	775.111	1470.12	2023.82
DMPK	2.20642	0.00414441	1021.61	1008.92	337.645	321.31	444.527	221.843	355.421	293.612	409.403	476.157	439.073	330.136	1140.97	171.314	328.869	345.813	343.074	496.898	409.141	1069.34	987.482	1194.58	1020.43	884.872
NFKBIB	2.20596	0.00316996	166.214	139.711	104.465	112.752	92.3866	171.615	118.002	93.3449	116.972	106.86	180.558	114.903	402.582	152.13	169.016	173.456	93.9368	182.805	98.534	223.955	287.571	134.961	281.916	695.048
PARP14	2.20471	0.00592621	764.179	720.511	333.914	988.695	574.404	586.001	1526.26	502.365	328.422	974.314	452.653	684.935	1455.78	429.177	668.938	547.812	708.319	308.553	1015.85	695.8	1122.93	2624.44	966.817	2467.71
UBALD1	2.20106	0.00371046	316.212	315.348	466.361	185.747	175.401	133.943	154.746	168.021	166.46	144.576	528.095	154.699	639.171	176.667	233.161	151.499	242.135	218.812	251.587	550.486	504.417	481.481	477.355	779.739
SLC2A8	2.19914	0.000787994	154.052	104.784	82.0795	47.5773	107.115	66.9715	51.5819	81.4647	87.4078	81.7167	34.2004	113.782	101.123	45.9514	41.745	97.706	53.0947	69.2444	84.029	179.506	166.804	129.489	230.03	157.7
DCUN1D1	2.19902	0.00017632	723.639	429.113	464.495	518.788	565.031	305.558	389.338	532.915	388.193	348.867	344.016	433.269	265.208	325.229	352.287	394.117	438.177	550.077	420.145	703.493	629.854	485.128	769.649	2163.99
DCAF4	2.19878	0.00800238	229.051	155.678	93.2721	119.269	207.535	87.9002	123.655	103.528	129.826	143.004	165.973	124.432	68.687	128.039	85.5263	203.097	139.447	120.762	148.551	108.558	118.098	253.507	157.389	867.35
AC004980.1	2.1968	8.11826e-05	287.834	244.495	161.361	168.15	131.216	111.619	210.567	152.746	210.807	260.865	201.682	181.043	259.484	104.841	162.907	98.8038	123.11	198.316	175.06	266.695	304.251	348.344	634.744	438.055
C19orf48	2.19487	0.00679212	93.242	104.784	82.0795	50.836	74.9804	65.5763	52.9951	47.5211	50.7736	72.2878	53.3124	57.7318	70.595	56.6585	61.0902	80.1408	58.9293	65.9207	33.0114	168.394	116.096	124.018	13.8364	292.037
AC069547.1	2.1908	0.00512618	36.486	51.8928	110.061	45.6221	61.5911	39.0667	25.4377	33.9436	37.9196	53.4301	20.1179	56.6108	55.3312	48.182	38.6905	32.9346	37.3414	44.8704	68.0235	100.865	37.3642	94.8371	179.873	108.054
FAM83H	2.18964	0.000205437	443.913	548.866	602.538	572.883	381.597	406.015	671.978	400.535	413.902	218.435	546.704	476.988	803.256	335.044	579.339	377.65	428.259	366.164	531.183	755.635	715.925	891.834	660.687	2237
RBM3	2.1869	0.00402397	1199.98	1804.27	312.462	370.191	843.53	626.463	552.563	616.077	575.863	543.73	259.018	599.738	980.698	556.324	710.683	627.953	409.588	922.335	595.205	1212.95	2031.01	744.107	1331.75	2219.48
PRDM2	2.18433	5.08692e-05	3841.16	2412.02	1436.39	1721.91	1837.02	1758	1413.91	2250.46	2088.15	1739.62	1693.42	1831.16	2615.83	2450.59	1470.24	2007.91	1968.01	1777.09	1483.51	2283.15	3505.56	3343.01	3891.48	8711.46
DCUN1D5	2.17933	0.000258356	1781.73	821.303	499.939	612.639	731.059	626.463	558.922	689.055	503.237	579.874	356.087	626.082	700.226	498.773	384.868	803.604	392.084	700.753	517.679	1127.47	1292.4	1296.72	1667.28	1711.34
DAZAP2	2.17883	0.00262053	2138.48	1810.26	1692.89	1130.12	931.9	1402.22	725.68	1160.87	748.751	625.447	1836.26	811.048	1682.83	1032.79	1072.13	1288.84	875.771	2542.65	858.796	2784.91	2331.93	913.719	3044	4900.38
STOM	2.17674	0.000872152	156.079	267.447	143.639	176.623	259.754	191.148	279.814	149.352	144.608	246.722	158.428	540.325	162.178	216.373	427.631	284.335	287.062	274.208	287.099	440.218	787.984	291.807	520.594	627.879
PRXL2C	2.17468	0.00707124	504.723	636.685	124.985	282.205	289.21	287.42	174.531	346.225	232.016	127.289	87.0099	269.042	352.975	147.223	245.379	348.009	217.047	468.092	234.081	624.852	855.373	264.45	589.776	735.933
RELA	2.1744	0.00159564	1599.3	1607.68	1440.12	891.586	672.146	1276.65	895.264	828.224	572.007	1111.03	1383.11	664.196	1730.53	868.169	636.356	1080.25	858.851	2640.15	718.748	2050.64	2226.51	1986.11	1720.9	4307.55
PLCXD2	2.16963	0.00174187	170.268	191.604	198.67	108.189	176.74	166.034	140.614	106.922	133.04	243.579	154.908	198.418	131.65	133.839	139.489	210.781	105.023	232.107	169.058	361.577	145.453	176.908	223.112	881.952
TSR1	2.16695	0.00323572	1129.04	575.81	314.327	492.718	753.821	632.044	787.861	700.936	591.288	578.303	266.059	607.585	612.459	560.339	352.287	860.691	491.272	498.56	693.739	335.078	1178.31	1101.57	982.383	2967.1
GATAD2A	2.16593	4.11993e-05	1666.19	1989.89	2536.07	1104.05	1180.94	1932.41	1610.35	1206.7	1156.23	1045.03	2916.59	1229.18	1837.38	1481.15	1260.49	1857.51	1283.03	2111.12	1040.36	3790.14	2727.59	2496.77	3109.73	5236.22
NOP2	2.16373	0.00148545	944.582	549.864	486.88	291.33	361.513	213.472	447.279	280.035	257.724	381.868	321.886	310.519	717.397	186.928	344.141	444.617	233.967	425.992	211.573	841.115	692.572	1105.22	726.41	846.907
ARRDC4	2.16121	0.00395525	599.992	348.28	211.728	395.609	286.532	355.786	228.939	359.802	323.923	212.149	226.326	310.519	559.036	275.708	205.67	324.955	179.705	89.7407	494.671	453.894	650.537	468.714	439.305	1395.94
EHD1	2.1579	0.00685315	283.78	329.32	357.232	379.315	263.77	647.392	277.694	371.683	307.213	436.87	457.682	353.678	1009.32	336.828	349.232	309.585	363.495	1362.73	313.108	650.496	821.345	849.887	714.303	1801.87
SHROOM3	2.15403	0.0098621	1412.82	1186.55	839.449	1584.39	1030.98	835.749	3034.85	812.949	920.995	609.732	562.295	994.333	2444.11	822.218	838.972	654.301	1062.48	645.358	1384.48	1185.6	1203.66	4710.85	1845.43	3346.74
DCLRE1C	2.15319	0.00153859	407.427	221.542	187.477	225.503	255.737	107.434	206.328	256.274	226.232	350.439	240.409	290.901	175.533	312.737	290.178	239.325	255.555	141.259	251.087	251.309	365.635	461.419	302.671	1261.6
FZD5	2.1499	0.00165475	247.294	301.377	314.327	390.395	389.631	290.21	531.365	519.337	392.05	510.729	300.26	473.065	370.147	431.408	426.613	340.324	472.601	541.768	740.255	718.879	489.071	530.723	465.248	2330.45
LRWD1	2.14895	0.00501497	492.561	373.229	375.887	140.125	121.843	174.405	108.11	164.627	151.678	168.148	151.387	172.635	351.067	130.27	111.999	149.303	171.537	234.877	182.563	488.086	454.375	660.212	371.853	236.55
LIPH	2.14835	0.00997591	502.696	503.959	218.257	407.34	236.992	279.048	173.117	161.232	242.942	190.148	251.977	259.513	194.613	318.091	394.032	240.423	310.4	139.597	554.191	323.966	292.241	590.908	326.885	1632.49
PARP12	2.1439	2.23393e-05	439.859	413.146	147.37	296.543	303.939	200.915	226.819	274.943	246.156	298.58	165.973	360.404	305.276	307.83	331.923	195.412	359.411	263.129	379.131	417.138	525.768	789.702	674.524	709.65
MICALL2	2.13914	0.00724492	156.079	511.942	138.043	187.702	480.678	117.2	291.827	268.155	215.306	389.726	277.124	234.851	642.987	150.346	273.888	139.423	274.226	190.007	328.113	571.855	339.614	494.247	530.971	1030.89
THOP1	2.13789	0.0031136	737.828	682.59	205.199	209.21	330.717	318.115	341.289	274.943	284.718	298.58	273.604	299.869	652.526	244.479	148.653	283.238	242.135	260.359	271.094	1070.2	824.014	780.583	494.651	394.25
MAP1LC3B	2.13471	0.00140199	1204.04	2051.76	965.366	1001.08	846.208	2281.22	761.01	1086.2	942.205	652.162	1019.47	916.423	1263.08	996.654	1074.17	1924.48	921.865	1136.72	1010.85	2483.17	2825.67	859.006	1691.5	4532.41
IBA57	2.13193	0.00819246	407.427	177.633	73.685	165.543	186.112	107.434	285.467	257.971	188.955	358.296	152.896	228.125	318.631	223.957	192.434	245.912	257.305	268.114	182.563	271.824	279.564	614.618	166.037	1074.7
PANX2	2.12824	0.00256448	70.945	72.8495	41.0397	60.6122	30.7955	103.248	60.7678	54.3098	74.5537	33.001	54.8213	54.3688	110.662	51.7511	86.5444	161.38	56.5955	71.4602	39.5136	158.991	129.44	171.436	124.527	134.337
RNF19A	2.12814	0.0024715	1052.01	674.606	595.076	1148.37	757.838	1364.55	1025.99	1150.69	957.629	859.597	739.836	916.983	1194.39	928.843	967.261	1102.21	812.758	766.674	776.768	811.197	1008.17	1552.05	989.301	5618.79
UBR7	2.12785	0.00213822	906.069	862.219	145.504	456.872	677.502	532.982	332.809	517.64	429.969	337.867	239.403	414.772	639.171	500.558	322.76	529.149	444.012	501.883	495.171	584.677	1120.93	640.151	1494.33	1357.97
EIF1AX	2.12443	0.00893831	697.288	647.662	360.03	810.118	874.326	654.368	605.558	928.358	740.395	521.73	567.325	909.697	614.367	573.277	674.029	666.377	697.817	860.846	764.764	523.987	672.555	454.124	1072.32	4655.07
NCS1	2.12222	0.00407243	99.323	230.524	120.321	104.931	222.263	168.824	188.663	113.711	134.325	163.433	107.631	193.934	456.005	149.9	97.7443	135.032	181.456	106.913	224.578	379.527	274.894	370.23	598.423	157.7
AKAP8	2.11943	0.00343652	1994.57	984.965	313.394	592.435	777.922	675.296	900.917	612.682	542.442	854.882	516.024	582.923	1522.56	528.218	536.576	824.463	506.442	751.717	591.704	802.649	1602.66	1847.5	1528.92	2362.58
ZNF350	2.11813	0.00368981	379.049	244.495	73.685	208.558	191.468	161.848	168.171	190.084	179.315	180.72	85.5011	181.043	194.613	220.388	95.708	211.879	146.448	132.949	143.049	209.424	180.816	357.463	385.689	762.216
REXO1	2.11642	0.000453118	1771.6	1136.65	881.421	664.127	613.233	579.025	876.893	673.781	721.114	889.455	1220.15	607.585	1499.67	474.682	599.702	780.55	557.203	1271.33	658.227	1742.92	1698.07	2268.8	1368.07	2093.9
EPB41L4A-AS1	2.11087	0.00068306	618.235	565.831	237.844	351.29	396.325	408.805	214.807	425.992	297.572	298.58	528.095	228.685	518.968	409.547	399.123	603.801	324.986	812.652	414.143	837.695	660.546	618.265	876.881	1486.47
RBMS2	2.10914	0.00177785	403.373	309.361	221.988	185.747	184.773	237.191	310.905	257.971	250.012	279.723	73.4304	280.812	234.681	195.405	243.343	215.173	249.137	337.913	140.549	269.259	301.582	525.252	444.494	1027.97
CTDP1	2.10858	2.59313e-05	893.907	918.103	315.26	385.832	486.034	486.939	579.413	398.837	400.405	471.442	447.12	386.747	614.367	631.72	441.886	458.889	539.699	511.301	589.203	707.767	1107.58	1041.38	1037.73	1635.41
TBC1D12	2.10801	0.000396966	237.159	201.584	149.235	232.673	265.109	267.886	179.477	268.155	341.276	374.011	166.979	368.251	310.999	276.154	196.507	242.618	256.138	139.597	229.079	259.002	545.117	497.895	333.803	981.244
TBC1D15	2.10746	0.00372033	2079.7	1458.99	483.15	925.476	874.326	1110.61	563.868	1025.1	775.101	887.883	641.258	779.099	1682.83	894.491	771.773	912.288	877.522	684.689	617.713	804.359	1496.57	2427.47	1316.19	3965.86
FDX1	2.10716	0.00544691	391.211	275.431	70.8868	323.265	267.787	205.1	346.941	251.183	225.589	119.432	224.315	213.552	165.994	200.312	182.252	222.857	180.872	202.194	269.593	175.232	298.914	319.163	581.128	1042.57
CDK7	2.10563	0.00375519	283.78	217.551	161.361	178.578	119.165	107.434	190.782	130.683	125.327	105.289	90.0276	119.387	158.362	134.731	157.816	201.999	120.192	212.719	141.549	158.136	218.847	178.732	268.08	826.465
CASZ1	2.10426	0.00464486	2387.81	4953.77	1176.16	1384.96	1226.47	1525	1471.85	1532.55	1949.96	1459.9	1400.21	1361.46	3802.59	1369.62	1753.29	1418.38	1384.55	4079.33	1916.66	2684.9	4105.39	6757.15	3844.78	3402.23
CCDC85C	2.10182	0.00604183	2993.88	1224.47	905.672	814.68	583.776	1266.88	960.272	1464.67	1044.39	1177.03	657.353	1069.44	3073.74	846.755	973.37	1075.86	673.895	1438.07	1035.86	1669.41	1855.53	3049.38	2014.92	4284.18
CHKA	2.10171	0.00852865	685.126	222.54	277.951	506.405	314.65	301.372	676.218	444.661	377.267	337.867	207.214	310.519	593.379	409.101	411.341	353.498	361.161	247.064	354.122	388.93	391.657	434.062	638.203	2245.76
PPTC7	2.10081	0.000612568	435.805	216.553	174.419	372.146	338.751	376.715	299.599	388.654	291.788	326.867	262.539	345.83	259.484	308.276	318.687	372.161	268.974	369.488	239.083	435.944	666.551	348.344	330.344	1527.35
UAP1	2.09586	0.00175295	452.021	482.004	253.7	470.559	472.645	586.001	403.47	587.224	602.214	367.725	480.315	501.09	473.177	431.854	445.958	563.182	529.197	638.156	461.659	313.708	768.635	833.473	569.021	2607.89
NRAS	2.0958	0.00180241	492.561	530.903	329.251	456.221	472.645	528.796	245.191	378.471	374.697	282.865	353.572	484.835	179.349	298.461	276.942	517.073	409.005	577.221	364.626	429.96	732.605	404.882	707.385	1904.08
PSMD12	2.0954	0.00254268	2073.62	1601.69	591.345	821.849	962.695	1054.8	648.66	896.111	795.025	506.015	579.899	806.564	1421.44	666.964	731.046	1115.38	760.83	1034.79	755.761	810.342	1678.05	2048.12	1670.74	3624.18
PPP2R2D	2.09446	0.00194974	1315.52	650.656	716.33	739.729	697.586	675.296	905.157	770.52	596.43	735.45	575.372	464.657	765.097	896.721	521.303	580.747	796.421	645.912	549.69	694.945	798.66	1524.69	731.599	3758.52
MOV10	2.09445	4.55102e-05	279.726	255.472	221.988	357.156	310.633	286.024	382.978	252.88	209.522	507.586	163.961	385.626	587.655	266.34	474.467	305.194	287.645	293.042	378.631	626.562	607.835	714.926	764.46	703.809
SLCO3A1	2.09336	0.00132928	557.425	992.949	308.731	356.504	333.395	386.482	356.834	546.492	329.065	381.868	427.505	499.408	684.962	289.538	380.796	440.226	444.595	252.05	360.624	982.155	947.449	1349.61	997.949	300.798
GABPB1-IT1	2.09304	6.92511e-05	196.619	195.596	189.342	93.8511	132.555	117.2	132.135	140.866	129.826	158.719	193.132	192.813	164.086	171.76	186.325	144.912	198.959	194.438	178.562	302.596	296.245	251.683	191.98	686.287
TET3	2.09241	0.00112981	543.236	704.544	257.431	401.474	615.911	397.644	397.11	381.866	429.969	573.588	327.922	589.649	595.287	328.352	282.033	476.454	392.668	234.323	249.586	642.803	507.753	1077.86	579.398	1702.58
RNF168	2.09038	0.000419618	1574.98	925.089	302.202	669.341	593.149	517.634	896.678	772.217	627.279	765.308	407.891	659.712	847.14	882.891	512.139	641.127	634.803	552.293	609.21	879.58	1464.54	1364.2	1987.25	1667.53
CHMP2B	2.08906	0.00756408	1185.79	878.186	288.211	639.361	713.653	682.273	580.12	678.872	550.798	364.582	582.413	528.554	526.6	515.28	577.302	579.649	529.78	594.948	370.628	477.828	810.002	581.789	906.283	3484
POLR1C	2.089	0.000860293	579.722	278.425	188.41	168.802	192.807	140.919	308.078	195.176	197.953	227.864	279.136	201.781	227.049	198.082	136.435	197.608	186.123	228.23	234.081	266.695	359.63	437.71	549.996	791.42
COBL	2.08722	0.00134826	1972.27	3524.72	1354.31	1196.6	1021.61	936.206	1156.71	1079.41	1508.43	836.025	1085.36	1128.29	2232.33	1242.92	1236.06	791.528	1248.02	1044.21	1837.13	1821.56	2850.35	3291.94	2189.61	4368.87
ERVK3-1	2.08583	0.000216056	1062.15	829.287	358.165	323.917	581.098	452.058	369.553	602.499	374.054	488.729	427.505	516.784	684.962	417.132	331.923	484.139	362.328	608.243	409.141	722.299	932.103	1057.8	1151.88	1448.5
CTU2	2.08249	0.000120155	141.89	129.732	113.792	93.1994	95.0645	93.4811	55.8215	122.197	103.475	124.147	49.2889	99.7696	120.202	92.3489	60.072	113.075	109.107	60.3811	88.5306	169.249	215.511	289.983	172.955	166.461
SCML1	2.0813	0.00969623	271.618	141.707	148.303	154.463	219.586	193.938	110.23	198.57	143.323	251.436	159.937	225.322	179.349	221.727	141.526	281.042	123.11	235.985	54.0186	118.816	204.169	401.234	300.941	876.111
MED15	2.07975	0.00576463	4258.73	2009.85	1688.23	980.875	1037.68	1402.22	1379.99	1169.36	1109.95	1406.47	1778.42	1160.8	3096.64	941.334	999.843	1139.54	1155.25	1727.79	1004.35	1751.47	2384.64	3804.43	2504.38	5671.36
FRMD8	2.07885	9.76892e-06	299.996	490.986	293.807	310.23	226.28	329.277	233.179	283.429	228.803	372.44	262.036	275.768	282.38	231.541	293.233	256.89	249.137	566.696	227.078	476.974	621.847	760.521	551.726	718.411
DIAPH1	2.07555	0.000840164	4765.48	3195.4	2360.72	3149.88	2655.11	3296.95	3384.62	2754.52	2613.88	2074.35	2645.5	2829.42	3655.67	2869.51	2366.23	3156.23	2387.51	2864.5	3074.06	2374.61	4246.17	5088.38	3587.08	15361.1
ISY1	2.07352	0.000958776	662.829	472.025	225.719	353.245	394.986	291.605	469.89	427.69	253.868	245.15	121.21	246.061	377.778	304.261	279.997	405.095	310.4	296.366	273.594	341.917	911.419	640.151	892.447	706.729
NOL10	2.07336	0.00196612	1169.58	884.173	632.385	864.212	1171.57	704.596	1097.35	1008.13	652.345	678.877	414.932	615.432	757.465	990.409	478.54	612.583	763.164	537.336	751.259	359.867	1420.51	2152.07	1608.48	2531.96
RBBP6	2.07266	0.00430618	9721.49	4855.97	2930.61	2829.22	2343.14	2911.87	3273.69	4147.91	2436.49	3472.96	1894.6	2417.45	5121	2757.53	1767.54	3497.65	2659.99	4022.27	2149.74	3200.34	7636.31	7951.73	6309.39	10466.6
TTC39C	2.07147	0.00315243	443.913	1123.68	164.159	465.345	688.213	339.043	240.245	465.027	435.754	330.01	512.504	427.103	757.465	315.414	487.703	304.096	443.429	454.797	654.726	813.761	1083.56	1194.58	1231.44	607.437
R3HCC1	2.06859	0.000115855	583.776	510.944	347.905	271.125	384.275	281.839	314.438	322.464	255.154	243.579	277.124	206.826	351.067	327.013	217.888	388.628	328.487	264.237	298.103	494.924	565.801	379.349	1008.33	914.076
CCDC112	2.06839	0.00886514	243.24	198.59	320.856	465.997	400.342	213.472	472.01	471.816	316.211	147.719	190.617	253.908	267.116	246.71	245.379	301.9	356.493	268.668	289.1	177.797	314.26	492.424	539.619	1577
PNRC1	2.06749	0.00965881	2055.38	2823.17	876.758	2243.95	1920.03	2116.58	1519.9	1851.62	1923.61	699.306	1917.24	1180.98	3119.53	1256.3	1907.03	2091.35	1235.77	3373.59	1220.92	2337	2786.3	1878.5	2518.22	9713.15
SRSF10	2.06366	0.00726604	6275.59	3273.24	1070.76	2751.01	2435.53	1744.05	3018.6	3769.44	2153.7	2115.21	882.17	2069.94	4264.32	2019.63	1596.49	2005.72	2155.3	2259.58	2224.77	2016.45	4655.18	6034.92	6812.69	6591.27
ANKRD12	2.06352	0.00539117	19357.8	6462.65	4515.3	7430.53	7714.95	5021.47	9219.74	9062.94	5740.63	5280.16	2992.54	5208.76	9488.34	7465.09	3969.84	5369.44	5642.63	6569.91	4641.6	6051.92	11139.2	16428.7	14746.1	22854.8
MAPK14	2.05993	0.00886514	1244.58	2063.74	403.868	430.803	473.984	566.468	595.665	476.908	514.163	869.026	259.018	644.018	566.668	550.524	588.502	510.486	524.529	526.811	545.188	741.104	1161.63	1683.36	1935.36	1173.99
ZNF598	2.05666	4.85467e-10	1208.09	992.949	840.382	681.072	661.435	788.311	780.795	682.267	670.983	836.025	828.355	777.418	1064.65	689.271	640.429	779.452	579.958	722.911	720.749	1573.67	1508.58	1924.1	1451.09	1620.81
SCAF4	2.05652	8.37413e-05	2819.56	1842.19	1261.04	1276.77	1184.96	1287.81	1451.36	1379.81	1154.94	1131.46	1526.45	1174.25	2571.95	1200.98	925.516	1312.99	1063.06	1636.38	1186.91	2295.11	2676.21	2132.01	3450.45	4266.66
ZNF551	2.05535	0.0016078	512.831	334.309	109.128	176.623	289.21	195.334	240.245	278.338	216.591	337.867	115.678	289.22	185.073	234.664	144.58	222.857	201.877	195.546	246.585	311.999	428.354	563.551	397.796	747.615
DHX15	2.05516	0.00988196	3622.25	1638.61	759.235	1113.83	1134.08	1254.32	1006.2	1393.39	1110.59	1401.76	650.814	1443.3	2598.66	1061.79	1283.91	1360.2	1049.06	1280.74	1167.4	804.359	2239.85	2728.39	2552.81	5916.67
ATF4	2.05454	0.00448301	4806.02	4671.35	4472.4	2842.25	3143.82	3338.81	2719	3438.49	3087.55	1918.77	5541.48	2763.28	3449.61	3407.54	2059.76	4562.54	1982.59	2842.9	1531.03	3773.05	4836.66	3831.78	4816.79	16587.7
SRSF3	2.05178	0.00100766	1483.76	1956.96	1266.64	1281.98	1175.59	828.773	1230.19	1388.29	1128.59	891.026	986.28	1138.94	2072.06	896.721	2092.34	747.615	983.711	1212.61	1341.46	1704.45	2278.55	1566.64	1890.4	5583.75
SUPV3L1	2.05052	0.00418002	1047.96	362.252	273.287	241.145	241.009	241.377	295.36	327.556	231.374	245.15	302.272	247.742	539.956	244.479	267.779	395.215	172.704	295.812	244.584	475.264	644.532	745.931	866.503	613.278
MPP5	2.0503	0.00807926	2476.99	1658.57	582.951	1415.59	1160.86	1074.34	1218.18	1486.73	1170.36	1073.32	719.718	1112.6	2501.35	1199.64	1010.02	975.962	1185.59	1274.1	1201.91	979.591	1276.39	2409.23	2084.1	6477.38
SETD1B	2.04866	0.00202045	2148.62	2145.57	1723.67	976.964	1028.3	881.792	1096.65	1111.65	989.122	1012.03	2433.26	1172.57	2207.52	925.72	1225.88	836.539	1115.57	577.221	1362.97	4023.5	3261.36	2040.82	2397.15	1728.86
AC142472.1	2.04652	0.0045998	249.321	166.656	58.7614	87.3337	100.42	139.524	63.5942	120.5	85.4797	92.717	54.3183	135.081	104.938	84.3186	95.708	138.325	140.614	75.8919	142.049	190.618	150.124	419.472	197.168	189.824
FHDC1	2.04262	0.00392579	111.485	350.276	279.816	188.354	230.297	293.001	166.758	300.401	263.509	257.722	98.5777	350.314	230.865	198.082	219.925	208.586	240.385	487.481	345.119	488.086	356.294	244.388	569.021	943.279
MAP3K14	2.04071	0.00336367	920.258	922.095	339.51	385.181	542.269	341.834	765.25	402.232	402.976	1082.75	522.06	393.473	1238.27	338.167	500.94	393.019	512.277	745.07	880.804	1068.49	1474.55	1344.13	1136.31	1214.87
KRR1	2.04049	0.00171382	1881.06	1471.96	828.256	1326.95	1361.7	1197.12	985.003	1240.64	930.636	730.736	604.04	879.99	986.422	993.531	830.827	1320.68	1014.05	1915.58	894.309	1067.63	1992.31	1528.34	2014.92	4894.54
SLC15A4	2.03707	0.00134677	537.155	268.445	302.202	258.091	293.227	369.739	334.223	305.493	331.635	510.729	241.918	283.054	263.3	464.421	176.143	395.215	449.847	324.618	346.62	265.84	701.913	574.494	524.053	1404.7
USP36	2.03525	0.00454044	4293.18	1712.46	2389.63	1520.52	1610.74	2450.04	1970.01	1853.32	1467.29	2383.93	1703.99	1802.58	4373.07	1412	1045.66	2896.05	1113.24	2407.49	1157.9	2384.87	2813.66	5547.97	3920.88	6521.19
ARPC5L	2.03458	0.00117179	537.155	312.355	225.719	295.892	289.21	237.191	129.308	271.549	178.672	176.005	152.896	227.004	232.773	343.074	188.361	268.966	259.056	171.726	232.08	466.716	541.114	235.269	505.028	782.659
SPRED2	2.0327	0.0045593	766.206	717.518	749.908	365.628	273.143	530.191	329.983	485.394	381.766	468.3	1081.34	570.032	807.072	437.654	426.613	490.725	455.681	1198.2	420.645	1425.79	813.338	609.146	1162.26	1854.43
MCM5	2.03212	0.00234209	34.459	261.46	155.764	117.314	96.4034	142.315	272.748	149.352	114.401	149.29	95.56	141.247	104.938	151.684	163.925	147.108	118.442	172.28	124.543	328.24	326.937	175.084	321.696	300.798
SH3BP2	2.03074	0.00789712	214.862	251.48	225.719	285.464	153.978	309.743	849.335	200.267	184.456	499.729	329.431	475.307	454.097	224.403	259.633	299.705	337.823	289.165	145.05	529.116	497.077	820.706	447.953	911.155
RNPS1	2.03016	0.00159238	4414.8	2561.71	1494.22	2274.59	2142.3	1864.04	2610.89	2464.31	1818.21	1623.33	1469.11	1455.07	3205.39	1824.67	1411.18	1664.29	1839.65	2154.89	1842.64	2145.53	3795.8	2370.93	4688.8	8445.71
GAS2L1	2.02947	0.00596213	77.026	170.647	139.908	105.583	49.5407	124.176	69.9536	72.9788	54.6299	121.004	145.855	90.241	110.662	73.1653	90.6171	114.173	144.114	206.071	79.5274	311.999	220.182	178.732	292.294	81.7703
UBE2J1	2.02853	0.000379943	1595.25	1245.43	785.351	958.715	1067.13	1198.51	661.379	909.689	893.359	484.014	779.569	678.209	768.913	910.551	741.228	1036.34	871.104	994.903	961.332	1643.76	2069.71	762.345	1586	3305.86
AC139795.2	2.02721	0.00438136	454.048	284.412	176.284	140.125	168.706	203.705	267.802	184.993	151.678	249.865	99.5836	182.724	341.527	142.315	114.035	250.303	185.54	105.805	161.056	245.325	296.912	596.38	454.871	464.339
LRRC8B	2.02649	0.00133849	1607.41	1316.28	485.948	452.962	819.429	665.53	447.986	748.457	539.229	685.163	431.529	735.941	881.483	534.018	519.267	770.669	615.549	787.724	553.191	863.339	1256.37	1623.17	1541.03	1965.41
PHLDB1	2.02423	0.000605216	472.291	391.192	399.205	441.882	416.409	520.425	623.223	480.302	343.847	762.165	442.091	649.063	690.686	353.781	406.25	470.965	428.842	432.639	377.63	683.833	511.756	1030.44	574.21	2061.78
N4BP2L1	2.02401	0.00199086	231.078	564.833	231.315	179.23	168.706	179.986	132.841	179.901	151.036	322.152	109.14	208.507	278.564	217.711	175.125	143.814	196.042	330.157	212.573	513.73	482.398	408.529	377.041	458.498
AMER1	2.02362	2.23393e-05	227.024	140.709	187.477	164.891	180.756	212.077	205.621	220.633	174.173	268.722	195.647	245.5	120.202	159.715	97.7443	216.27	191.958	170.618	149.051	347.9	279.564	344.697	318.237	598.676
ZFP36L2	2.02106	0.00265812	356.752	669.617	1141.65	957.412	605.199	1300.36	852.868	770.52	541.157	594.018	1391.15	651.865	877.667	1012.27	1207.55	963.886	668.06	1315.09	576.699	2094.24	1247.7	1004.91	1210.68	3203.65
MISP3	2.02066	0.00582318	24.324	143.703	163.226	70.3883	58.9132	93.4811	129.308	67.8872	60.4142	88.0026	165.973	79.5915	101.123	107.071	126.253	95.5103	127.777	144.582	130.045	331.659	181.483	206.088	127.987	207.346
ATXN1	2.01994	0.000614939	1737.14	2520.79	630.519	1046.05	962.695	1290.6	1381.41	1491.82	1279.62	1103.18	992.316	1397.89	1791.59	979.701	867.481	1406.31	1188.51	986.04	1134.39	1676.25	1992.98	2290.68	2165.39	4739.76
JMJD1C-AS1	2.01975	0.00363556	208.781	86.8206	74.6177	67.7814	52.2185	117.2	36.7433	115.408	117.615	86.4311	109.643	56.0503	164.086	93.2412	78.3991	122.956	111.441	125.748	69.524	188.909	214.844	248.036	155.659	192.744
MTHFR	2.01721	0.000185033	689.18	1471.96	1105.27	613.943	658.757	873.421	903.037	702.633	623.423	952.314	604.04	811.048	1606.51	637.966	668.938	820.071	715.904	871.371	792.273	1312.1	1385.81	2717.45	1262.57	1880.72
MAL2	2.01627	0.00244051	545.263	785.377	697.675	862.909	818.09	652.973	494.621	687.358	791.169	380.297	634.217	740.425	496.073	595.137	692.356	803.604	687.314	635.387	586.702	900.95	966.798	594.556	703.926	3530.73
TBK1	2.01616	0.0050709	1765.52	826.293	354.434	789.262	737.754	623.673	626.049	804.464	637.563	667.877	314.845	656.349	1036.03	712.47	476.504	706.996	747.994	593.286	568.696	510.31	1408.5	1448.09	1307.54	2567
ARF6	2.01551	0.0034984	764.179	653.65	568.96	720.177	593.149	604.139	794.22	585.527	506.451	389.726	904.3	400.76	545.68	572.831	715.773	648.811	715.32	853.091	613.712	659.899	877.391	512.485	1013.51	3399.31
SRPK1	2.01291	0.00679212	1114.85	784.379	348.838	761.889	674.824	814.821	925.648	541.401	597.072	650.591	318.366	508.376	812.796	563.016	430.686	765.18	625.468	331.265	518.179	493.215	823.347	1117.98	1001.41	2975.86
SNED1	2.00601	0.000811744	756.071	1447.01	572.691	385.832	586.454	703.201	662.086	621.168	564.294	688.306	443.6	647.942	1066.56	400.179	528.43	603.801	414.839	535.121	633.719	1394.16	940.777	1949.63	1324.83	855.668
RNF103	2.00285	0.00034203	2347.27	1228.46	1133.26	1583.74	1079.18	1124.56	1369.39	1298.34	907.498	735.45	627.679	1015.63	1089.45	1123.8	779.918	1284.45	1303.45	1182.14	1190.41	1860.88	1803.49	2223.2	1700.15	4228.7
PLEKHM1	1.99881	0.00494523	2065.51	2233.39	569.893	714.311	741.771	862.259	690.35	770.52	782.814	887.883	1239.26	790.87	1898.43	832.925	478.54	1062.69	696.65	797.141	740.756	1932.68	2109.08	2219.55	1719.17	1930.36
LNX2	1.99615	0.00458258	314.185	266.45	421.59	379.967	334.734	258.12	476.25	242.697	319.424	259.293	194.641	276.328	183.165	244.925	489.74	234.933	322.069	205.517	353.622	405.171	272.892	468.714	430.657	1474.79
MBIP	1.99531	0.00455368	924.312	425.122	282.614	474.47	471.306	524.61	283.347	531.218	347.703	319.009	239.403	374.416	417.846	358.689	232.143	524.758	444.012	394.416	272.094	332.514	732.605	680.274	743.705	1632.49
QKI	1.99399	0.00525457	427.697	429.113	491.544	853.784	777.922	777.149	1038	760.337	745.537	1609.19	421.973	877.187	854.771	877.092	1026.32	595.018	878.689	591.07	756.761	777.005	1066.88	1147.16	1309.27	3472.32
ALYREF	1.99354	0.00219521	206.754	295.39	165.092	165.543	241.009	221.843	102.457	122.197	187.027	124.147	164.967	139.005	139.282	190.051	287.124	167.966	201.877	257.589	214.574	237.632	477.728	136.784	560.373	476.02
TRIM11	1.99055	0.0013392	614.181	422.128	113.792	243.1	345.446	174.405	485.435	336.042	304.642	306.438	273.101	309.958	333.895	344.858	328.869	283.238	280.644	235.431	276.095	550.486	608.503	534.371	435.846	1022.13
WTAP	1.99049	0.00128813	2322.94	1722.44	629.587	993.258	951.984	1184.56	959.565	1193.12	1020.61	1191.18	589.958	1123.25	1638.95	1137.19	916.353	1385.45	944.036	1404.28	971.335	1289.03	2197.15	2040.82	1973.41	4173.21
NASP	1.98967	0.00380502	2547.94	1170.58	708.868	1089.72	1081.86	821.797	1446.41	1308.53	851.583	993.172	578.39	788.067	1711.45	1085.43	907.189	736.637	875.188	761.134	919.817	849.663	2153.78	1712.54	2926.39	3028.42
ACTB	1.98759	0.00881308	18251.1	30352.3	14840.5	19373.7	21891.6	22937.8	22934.2	18434.8	15005.9	9600.14	20987.5	17613.3	27596.9	19795.7	16141	13730.4	21935.1	15508	20205	11330.3	29412.3	13308.2	45551.1	92441.4
LAP3	1.98642	0.00395659	141.89	171.645	79.2813	231.369	255.737	192.543	287.587	152.746	181.885	152.433	147.364	189.45	97.3066	238.68	245.379	245.912	290.562	136.827	217.575	170.103	483.733	403.058	233.489	630.8
CAST	1.98428	0.00208485	3770.22	4668.35	2360.72	2575.69	2431.51	4046.2	2645.52	3151.66	2340.09	2588.22	2150.1	2778.97	5307.98	2596.92	1806.23	3778.7	2222.39	2926.55	2089.22	2746.44	4099.39	5889.02	4422.45	12215.9
POLR1D	1.97774	0.000390926	587.83	583.794	627.721	810.118	475.322	704.596	693.883	762.034	501.309	504.443	642.264	463.536	543.772	707.116	755.482	715.778	705.985	955.573	511.677	1043.7	904.747	632.855	1068.86	2745.15
SELENOS	1.97769	0.00745048	1187.82	774.4	221.988	544.858	598.505	424.153	462.824	498.971	478.172	386.583	196.653	436.071	660.158	455.053	308.505	632.344	348.908	493.02	373.629	423.122	1096.24	1139.87	930.497	1343.37
ITSN2	1.977	0.00494507	5049.26	3650.46	1190.15	3293.91	2938.97	2448.65	3913.87	3766.04	2477.63	3120.95	1166.34	2701.06	4292.94	2705.33	1773.65	2463.51	2547.96	2155.99	2245.27	1963.46	4787.95	6375.97	6620.71	8296.77
AP5B1	1.9765	3.44461e-05	346.617	698.557	637.049	423.634	381.597	488.334	432.44	359.802	397.834	501.3	691.553	420.377	513.244	455.945	460.213	509.388	444.595	515.178	441.652	1052.25	755.29	497.895	859.585	1591.6
PPP2CA	1.97553	0.00477836	3226.98	2655.51	1410.27	2749.71	2277.53	2602.12	2230.74	2613.66	1988.53	920.884	1358.96	1487.01	3081.37	2200.76	1938.6	2326.28	1976.17	2148.79	1877.65	1938.67	3714.4	2907.12	2609.89	10192.1
KCNK1	1.97387	0.00738535	431.751	1246.42	317.125	353.245	412.392	477.172	349.061	252.88	283.433	633.304	283.662	272.965	400.674	592.014	296.287	272.259	474.352	465.322	274.595	465.006	1033.52	796.997	963.358	943.279
BCCIP	1.97257	0.00528834	810.8	477.014	409.465	555.286	732.398	537.168	510.873	707.724	388.193	545.302	343.01	452.887	505.613	389.918	531.485	584.04	603.296	618.768	385.633	359.012	746.617	574.494	928.767	2640.01
DDX52	1.97011	0.00214099	1435.12	747.456	568.96	819.242	666.79	678.087	945.433	826.527	601.571	616.018	413.423	665.317	946.354	521.08	489.74	829.952	643.555	614.336	576.699	504.327	993.487	1497.33	1582.54	2482.31
RIPOR1	1.96947	0.0048765	1599.3	1591.71	2288.9	1142.51	1048.39	1265.48	1310.75	1215.18	887.575	1254.04	2695.8	1058.23	3293.16	1221.06	1115.91	1151.61	977.877	2467.32	936.823	2853.29	1726.76	3069.44	2511.3	4625.87
KIAA0513	1.96055	0.00171638	429.724	1109.71	321.789	536.385	654.74	526.006	461.411	840.104	670.983	746.451	780.072	1076.17	658.25	533.125	691.337	535.736	846.598	565.034	904.312	894.112	896.741	1017.68	2530.33	1317.09
LNX1	1.96002	0.00273455	261.483	313.353	106.33	287.419	293.227	333.463	185.836	190.084	268.65	128.861	137.305	201.221	225.141	220.834	294.251	221.76	291.729	141.259	298.103	302.596	268.889	525.252	375.312	808.942
PPP4R1	1.95948	0.00234765	2095.92	1708.47	494.342	1273.51	1009.56	957.135	906.57	1064.13	744.252	898.884	527.089	871.022	1610.33	926.166	743.264	1093.43	1058.39	824.839	968.834	1038.57	2115.75	2405.58	1957.85	2677.98
NPC1	1.95894	0.00362018	1601.33	979.975	702.339	619.157	712.314	807.844	855.695	561.767	645.275	1200.61	836.905	993.772	1308.87	834.263	690.319	806.898	842.514	858.63	696.24	665.028	1078.22	2265.15	1077.51	3457.72
PITRM1	1.95718	0.00790561	4043.86	5252.15	1353.38	1661.3	1834.34	1544.53	1799.71	1466.36	1382.46	1826.05	1075.3	1694.96	1860.27	1494.54	1938.6	1665.39	2003.01	1910.04	1610.56	1597.6	3036.51	4710.85	4066.17	5864.1
MAP7D1	1.95689	0.000624933	2862.12	2291.27	1538.99	2228.96	2154.35	2004.96	2687.91	2824.11	1720.52	1338.9	1977.09	1359.78	4353.99	1927.28	1318.53	2051.83	2380.51	2128.85	2057.21	2586.6	3458.19	3467.03	4844.46	6868.71
FUS	1.95587	0.00766309	4870.88	3276.23	1200.41	1474.24	1720.53	1162.24	1327	1877.08	1530.92	1896.77	1104.47	1882.17	3718.64	1201.43	1835.76	1455.71	1394.47	1480.72	1862.14	2237.84	4631.83	3563.69	3483.31	4745.6
PCDH1	1.9433	0.000578738	589.857	1011.91	956.972	1066.9	724.365	1026.9	1309.33	675.478	490.383	928.742	1197.52	503.332	826.152	919.474	958.098	1129.66	1012.88	606.581	1046.86	2964.42	1784.81	1652.35	1191.66	1083.46
EIF3J	1.94218	0.00974288	1041.88	732.487	528.853	504.45	594.488	639.02	705.895	1087.89	521.233	537.444	448.126	532.478	873.851	761.99	707.628	643.322	926.532	766.12	458.158	394.059	755.958	983.023	1217.6	3311.7
TENT5A	1.94053	0.000809395	1011.47	1048.83	656.636	1465.77	1820.95	1137.12	1106.54	1070.92	1166.51	916.17	816.787	1602.48	744.109	1104.62	1009.01	1254.81	1050.23	1290.16	1390.48	949.673	1830.18	1854.8	2357.37	4088.52
LMTK2	1.93903	0.000709416	6743.83	3877.99	2421.34	2122.08	2337.78	2692.81	2367.82	2413.39	2495.62	1984.77	3092.12	2256.59	4537.16	2780.73	2063.83	2959.72	2292.99	3041.77	2213.76	4126.08	4976.11	5772.3	5250.91	7782.78
EIF3G	1.93723	0.0010962	1163.5	929.08	742.446	785.351	823.446	1089.68	1165.19	777.309	664.556	609.732	1070.78	549.293	936.814	767.79	835.918	1163.69	620.8	917.35	815.782	1011.22	1347.78	1344.13	980.654	3705.95
GTPBP1	1.93458	0.00432037	2000.65	1574.75	1033.45	810.118	864.953	938.997	859.228	1050.55	883.718	869.026	1178.41	743.788	2821.89	921.258	751.409	947.418	923.032	1539.44	821.283	1366.81	2002.32	2546.01	1845.43	3200.73
BCL2L11	1.93415	6.56578e-06	616.208	466.037	526.055	484.897	494.068	523.215	389.338	544.795	437.039	441.584	393.808	382.263	576.208	630.828	524.358	642.225	471.435	671.948	570.697	1265.09	876.724	598.203	755.812	1489.39
NOL9	1.93398	0.000339365	902.015	624.709	412.263	437.32	473.984	414.386	398.523	548.189	567.508	644.305	538.657	599.738	438.834	445.238	371.632	517.073	521.612	407.157	701.242	512.875	867.383	1216.47	762.731	1723.02
WDR1	1.93219	0.000341003	1224.31	2036.79	1671.44	1325.65	1180.94	1650.57	1540.39	1047.16	1080.39	939.742	1591.83	1254.97	1327.95	1145.66	1588.35	1506.21	1555.5	1318.97	1503.52	1471.95	2367.96	1714.36	2322.78	5612.95
GABARAPL1	1.93133	0.00291635	1518.22	1546.8	690.214	875.944	875.664	1453.84	630.289	1052.25	883.718	638.019	924.418	679.33	2192.26	1055.54	1369.44	1296.53	724.656	1013.18	688.238	1995.94	1894.23	1449.91	1636.15	3241.61
MACO1	1.92947	0.00117687	2586.45	2302.24	977.492	1221.37	1336.26	1430.12	1596.21	1449.39	1269.98	1188.04	871.608	1479.73	1835.47	1168.41	1135.26	1558.9	1251.52	1081.87	1448.5	1157.39	2519.41	2328.98	3161.61	4643.39
SYNCRIP	1.92824	0.000781443	3543.19	2556.72	2121.01	2619.36	2739.46	2073.33	2401.03	2876.72	2070.15	1882.63	2134.51	2207.82	2323.91	2120.9	2383.54	2281.27	2222.39	4088.19	2014.7	2285.71	3769.78	2910.77	4666.32	10060.7
FAM221A	1.92777	0.0066521	265.537	243.497	105.397	132.956	182.095	108.829	87.6186	123.894	118.258	127.289	208.22	143.489	198.429	139.193	131.344	181.14	93.9368	247.618	85.5295	294.903	137.447	255.331	475.626	321.241
RWDD1	1.92522	0.000808856	1064.17	748.454	524.189	831.625	894.41	650.182	592.132	1030.19	660.7	413.298	578.39	506.134	524.692	554.54	579.339	727.855	484.271	1061.38	684.736	753.926	1076.22	1030.44	1620.59	2169.83
ZDHHC9	1.92432	0.00333457	356.752	556.85	329.251	227.459	206.196	433.92	257.91	235.908	203.737	336.296	384.252	326.213	717.397	236.895	310.542	333.737	247.97	501.329	285.098	390.64	551.789	807.939	594.964	943.279
TPD52L2	1.91979	2.30842e-05	814.854	936.066	700.474	776.227	709.636	726.92	765.25	707.724	714.044	705.592	665.903	567.79	871.943	791.881	630.247	691.626	620.217	609.905	707.244	828.293	1172.3	1019.5	1174.36	2753.91
ARRDC3-AS1	1.91888	0.00368423	186.484	155.678	134.312	104.279	113.81	146.5	104.577	101.831	89.9786	169.719	69.4068	111.54	72.5029	95.0257	89.599	167.966	75.2662	65.9207	81.028	107.704	194.828	260.802	311.319	201.505
OGFR	1.91862	0.00695314	918.231	655.645	250.902	258.091	306.616	330.672	451.519	307.19	376.625	565.731	307.301	326.213	1062.74	462.191	542.685	427.052	536.782	316.862	487.168	866.758	1166.3	853.534	913.201	677.526
CLASRP	1.91308	0.00254191	1793.89	1408.09	1061.44	759.282	814.073	795.287	1152.47	919.872	809.807	1199.04	738.83	769.01	1883.17	530.449	657.738	801.408	504.692	952.803	704.243	1279.62	1868.21	1834.73	2302.03	1898.24
RCL1	1.91263	0.000482208	241.213	202.581	114.725	102.976	127.199	128.362	205.621	179.901	168.389	199.577	207.717	229.806	175.533	214.142	121.162	201.999	162.201	141.259	155.054	240.196	210.174	300.926	371.853	540.268
ZNF787	1.90718	0.00650899	267.564	201.584	202.4	144.035	100.42	167.429	156.159	137.472	120.186	177.577	166.476	110.98	385.41	178.898	126.253	116.369	245.636	301.352	122.042	422.267	300.248	439.534	186.791	367.967
BLOC1S2	1.9045	0.00757306	293.915	353.27	156.697	222.896	242.348	244.167	109.523	151.049	195.382	114.718	141.831	215.794	124.018	144.992	187.343	327.15	131.278	239.309	160.055	339.352	380.314	182.379	313.048	671.685
STRN4	1.90389	0.00135641	2543.88	1574.75	1871.97	1125.56	1119.35	873.421	1152.47	1067.53	894.002	1026.17	1388.64	792.551	1738.16	871.738	862.39	971.57	825.011	1850.76	847.292	2356.66	2444.02	2310.74	2177.5	2426.83
AC112907.3	1.89983	0.00756821	186.484	152.685	161.361	72.9953	52.2185	103.248	81.2592	98.4365	91.264	81.7167	70.4127	132.279	137.374	106.179	151.707	129.543	128.944	202.194	109.538	191.473	231.525	271.745	100.314	332.922
TRIO	1.89357	0.000998678	6245.19	6803.94	3514.49	3921.54	3687.43	4051.78	4770.27	3906.91	4441.73	6328.33	3678.06	4439.75	6948.83	3793.44	3858.86	3522.9	3793.65	3805.12	4783.65	3403.78	7506.87	10111.1	6949.32	15039.9
TRABD	1.8934	0.00326531	196.619	219.546	248.104	331.738	231.636	330.672	366.02	281.732	413.259	385.011	607.058	295.385	389.226	313.629	237.234	245.912	312.15	171.172	288.099	394.914	562.465	862.653	278.457	832.305
NCK1-DT	1.89039	0.00594792	379.049	284.412	237.844	218.986	246.364	323.696	141.32	207.056	256.439	320.581	220.291	289.22	511.337	156.145	334.978	301.9	205.377	444.826	171.559	364.141	325.602	910.072	377.041	636.641
ARHGAP17	1.88682	0.000164584	1491.87	826.293	882.354	679.117	587.793	705.992	832.377	648.323	639.491	751.165	1024.5	707.916	953.986	655.811	523.339	682.844	717.654	942.278	739.255	1478.79	992.82	1537.46	1138.04	2304.17
RAB11FIP5	1.88615	0.00117699	1258.77	1111.7	851.574	643.271	712.314	1021.32	869.12	692.45	575.863	587.732	1347.9	689.419	1356.57	758.867	579.339	1000.11	565.955	953.357	535.685	1190.72	1554.62	1557.52	1229.71	2467.71
SPEN	1.88407	8.94405e-05	13595.1	10039.3	7037.38	6613.24	6473.76	7687.78	8040.42	8141.38	6174.46	6619.05	6819.97	6890.27	12831.1	6799.02	5630.48	7910.89	6151.4	9195.66	6639.29	10007.9	14071.6	14683.3	13955.7	21301.2
FAM210A	1.87972	0.00562862	149.998	88.8165	128.716	143.384	124.521	179.986	146.973	128.986	126.613	117.861	125.234	160.864	83.9508	130.27	157.816	144.912	198.959	62.043	121.042	160.701	176.145	149.551	217.923	557.791
ZBTB7B	1.87889	0.00274571	717.558	941.056	803.073	509.664	469.967	616.696	682.577	497.274	472.388	570.445	1337.34	470.823	1287.88	641.089	417.45	696.018	694.316	532.351	605.209	1685.65	1462.54	926.486	1490.87	835.226
AGFG1	1.87801	0.00361712	2965.5	1388.13	1703.15	1085.81	1233.16	1421.75	1085.34	1076.01	1059.82	968.029	1122.08	1312.14	1396.64	928.843	855.263	1253.71	843.681	860.846	1085.37	1283.9	2085.72	2142.95	1852.35	4325.07
RPS6KA4	1.87776	0.00971675	137.836	125.74	243.44	177.926	216.908	111.619	216.22	195.176	210.164	128.861	353.069	183.845	152.638	187.821	159.853	131.738	210.629	158.431	207.572	194.892	182.15	275.392	292.294	808.942
IPO4	1.87677	0.00343279	1043.9	847.25	402.936	492.718	609.216	464.615	800.58	461.633	395.906	474.585	553.242	450.084	860.495	334.597	333.96	431.443	435.26	674.717	466.661	578.694	794.656	1391.55	1298.89	1138.94
RIPK1	1.8749	2.63825e-05	1019.58	1401.11	508.333	890.282	889.054	693.435	1013.27	543.098	658.772	881.597	822.822	867.098	749.833	819.541	764.646	739.931	963.874	878.573	1051.86	1383.05	1811.5	1497.33	1219.33	2067.62
ANKLE2	1.87401	0.00221613	3038.47	2988.82	1094.08	1507.48	1432.66	1790.09	1584.91	1479.94	1359.32	2014.63	967.168	1491.5	1671.38	1480.71	916.353	1989.25	1526.91	1450.81	1562.04	1824.98	2595.48	3259.11	2699.82	5084.36
B3GALNT2	1.87305	0.00174501	423.643	493.979	234.113	346.076	380.258	301.372	346.235	298.704	275.72	388.154	343.513	366.569	290.012	459.068	440.868	339.226	266.641	416.574	390.135	311.144	398.329	640.151	620.908	1401.78
DYRK1A	1.87164	2.38133e-06	3962.78	3174.44	2574.31	2189.21	2414.1	2490.5	1823.74	2618.75	2676.22	2822.37	2139.04	2716.76	3018.41	2266.34	2229.79	2912.52	1958.09	2755.37	2617.9	3654.23	4516.4	4942.47	3948.56	7257.12
FLII	1.86669	0.00873956	4431.02	4201.32	1507.28	2438.17	2680.55	2436.09	3808.58	2223.31	2199.98	2509.65	2111.88	2292.46	4851.97	1934.42	1526.24	2302.13	2157.63	1857.97	2067.21	1837.8	4275.53	5858.02	4149.18	8217.92
ZNF431	1.86256	0.00730754	960.798	678.598	390.81	475.121	599.844	442.291	465.651	775.612	552.726	682.02	311.325	572.274	503.705	550.971	365.523	458.889	593.377	403.279	446.154	622.288	474.392	868.125	802.51	2257.45
CFLAR	1.85885	0.00068306	2424.29	2207.44	2008.15	2092.75	1271.99	2007.75	2324.72	1756.58	1672.32	1907.77	1854.37	1700.57	1787.77	1746.6	2503.68	2096.84	1523.41	2165.96	1711.09	2478.04	2580.8	3415.96	1859.26	7668.89
OTUD4	1.85791	0.0037991	2010.78	2125.61	1525.93	1384.3	1483.54	1608.71	1029.52	1748.1	1429.37	1547.9	1631.56	1555.96	2446.02	1509.26	1690.16	1435.95	1104.49	2418.01	1476.51	1605.3	2233.18	2916.24	1591.18	6903.75
STK39	1.85512	0.00707124	452.021	488.99	282.614	669.341	559.675	682.273	759.597	728.09	611.855	479.3	466.232	503.892	473.177	500.558	405.232	629.051	525.696	648.128	515.678	306.015	625.85	1008.56	972.006	2172.75
AP5Z1	1.85384	0.00159564	766.206	832.28	670.626	372.146	486.034	530.191	519.352	471.816	471.102	528.016	659.364	446.721	873.851	383.672	419.486	475.356	318.568	441.502	412.642	1052.25	1022.18	1420.73	952.981	455.578
RPS6KB1	1.85353	0.00480596	1270.93	820.305	493.409	626.978	672.146	597.163	512.993	631.351	527.66	809.31	268.071	610.388	789.9	532.233	394.032	605.997	559.537	481.941	592.204	479.538	1112.92	1019.5	1596.37	1544.88
CDC34	1.84945	0.00815419	443.913	580.8	298.471	679.769	1138.1	535.772	492.501	733.182	562.366	590.875	423.482	417.014	915.827	475.128	505.012	416.074	580.541	423.776	600.207	816.326	1439.19	601.851	1869.64	525.667
RNPEPL1	1.84806	0.00262775	379.049	276.429	715.397	425.589	461.933	383.691	794.22	378.471	435.754	515.444	717.203	498.287	391.134	440.33	497.885	271.161	452.18	422.668	504.674	1036.86	659.211	667.508	499.839	1506.91
SRC	1.84797	0.00586939	200.673	227.53	294.74	327.827	152.639	263.7	517.233	173.112	181.885	286.008	294.727	233.169	253.76	260.54	215.852	290.922	308.65	253.711	236.081	278.662	372.975	375.701	363.205	1045.49
RAB35	1.84691	0.00130414	482.426	483.002	436.513	320.006	204.857	337.648	384.391	246.091	248.084	278.151	393.808	235.972	236.589	245.371	460.213	332.639	326.737	545.092	309.107	623.143	602.498	501.543	461.789	981.244
ANKRD28	1.84569	0.00895261	2110.11	1703.48	521.391	731.908	906.46	1007.36	670.565	848.59	785.385	1241.47	440.079	1031.89	1030.3	712.023	793.154	981.451	655.224	1125.08	639.221	1094.99	1355.12	2055.41	2063.35	2140.63
TADA2B	1.84157	0.00117687	1315.52	948.041	374.021	495.977	467.289	676.692	800.58	619.471	588.717	631.733	584.928	550.414	833.784	548.294	556.939	849.713	663.976	943.94	612.711	1251.41	1467.88	860.829	1041.19	1705.5
VAPA	1.84141	0.00321347	3006.04	2676.47	1173.36	2008.02	2344.48	2568.64	1796.89	2090.93	1865.13	1461.47	1890.58	1862.55	2955.45	2265	1726.82	2114.4	1655.27	3124.31	1459.5	3231.11	2899.06	2487.65	2623.72	8174.11
ST6GALNAC4	1.84111	0.00541061	97.296	143.703	252.767	167.498	125.86	167.429	195.729	144.26	163.89	160.29	304.283	169.272	221.325	177.114	154.762	113.075	208.295	86.417	122.542	202.586	198.831	457.772	264.621	426.374
PPP1R13B	1.84075	0.000127165	506.75	614.73	671.559	490.763	536.914	549.725	721.44	458.239	449.25	763.737	811.757	517.344	810.888	619.228	610.902	553.301	447.513	482.495	518.679	983.01	563.799	1097.92	1070.59	1693.81
RAF1	1.83873	0.00252903	2016.86	1150.62	617.461	658.261	666.79	973.878	944.02	794.281	773.173	1128.32	737.321	806.564	1387.1	663.841	650.611	899.114	600.379	1046.98	802.277	1159.95	1907.58	1670.59	1373.26	2263.29
ATXN7	1.83746	0.00199086	2286.46	1464.97	1175.23	999.775	921.188	1145.49	1018.21	1244.03	1158.15	1131.46	1206.57	1187.15	1661.84	971.671	812.5	1110.99	836.096	1310.1	980.839	1339.46	1546.61	2345.4	1528.92	4187.81
JMY	1.83196	0.0048767	1574.98	854.235	970.963	1375.18	887.715	1382.68	1455.6	1749.79	1187.72	1112.6	988.292	1121.01	2001.46	1386.57	1043.62	1337.14	1063.65	525.149	942.825	1097.55	1972.96	2281.56	1577.35	4146.92
DHX37	1.83081	0.00222908	354.725	344.289	369.358	248.966	333.395	408.805	544.083	293.612	305.927	447.87	433.541	360.404	280.472	307.384	287.124	373.259	319.735	454.243	333.615	232.503	498.412	651.093	709.115	1203.19
CAMSAP1	1.83078	0.00236342	2041.19	1752.38	1175.23	1131.43	939.933	1478.96	1046.48	1218.58	1158.8	1426.9	997.345	1180.42	1600.79	1523.53	1029.37	1600.62	1110.32	963.882	1302.45	1141.15	1836.85	2237.79	1757.22	4929.58
SGTA	1.83023	0.000772745	1017.55	713.526	939.25	497.281	532.897	611.115	542.67	536.309	543.728	485.586	980.748	417.014	1007.41	640.643	440.868	689.431	451.597	809.882	588.203	1362.54	1076.89	970.257	1105.18	1477.71
ZNF706	1.83023	0.0023805	1212.15	882.177	712.599	894.193	717.67	1043.64	724.973	826.527	812.378	804.595	876.638	785.265	1064.65	920.366	773.809	930.951	680.313	1259.69	732.753	1110.37	996.156	1291.24	935.685	3705.95
UTP4	1.82912	0.00366759	322.293	258.466	348.838	263.956	230.297	252.539	196.435	220.633	208.236	163.433	179.552	192.813	171.717	235.11	178.18	290.922	256.138	344.56	257.089	306.87	405.668	211.56	378.771	911.155
CNKSR3	1.82822	0.00378375	1218.23	781.386	758.302	1124.91	935.917	863.654	551.149	1084.5	1190.29	1249.32	752.913	1279.63	1194.39	714.254	780.936	806.898	550.785	567.804	1066.87	1254.83	748.618	2575.19	1442.44	2391.78
RNASEH1	1.82529	0.00128507	1054.04	1227.46	752.706	575.49	740.432	862.259	487.555	622.865	633.064	396.012	525.58	558.261	658.25	556.324	464.286	964.984	540.866	507.423	665.23	895.821	1559.29	1019.5	1229.71	1436.82
MIER1	1.8252	0.00844776	3409.41	1739.41	887.95	1579.18	1582.62	1123.17	1273.3	1916.12	1316.9	1296.47	656.347	1202.84	2041.53	1531.56	958.098	1401.92	1424.81	1785.4	1100.38	1359.12	2568.79	2420.17	3663.18	3545.33
KPNA4	1.82385	0.00526782	1234.44	1205.51	1242.38	675.858	694.908	1338.04	699.536	868.956	867.008	930.313	739.333	918.665	599.103	907.428	870.535	1340.44	597.462	1125.08	939.824	1060.8	1297.74	1119.81	1309.27	3767.28
COMTD1	1.82217	0.00291635	241.213	191.604	223.853	265.26	246.364	226.029	311.611	196.873	260.938	143.004	300.26	242.137	230.865	176.667	270.833	221.76	188.457	155.661	287.099	359.867	314.26	226.15	314.778	902.394
TAPBPL	1.817	0.00369867	119.593	150.689	97.9357	141.428	162.011	78.1335	204.915	105.225	95.1202	176.005	124.731	189.45	158.362	102.164	207.707	82.3365	87.5188	104.144	193.067	290.629	239.531	178.732	264.621	259.913
EFTUD2	1.81662	0.00455919	1331.74	830.285	501.804	520.092	569.048	612.511	573.761	619.471	538.586	713.45	382.24	666.438	994.053	418.024	417.45	706.996	414.256	511.301	536.685	688.962	999.492	1345.96	968.547	1664.61
CAPN2	1.815	0.00513405	2452.67	2606.61	1984.83	2893.74	2782.31	2385.86	2540.94	2538.98	2448.06	2605.51	2244.15	2288.53	1909.88	2425.61	2339.75	1887.15	2741.09	1827.5	2739.45	2160.91	2253.86	3618.4	2718.85	11071.1
STAM	1.81239	0.00913748	1011.47	595.769	812.4	475.773	540.93	531.587	267.802	515.943	451.178	389.726	861.549	526.873	524.692	517.065	702.537	496.215	488.938	931.199	518.679	919.755	650.537	705.807	911.472	2146.47
OTULIN	1.8116	0.00304597	1422.95	818.309	619.327	552.679	585.115	752.035	621.81	595.71	714.044	757.451	434.547	851.404	826.152	566.139	695.41	652.105	449.847	607.689	530.183	653.061	1028.18	2060.88	977.194	1503.99
RELL1	1.81126	2.8889e-05	516.885	773.402	429.984	703.883	739.093	819.006	837.323	573.647	654.273	399.155	468.244	743.788	551.404	644.212	799.263	666.377	477.269	607.689	736.754	924.884	1350.45	1145.34	1336.94	1030.89
RFFL	1.81062	0.009735	928.366	1454.99	697.675	452.31	589.132	1145.49	392.871	546.492	474.316	605.018	745.871	616.553	1152.42	723.177	531.485	1132.95	488.355	902.947	600.207	1268.51	1099.57	2080.95	973.735	1331.69
NCAPH2	1.81034	0.00902797	758.098	823.299	271.422	352.593	433.815	524.61	322.21	398.837	435.754	523.301	429.014	396.836	852.863	304.261	236.215	494.019	305.149	360.625	391.135	561.598	1022.18	1066.92	873.422	569.472
ASXL1	1.81022	0.00012739	1781.73	2083.69	1622.93	1344.55	1158.18	1449.65	1471.14	1138.81	1349.04	1815.05	1644.64	1322.79	2413.58	1378.54	1322.6	1360.2	1094.57	1243.08	1669.58	1656.59	2406.65	2916.24	2535.52	4149.85
SMNDC1	1.81018	0.00127189	551.344	408.157	364.694	470.559	348.123	438.106	315.851	512.549	350.274	418.012	479.309	334.06	490.349	303.815	370.614	430.345	247.386	596.61	329.114	429.105	597.16	563.551	762.731	1355.05
ZBTB44	1.80932	0.000174939	527.02	1146.63	866.498	1017.37	852.903	954.345	756.064	794.281	936.42	900.455	842.94	999.938	765.097	822.664	913.298	883.745	859.435	1096.83	1031.86	842.824	1143.61	1967.87	1487.41	2663.38
ULK1	1.80863	0.00870919	1341.87	1508.88	1500.75	1045.4	1067.13	1093.87	1085.34	923.266	1032.18	1156.61	1896.11	937.161	3527.84	848.093	1034.46	978.157	875.188	1283.51	1229.42	3257.61	2234.51	2640.85	1425.15	2029.66
MAP3K3	1.80647	0.000264654	717.558	514.936	471.024	259.394	320.006	281.839	420.428	313.978	401.047	388.154	396.323	380.021	572.392	336.828	369.596	387.53	334.905	408.265	381.132	764.183	669.219	623.737	1016.97	554.87
PPP3CC	1.8033	0.00659765	387.157	569.823	152.966	357.156	364.191	397.644	195.022	375.077	279.576	383.44	187.097	319.487	335.803	335.49	175.125	445.715	317.401	322.956	332.115	440.218	704.582	313.692	741.976	756.376
TMED9	1.79875	0.000584208	1220.25	1111.7	462.63	898.755	973.407	699.016	923.529	714.513	770.602	724.45	611.584	755.558	1121.89	645.55	654.683	904.603	1340.79	874.141	772.767	1092.42	2207.82	1442.62	1402.66	1506.91
YKT6	1.79689	0.00448256	1141.2	1042.85	332.981	443.838	633.317	605.534	544.79	488.788	545.013	477.728	535.136	477.549	700.226	603.614	289.16	612.583	537.949	725.681	547.689	913.772	1429.85	656.565	1205.49	1124.34
MYSM1	1.79217	0.00888319	4197.92	1933.01	1460.64	1438.4	1665.64	1248.74	1256.34	2073.95	1374.1	2195.35	1007.4	1573.33	1999.55	1383.45	1101.66	1316.29	1234.6	1347.22	1158.4	1523.24	2695.56	3146.04	3637.24	3597.9
DDX51	1.79045	0.00249861	476.345	357.262	471.024	210.513	294.566	354.391	238.125	332.647	371.483	471.442	346.028	290.901	629.631	333.259	302.396	445.715	308.066	341.79	311.608	304.306	607.835	838.944	591.505	905.315
SPATA5L1	1.78888	0.00431855	85.134	110.771	62.4923	123.831	131.216	104.643	89.7384	112.014	84.837	113.146	86.004	98.6486	137.374	93.2412	68.2174	88.9234	85.7684	96.3882	78.5271	126.509	168.806	275.392	67.4524	236.55
DENND5A	1.78884	0.00430049	1116.88	1142.64	555.902	846.615	603.86	1077.13	908.69	746.759	687.694	1018.32	658.861	790.309	1068.46	1000.22	501.958	866.18	771.332	715.156	729.252	672.721	1389.81	1812.85	894.176	2680.9
EMC3	1.78781	0.000489454	539.182	498.969	327.385	380.618	465.95	676.692	500.274	358.105	436.396	337.867	364.637	503.892	295.736	422.039	513.158	638.931	394.418	501.883	535.185	647.932	730.603	654.741	674.524	1395.94
ZNF219	1.78681	0.00802706	287.834	200.586	199.602	242.449	167.367	131.153	204.208	113.711	146.537	160.29	347.537	174.877	379.686	166.853	165.962	156.988	175.621	111.345	150.552	359.867	245.536	368.406	281.916	478.941
GLUD1P3	1.78518	0.0091204	103.377	108.775	32.6452	56.7017	49.5407	58.6001	55.8215	69.5844	76.4818	86.4311	84.9981	85.757	49.6073	74.5037	37.6723	51.5975	76.4331	55.9495	50.5174	151.298	94.7449	153.198	107.232	84.6907
ZNF394	1.78263	0.00295522	1287.14	918.103	372.156	526.609	447.205	581.815	565.988	565.161	510.307	686.735	501.439	447.282	908.195	621.905	481.594	776.159	420.09	577.775	559.693	850.517	1097.57	1088.8	1016.97	1457.26
NDFIP2	1.7817	0.00978764	739.855	1119.69	332.049	698.669	684.197	580.42	315.144	483.696	573.935	396.012	314.342	622.159	744.109	486.282	370.614	557.692	536.198	619.322	670.231	438.508	1165.63	1324.07	1155.34	1001.69
STAT5A	1.77805	0.00551672	127.701	307.365	165.092	162.936	184.773	256.724	243.071	198.57	137.539	267.151	124.228	202.342	198.429	248.048	161.889	171.26	214.713	473.078	209.072	341.062	411.006	448.653	330.344	367.967
RNF25	1.77642	0.00472229	320.266	252.478	190.275	144.035	143.266	175.8	85.4988	96.7393	139.467	205.863	169.493	150.215	238.497	142.762	127.271	229.444	115.525	182.805	182.563	330.804	314.927	330.106	328.614	224.868
NOM1	1.77294	0.000269659	735.801	513.938	462.63	417.116	370.885	447.872	545.497	420.901	470.46	611.304	377.714	427.103	496.073	550.078	281.015	446.813	486.604	392.754	402.139	553.05	665.883	791.525	824.994	1308.33
IFNGR1	1.77152	0.00800319	1244.58	1055.82	521.391	767.754	552.981	626.463	686.817	437.873	446.679	523.301	437.564	689.979	690.686	543.386	638.393	669.67	823.844	880.235	586.202	850.517	935.439	1099.75	743.705	2359.66
H2AX	1.76746	0.00435436	273.645	291.398	164.159	187.05	241.009	231.61	177.357	130.683	197.953	143.004	381.234	193.374	331.987	161.053	195.489	144.912	179.122	245.956	238.082	343.626	338.279	246.212	416.821	572.392
CTBP2	1.76642	0.00462734	484.453	902.136	620.26	773.62	491.39	643.206	616.157	621.168	564.937	848.596	506.468	598.057	732.661	651.35	696.428	601.605	639.471	379.459	662.729	716.315	671.221	895.481	830.183	2499.84
LRIG1	1.75956	0.00346629	873.637	2756.31	1906.48	1667.81	1668.31	1335.25	1772.86	1232.15	1512.93	927.17	1640.62	1578.94	2299.11	1371.85	1181.08	1454.61	1315.7	2359.85	1691.08	1756.6	3680.37	2992.84	2006.28	3714.71
CBX4	1.75677	0.00544777	1141.2	1036.86	951.376	731.257	652.062	775.754	396.404	683.964	573.292	562.588	819.805	714.081	1614.14	959.626	611.92	907.897	815.675	550.077	533.184	1340.31	1333.1	1426.2	966.817	1880.72
BRAT1	1.75657	0.000535505	241.213	266.45	304.067	252.877	293.227	228.819	286.88	247.788	286.646	314.295	297.745	270.723	505.613	247.602	412.359	197.608	239.218	247.064	288.6	424.831	515.092	627.384	290.564	654.163
RAPGEF1	1.75496	0.0012501	928.366	1573.75	1955.92	1516.61	1276.01	2071.93	2456.85	1644.57	1347.75	2096.35	2974.94	1623.22	1505.39	1883.56	1689.14	2162.7	2084.7	1801.46	1602.55	2095.95	3514.24	3193.46	2333.16	4669.67
DUSP28	1.75156	0.00898632	147.971	154.68	69.0214	157.722	175.401	234.4	104.577	179.901	163.89	212.149	98.5777	283.615	186.981	187.821	147.635	231.64	157.534	85.863	147.051	335.933	244.202	255.331	325.155	277.435
TTF1	1.75147	0.00447618	456.075	282.417	248.104	257.439	265.109	241.377	279.814	271.549	286.646	322.152	218.782	247.182	209.877	247.156	170.034	352.4	289.979	175.05	225.078	210.279	387.653	372.053	574.21	791.42
TMEM189	1.7419	0.00661966	581.749	414.144	575.489	349.335	326.701	456.244	521.472	302.098	363.128	471.442	479.309	472.504	536.14	452.376	257.597	416.074	372.247	315.2	418.144	687.252	519.095	554.432	394.337	1562.4
BCOR	1.74068	0.00889998	1102.69	1856.17	3683.32	2627.83	2328.41	2761.18	3455.99	2435.45	2682.65	2108.92	3402.44	2298.62	1045.57	3123.36	2923.17	2115.5	2598.72	2440.17	3662.26	5219.36	5687.36	2126.54	4356.73	4900.38
TBC1D2B	1.73937	0.00806411	490.534	735.48	498.073	451.007	333.395	510.658	402.056	514.246	699.262	586.16	528.598	803.201	875.759	554.986	936.716	470.965	511.693	276.424	938.324	864.194	1441.19	1192.76	797.321	788.5
KCMF1	1.73873	0.000856866	1005.39	1133.66	726.59	588.525	680.18	961.321	522.179	668.689	612.497	507.586	615.105	617.114	686.87	859.246	544.721	1097.82	585.209	684.689	570.697	1002.67	1172.97	1059.62	1279.87	1743.46
UBE2D3	1.7381	0.00230789	4781.69	4208.31	3296.24	3067.76	3122.4	3931.79	2514.09	3306.11	3023.92	2748.51	2991.53	2838.95	4829.08	3271.92	3125.78	3449.35	2519.37	4940.73	3045.55	4836.41	4472.36	3819.02	4828.9	11792.5
CCDC6	1.73766	0.00218295	1913.49	1915.04	1154.71	1654.13	1443.37	1693.82	1075.45	1505.4	1404.95	842.311	1347.9	1249.36	1696.19	1669.86	1411.18	1429.36	1328.54	1640.82	1398.48	1825.83	1874.21	1643.24	2234.58	5139.85
ZCCHC14	1.73738	0.00613425	1915.51	4506.69	2617.22	2386.69	2187.82	2327.26	2584.75	2287.8	2272.6	2971.66	3197.74	2552.53	2020.54	2854.79	2386.59	1965.1	2856.03	3817.3	2956.52	5611.7	6329.89	2958.19	6620.71	1635.41
BAP1	1.73631	0.000883588	889.853	1091.74	514.862	645.878	669.468	699.016	758.184	595.71	575.22	774.737	569.84	571.153	1230.64	611.644	462.249	812.387	505.859	609.905	664.729	835.131	1268.38	1309.48	1330.02	1308.33
FBXO3	1.7334	0.00588389	2249.97	1340.23	914.999	1137.29	903.782	1159.44	956.032	1240.64	1163.29	1038.74	771.019	1134.46	1793.49	1008.25	1287.98	1026.46	1036.81	820.962	1206.92	1158.24	1319.09	1914.98	2134.26	3603.74
DDHD1	1.7324	0.00121869	1139.17	489.988	510.198	546.813	808.718	707.387	722.147	857.076	756.463	909.884	744.865	1086.26	654.434	736.561	1043.62	926.56	547.284	527.919	509.176	1308.69	1243.69	1057.8	1688.04	1179.83
BMERB1	1.72968	0.00904747	383.103	565.831	339.51	407.992	506.118	516.239	648.66	468.422	398.477	312.724	535.136	585.165	461.729	371.18	597.666	624.659	411.338	616.552	376.13	644.513	587.819	481.481	1847.16	595.755
CLIP1	1.72941	0.00305407	5446.55	5455.73	4104.91	5135.74	5357.08	5274.01	5424.58	5948.62	3895.43	4217.84	4116.63	4577.63	4806.18	4520.64	3481.12	5692.2	4433.7	3585.2	3469.7	3232.82	5436.49	7862.36	8772.27	15191.8
MACROH2A1	1.72704	0.00989132	7003.28	3614.53	2541.67	1880.28	2298.95	2560.27	2104.26	2729.07	2409.5	2479.79	1834.75	2389.99	4617.29	2380.55	2408.99	2416.3	2136.04	2578.66	1950.17	4019.23	4316.9	6233.72	5046.82	4158.61
RRP1	1.72704	0.00501558	222.97	315.348	194.939	167.498	295.905	235.796	372.379	212.148	239.729	292.294	176.535	189.45	379.686	257.417	138.471	300.803	196.626	192.222	205.571	249.599	352.958	532.547	373.582	581.154
SMURF2	1.72613	0.00274693	581.749	514.936	482.217	303.061	301.261	277.653	264.976	308.887	313.64	388.154	358.099	391.231	438.834	360.473	371.632	346.911	322.069	473.078	307.606	420.557	543.782	579.966	496.38	1200.27
KLF13	1.72364	0.000391315	1228.36	2055.75	1333.79	1127.52	1164.87	1727.31	1279.66	1518.98	1466.65	1085.89	1455.53	1462.91	2749.39	1507.03	1422.38	1778.47	1280.11	1491.8	1796.62	2739.61	3061.19	1820.14	2298.57	3200.73
TRAK2	1.7215	0.000605216	634.451	1082.76	703.272	763.844	610.555	530.191	669.152	794.281	719.829	623.876	783.592	807.125	774.637	467.544	913.298	569.768	564.204	553.955	717.248	771.022	882.729	1128.93	1665.55	1582.84
MED17	1.72015	0.00989589	887.826	717.518	251.835	589.176	463.272	505.077	537.017	577.041	568.793	592.446	445.612	652.426	999.777	434.977	440.868	609.29	384.499	547.862	538.686	520.568	777.309	1256.59	804.24	1509.83
GUCD1	1.7188	0.00725074	421.616	557.847	752.706	486.853	354.818	556.701	683.284	392.049	365.056	468.3	762.469	456.25	410.214	525.095	475.485	494.019	522.195	634.279	491.67	900.95	956.79	510.661	425.469	1655.85
DENND3	1.71783	0.00738741	326.347	310.359	316.192	394.957	354.818	419.967	697.416	393.746	450.536	595.589	264.55	549.854	526.6	354.227	344.141	398.509	432.343	236.539	388.634	487.231	519.095	756.873	513.676	1241.16
FAM214A	1.71686	0.00789712	1988.49	1830.22	652.905	1244.83	1285.38	601.349	852.868	1406.96	1175.51	1087.46	606.555	1151.83	1661.84	1065.8	964.207	857.397	972.626	839.796	1153.9	1608.72	1863.54	2310.74	1729.55	2152.31
CSNK2A2	1.71623	0.00284465	1394.58	1360.19	1425.2	1051.26	847.547	1509.65	1004.79	794.281	921.638	821.881	1201.04	858.13	906.287	1216.15	858.317	1850.92	872.271	1148.35	931.321	1390.75	1687.39	1265.71	2018.38	3121.88
TGFBRAP1	1.71588	0.000116786	711.477	622.713	573.623	393.653	528.88	567.863	410.536	551.584	482.671	543.73	525.077	506.695	448.373	535.356	521.303	596.116	463.85	453.689	514.678	1064.22	1105.58	423.12	819.806	1071.78
WDFY3-AS2	1.71528	0.00130414	308.104	233.518	233.18	230.717	156.656	228.819	162.518	276.64	235.23	229.435	343.01	238.774	290.012	253.402	186.325	237.129	238.051	341.236	206.571	685.543	379.647	372.053	377.041	262.833
AGO2	1.71302	0.00978764	1147.28	2741.34	3232.81	1616.32	1486.22	2590.96	1453.48	1466.36	1734.66	2550.5	2390.51	2332.81	1652.3	1706	1840.85	2196.74	1689.7	3523.71	1942.17	2752.43	2748.27	2726.57	2974.82	6527.03
ABHD2	1.71059	0.00701843	7027.61	11763.7	4070.39	4305.42	4370.29	4623.83	4906.64	3392.66	3971.91	3018.8	5077.76	4376.97	6693.17	3560.12	4546.13	5204.76	4607.57	7115	6398.71	8275.23	8226.13	7769.35	9164.87	11147.1
TRIM25	1.70843	0.00597789	403.373	485.996	531.651	477.077	499.423	432.525	903.744	334.345	556.582	729.164	582.413	644.579	358.699	390.81	715.773	498.41	617.299	600.487	593.205	664.173	822.012	1504.63	508.487	1168.15
USP15	1.69772	0.00023572	1923.62	1258.4	898.21	1170.53	1250.57	834.354	1025.99	1330.59	908.141	1040.32	1030.54	984.244	1066.56	996.208	1037.52	956.201	1211.84	1054.73	981.339	1265.09	1583.31	2321.69	1672.47	2529.04
TMEM127	1.69302	0.000364474	1224.31	1117.69	1257.31	857.695	819.429	825.982	987.123	777.309	730.755	711.878	1312.19	822.819	797.532	888.691	1105.73	828.854	845.432	1295.15	1232.43	2411.37	1540.61	1336.84	1487.41	1433.9
CRIPT	1.69194	0.00698361	447.967	413.146	469.159	286.767	307.955	330.672	128.602	330.95	297.572	260.865	297.242	408.046	450.281	198.528	293.233	257.988	222.298	262.575	281.597	435.944	392.991	645.622	582.858	589.915
SETD6	1.69191	0.00998234	1120.93	687.579	350.703	330.434	516.829	495.31	394.99	432.781	410.688	418.012	388.276	496.606	671.606	369.842	424.577	515.975	313.317	442.056	496.671	565.872	740.612	1165.4	795.592	858.589
EPN1	1.69122	0.00970356	2187.13	1686.52	1187.35	845.312	1036.34	859.468	1231.61	953.815	843.871	1060.75	1756.8	858.13	1177.22	848.093	1016.13	883.745	909.029	2054.62	978.338	2801.15	1648.03	1774.55	1630.96	2099.75
FOXP1	1.69052	0.00349456	2918.88	3966.8	2788.84	1985.86	1930.75	2988.61	1823.03	2272.52	2444.85	2234.64	2666.13	2514.42	2507.08	2630.38	1899.91	2617.2	1897.41	4721.36	2383.82	2963.56	3450.18	4406.28	3953.75	7125.7
TP53INP1	1.68988	0.000165697	792.557	980.973	587.614	849.874	543.608	711.573	650.78	894.414	744.894	837.596	745.368	928.754	732.661	767.344	856.281	960.592	784.168	574.451	972.836	1665.13	1690.73	1070.57	819.806	1378.41
SH3GLB1	1.68708	0.00117179	1473.63	1724.44	1107.14	1122.95	1249.23	1264.09	713.668	1052.25	907.498	751.165	1669.79	933.238	866.219	1132.72	1114.9	1307.5	879.856	1327.28	977.337	2284	2225.17	1304.01	2006.28	1752.22
ETV3	1.68425	0.00579185	966.879	708.536	408.532	458.176	467.289	498.101	613.33	410.718	458.248	484.014	332.951	494.364	614.367	546.955	425.595	500.606	480.77	618.768	463.66	523.132	1122.26	552.609	837.101	1378.41
USP12	1.68333	0.00602372	1384.44	1715.46	1297.42	1751.24	1554.51	1644.99	1041.53	1695.48	1390.81	1349.9	1162.81	1441.05	1259.26	1569.93	1179.04	1573.18	1331.45	2155.44	1277.44	1369.38	2382.63	1584.87	1769.33	5215.78
INO80D	1.68304	0.0007955	2146.59	2035.79	1897.15	1779.26	2025.81	1661.73	1709.27	1744.7	1957.03	2272.35	1936.85	1869.84	2072.06	1700.65	1847.98	1478.76	1661.11	1537.23	2147.74	1630.94	2496.73	3065.79	2592.59	5951.71
KDM3A	1.67891	0.00274622	2736.45	2096.67	1725.53	1482.72	1357.68	1681.26	2860.32	1795.62	1568.84	2126.21	1338.34	1286.92	2953.54	2158.82	1247.26	2159.41	1622.6	2203.08	1319.46	2387.43	3393.47	3700.47	3083.78	3212.41
EIF2B4	1.67741	0.00831551	1343.9	885.171	469.159	534.43	656.079	615.301	688.937	602.499	483.956	660.019	516.024	553.777	942.538	658.934	467.34	451.204	598.629	539.552	667.73	998.396	866.716	1356.9	1547.95	665.844
ERICH1	1.67364	0.00667919	841.205	745.46	627.721	717.57	682.858	548.33	657.14	885.928	539.872	672.591	464.724	561.624	610.551	691.948	645.52	475.356	729.323	543.43	368.127	796.665	545.117	1041.38	885.528	2035.5
ZBTB10	1.67238	0.00787776	1187.82	922.095	651.972	1180.31	767.211	1064.57	715.081	1466.36	945.418	807.738	688.032	916.423	1112.35	1043.94	944.862	903.506	899.11	1366.61	837.289	1148.84	1643.36	882.715	1305.81	3136.48
SMIM12	1.67148	0.00741414	456.075	733.485	451.437	276.339	432.476	348.81	275.575	302.098	321.995	394.44	318.366	441.677	429.294	347.089	431.704	445.715	319.152	789.386	369.628	960.785	625.183	552.609	700.467	624.959
UBE2J2	1.6695	0.00184443	395.265	499.967	182.813	303.713	306.616	283.234	279.814	263.063	291.145	325.295	283.16	215.233	295.736	326.121	359.414	333.737	389.75	466.984	292.601	651.351	617.844	370.23	441.035	592.835
TJAP1	1.66659	0.00845047	745.936	692.569	588.547	426.24	361.513	392.063	444.453	397.14	410.688	749.594	694.068	372.174	717.397	415.793	358.396	391.922	386.25	769.998	536.685	1266.8	651.205	762.345	897.635	735.933
BRD1	1.66517	0.00747312	2736.45	2596.64	1434.53	1076.03	957.34	1511.05	1140.46	1193.12	1311.76	1494.47	1201.04	1108.11	2238.05	1177.78	1069.08	1423.87	1063.65	1343.34	1364.47	2126.72	2822.33	2318.04	2161.93	2587.45
FBXO25	1.65216	0.00242854	932.42	1579.74	938.317	1008.9	1325.55	828.773	972.991	913.083	739.11	834.453	1237.75	800.959	1043.66	900.736	993.734	1112.09	849.516	656.991	1097.88	2353.24	1206.33	1236.53	1138.04	2228.24
GET4	1.65069	0.000399673	709.45	458.054	696.743	463.39	460.594	588.792	474.13	388.654	523.804	397.583	510.492	370.493	705.95	421.593	410.322	665.279	376.914	444.272	485.668	833.421	771.971	973.904	774.837	788.5
DENND4A	1.64932	0.00396021	4441.16	4795.09	2299.16	2662.37	2830.51	2963.49	1864.72	2805.44	2424.28	2558.36	2268.8	2629.32	2661.62	2114.21	3139.02	2260.41	2474.45	3921.45	2784.96	3145.63	4056.02	7094.55	5008.77	4088.52
ZXDC	1.64926	0.00840152	1808.08	1268.38	906.605	593.739	650.723	694.83	592.132	814.647	768.032	891.026	726.256	949.492	1366.11	810.172	619.047	844.223	624.884	854.199	823.284	1418.1	1595.98	1577.58	1169.17	1436.82
ZNF101	1.64447	0.00470386	178.376	149.691	88.6085	104.279	92.3866	136.734	77.0196	127.289	104.118	180.72	105.116	151.896	93.4906	132.501	95.708	132.836	120.776	190.007	128.044	178.651	203.501	229.798	190.25	233.63
NUP88	1.64366	0.00335115	739.855	469.031	698.608	381.27	502.101	599.953	599.905	380.168	320.067	458.871	390.79	514.542	583.839	442.561	424.577	567.573	403.17	656.991	545.688	459.878	794.656	1070.57	876.881	990.005
C18orf25	1.64274	0.0063967	1179.71	787.373	604.403	640.664	682.858	651.577	488.968	726.393	699.905	686.735	438.067	608.146	505.613	580.415	443.922	685.04	505.275	615.444	639.721	676.995	910.752	999.437	823.265	1860.28
ATXN1L	1.64206	0.00367807	1609.44	1427.05	1480.23	822.501	773.905	1240.37	709.428	1008.13	862.509	1084.32	1495.77	908.015	1142.88	1117.11	875.626	1257	944.036	1768.22	898.31	2036.97	1948.28	1314.95	1855.8	2099.75
SLC1A4	1.64077	0.00800238	954.717	1239.44	1458.78	894.844	1138.1	1293.39	722.147	889.323	1015.47	694.592	1410.77	1706.73	641.079	1074.73	919.407	1239.44	954.538	593.286	1075.87	1481.35	1934.93	1634.12	1174.36	2383.02
SENP5	1.63958	0.00886514	1925.65	967.002	629.587	978.919	1079.18	997.597	825.311	918.175	950.56	832.882	922.406	833.468	1387.1	882.445	632.284	1142.83	755.579	1055.28	935.823	1109.52	1657.37	2208.61	972.006	2099.75
ST7	1.63808	0.00881308	478.372	391.192	295.673	295.24	257.076	373.924	221.166	347.922	309.783	193.291	191.623	330.136	541.864	261.878	268.797	272.259	272.475	283.071	251.587	366.705	489.738	720.397	378.771	557.791
E4F1	1.6325	0.00722016	859.448	998.936	322.722	432.758	431.138	426.944	559.629	605.893	585.504	647.448	505.462	457.371	839.508	384.118	446.977	544.519	564.788	513.516	546.689	906.079	1116.26	930.133	899.365	721.331
RAP1B	1.63173	0.00819246	2714.15	1927.02	950.443	1368.66	1404.54	1523.6	1054.96	1272.89	1145.3	1067.03	916.371	1356.42	1375.65	975.24	1029.37	1205.41	924.782	1219.26	1154.4	1543.75	1812.16	2071.83	2155.02	2975.86
ZNF282	1.62907	0.00505869	679.045	546.87	245.306	379.315	287.871	400.434	423.254	380.168	347.06	397.583	420.464	285.296	583.839	364.934	285.088	341.422	345.991	503.545	357.623	594.935	703.247	813.411	664.146	461.418
EIF2AK2	1.62855	0.00284465	3632.38	2497.84	2385.9	1967.61	2096.77	2295.17	1717.04	1956.85	1676.82	1298.04	1819.66	1645.08	1497.76	1639.97	1863.25	1936.55	1754.46	2287.28	1983.68	2996.04	3414.15	4922.41	2535.52	2388.86
RALY	1.62357	0.0050709	1029.72	837.27	1102.48	842.705	893.071	1070.15	1118.55	829.921	791.169	828.167	1413.79	742.667	980.698	1122.91	979.48	845.321	931.2	1344.45	898.81	1332.62	1389.81	1148.99	1011.79	3083.91
CAB39	1.62272	0.00341013	938.501	810.326	603.471	963.929	878.342	961.321	727.8	661.9	854.154	537.444	521.054	867.659	566.668	960.964	585.448	881.549	914.863	567.25	786.772	865.049	1192.32	937.429	1290.24	1959.57
SGPP1	1.61149	0.00508274	368.914	258.466	207.064	361.066	334.734	306.953	363.193	225.725	303.356	185.434	243.427	367.13	185.073	259.648	283.051	320.563	315.068	190.007	297.103	385.511	511.756	311.868	413.362	665.844
TMEM259	1.61115	0.00613425	2485.1	2489.86	2722.61	2279.15	2250.75	1947.76	1941.74	2236.88	1913.97	1921.91	2639.97	2018.37	4899.67	2035.24	1635.18	1813.6	1966.26	2034.68	1973.18	2405.38	3857.19	4734.56	4424.18	2891.17
MAPKAPK2	1.6092	0.00799679	1814.16	2136.59	1155.64	1192.04	1723.21	2085.88	1529.79	1274.58	1145.3	1544.76	1375.56	1478.61	1820.21	1869.28	872.572	1734.56	1302.86	2549.86	1210.42	2311.36	2331.93	1593.99	3075.14	3317.54
MFSD14C	1.60565	0.00910801	1352.01	1852.17	1084.75	884.416	748.466	1033.87	847.922	882.534	865.08	1095.32	842.94	844.678	1047.48	854.339	744.282	837.636	605.63	1152.78	886.306	1038.57	1192.32	2234.14	1964.77	1372.57
ZNFX1	1.60024	0.00206747	1915.51	1948.97	1752.58	1493.15	1263.96	1537.56	1676.77	1417.15	1280.27	1485.04	1088.88	1252.16	2297.2	1663.62	1346.02	1549.02	1429.47	2061.82	1824.13	1822.41	2003.65	4039.7	2238.03	2654.62
CSNK1D	1.6001	0.00184443	2813.48	2694.43	1386.02	1703.01	1562.54	1937.99	1929.02	1476.55	1721.16	2380.78	2094.78	1715.14	2894.39	1681.46	1690.16	1644.53	1840.81	1541.1	2095.72	2758.41	2907.73	3658.52	2274.36	3898.69
CEP170B	1.59961	0.00558546	2669.56	3887.97	2650.79	1616.32	2451.59	2348.19	2032.19	1888.96	2007.17	2258.21	3318.45	2229.12	3892.26	2186.93	1750.23	1910.21	1848.4	2727.12	1656.57	2966.13	3470.2	4076.17	4254.69	4316.31
ZBED4	1.59738	0.00787776	1143.23	624.709	701.406	589.176	504.779	464.615	770.903	526.126	656.201	847.025	545.195	594.133	763.189	510.373	505.012	696.018	584.042	556.171	527.682	622.288	732.605	1207.35	1027.35	1509.83
SUN2	1.59491	0.00173483	1587.14	1721.44	1829.07	1411.03	1111.32	1571.04	1495.17	1264.4	1527.07	1568.33	1669.28	1323.35	2449.84	1862.59	1449.87	1356.91	2161.71	2064.04	1931.67	1863.44	2121.09	3208.05	2319.32	3665.06
CSNK1G2	1.59488	0.000775933	587.83	911.118	671.559	815.983	649.384	632.044	899.504	689.055	634.992	672.591	881.164	690.54	889.115	687.932	985.589	592.823	751.495	773.321	750.759	1184.74	1376.47	846.239	1733.01	797.261
UBE2I	1.59368	0.00419828	1564.84	948.041	878.623	873.337	713.653	629.254	765.25	668.689	667.127	746.451	922.909	658.591	1102.81	623.69	690.319	777.256	585.792	923.997	731.753	1147.98	1371.13	1212.82	1058.48	1696.73
ZDHHC3	1.59193	0.00724141	342.563	375.225	331.116	196.827	289.21	346.02	313.025	220.633	197.953	364.582	415.938	344.149	219.417	237.787	309.524	382.041	225.215	335.143	288.099	701.784	493.741	304.573	416.821	478.941
KMT5A	1.58362	0.00338286	452.021	377.221	450.504	248.314	207.535	383.691	294.653	380.168	348.346	375.583	371.175	324.531	333.895	322.998	372.65	465.476	285.895	463.107	345.619	611.176	643.865	326.459	709.115	537.348
TRIM8	1.57879	0.0044216	1451.33	1523.85	1442.92	1341.29	1022.95	1400.82	1332.65	1179.54	976.911	826.596	2429.24	1087.94	1577.89	1438.77	1439.69	1504.01	1187.92	1469.64	1446.5	2961	1964.96	1800.08	1599.83	2511.52
ATG2B	1.57572	0.00725977	2961.45	3131.53	1641.59	1633.27	1768.74	1589.18	1741.77	1802.41	1530.92	1873.2	1306.66	1850.78	2094.95	2007.58	1473.29	1709.31	1477.32	1206.51	1618.06	1674.54	3022.5	3240.88	3109.73	3224.09
PCF11	1.57094	0.0055915	3113.47	3258.27	2529.54	2240.04	2995.2	2270.06	2484.41	3034.56	2566.32	2530.07	1593.84	2402.88	2816.17	2810.17	1983.4	2462.41	2496.62	3628.96	2193.76	1990.81	4251.51	5896.32	3388.18	4906.22
PRPF38A	1.56946	0.00650411	983.095	635.687	601.605	627.629	611.894	693.435	816.832	575.344	745.537	683.592	546.704	517.905	608.643	728.976	585.448	727.855	654.057	684.135	789.272	494.069	966.798	921.014	1136.31	1793.11
HECTD3	1.56814	0.000861874	575.668	605.748	631.452	459.479	412.392	594.372	659.966	463.33	515.449	649.019	860.543	521.828	520.876	447.468	517.23	496.215	533.865	460.891	561.194	710.332	679.895	822.53	949.522	1182.75
MED21	1.56523	0.00262775	749.99	540.883	386.147	546.161	510.135	574.839	395.697	497.274	473.673	381.868	410.405	485.956	389.226	464.867	505.012	575.258	417.173	383.337	495.671	425.686	824.014	693.041	952.981	890.713
SP3	1.56294	0.000633074	2452.67	1657.58	1300.21	1291.76	1363.04	1211.07	1153.88	1228.76	1252.63	1188.04	1251.84	1336.24	1310.78	1308.5	1694.23	1232.85	1240.43	1364.39	1360.47	2404.53	2694.23	1641.41	2052.97	1965.41
BRSK2	1.55964	0.0037954	486.48	697.559	494.342	289.374	471.306	491.125	445.159	439.57	415.187	513.872	789.125	440.555	555.22	560.785	363.487	451.204	487.771	531.243	396.137	931.722	602.498	640.151	871.692	779.739
CREBBP	1.55554	0.00616509	6087.08	3983.77	5638.3	3447.73	3019.3	3633.21	4031.87	3776.23	3615.21	3799.83	5745.67	3366.94	4319.65	3720.28	3975.95	3575.6	3257.45	4991.69	3510.21	5374.07	5784.11	4670.73	5247.45	10659.3
FBXO11	1.54881	0.00554945	3526.98	2474.89	2116.34	2481.19	2008.4	1727.31	1825.86	2206.33	2018.09	1662.62	2659.59	1980.82	2163.64	2022.75	2165.65	1637.95	2113.29	2258.48	1909.16	2780.64	2605.49	2555.13	2940.23	5829.06
TMEM41B	1.54876	0.00835369	563.506	787.373	489.679	602.863	637.334	546.934	540.55	714.513	559.153	493.443	488.362	572.274	789.9	553.201	526.394	547.812	596.878	643.696	581.201	595.79	578.478	880.891	811.158	1734.7
CACTIN	1.53989	0.00277167	377.022	250.482	480.351	331.738	389.631	281.839	356.834	412.415	400.405	366.154	442.594	322.289	364.423	349.766	428.65	331.542	361.744	412.697	288.099	370.979	534.441	448.653	645.121	832.305
ATP6V0A2	1.53817	0.00707124	964.852	537.889	707.003	580.704	677.502	498.101	590.012	449.753	496.168	512.301	416.944	545.93	534.232	725.853	326.833	652.105	602.713	505.761	616.213	619.724	880.06	886.362	1101.72	943.279
CSNK1E	1.53393	0.00969568	1510.11	1188.54	1339.39	868.775	760.516	1142.7	820.365	906.294	967.27	936.599	1646.65	912.499	1640.86	985.055	947.916	1157.1	890.358	1149.46	1237.43	1836.95	1449.2	1325.9	1411.31	2461.87
SEC61A1	1.52459	0.00476338	4720.88	4889.9	2797.23	3142.71	2961.73	3103.02	2699.22	2357.38	2971.22	2519.07	3744.45	3192.07	3835.02	2866.39	2515.9	3112.32	2879.37	2095.61	3222.11	4760.33	6331.23	3870.08	4041.95	4909.14
SIN3A	1.51626	0.000809437	1842.54	1789.3	1608.01	1822.28	1559.86	1663.13	1793.36	1695.48	1498.14	1760.05	1527.95	1882.73	2543.33	1810.4	1367.4	1632.46	1567.17	1840.79	1647.57	2304.52	3097.22	1612.23	3580.16	2505.68
EP300	1.49212	0.00210369	8677.58	5737.15	6418.05	4517.24	4173.47	5193.09	4889.68	4954.07	4545.2	4365.56	6081.14	4890.39	6786.66	4877.99	4375.08	4823.82	4707.34	5272.55	5067.25	8253.01	8487.01	5976.56	7552.93	9129.08
CKAP4	1.49185	0.00147741	1133.09	949.039	975.626	1130.12	886.376	1183.16	1157.41	782.4	798.239	713.45	1108.5	1199.48	749.833	826.679	1024.28	1314.09	822.677	1210.39	885.306	1454.85	1422.51	1422.56	1392.29	1717.18
RNF114	1.48203	0.00338387	729.72	858.227	699.541	660.217	555.659	647.392	734.866	695.844	582.29	792.023	757.439	617.674	795.624	874.415	577.302	869.473	626.635	649.235	716.747	872.742	1007.5	1012.2	716.033	1650.01
PTTG1IP	1.46948	0.00845047	1465.52	1208.5	1956.85	1325.65	1434	1491.51	2334.61	1238.94	1266.77	1343.61	1707	1568.85	1257.35	1547.62	2512.84	1419.48	1903.83	1727.79	1755.11	2678.06	1942.94	2288.86	2767.28	2108.51
TRAPPC10	1.46016	0.00273455	1607.41	1199.52	1028.79	928.735	994.83	1296.18	1030.93	928.358	992.335	1034.03	1287.04	923.709	1020.77	1033.24	929.589	1434.85	958.039	1080.77	1183.91	1612.99	2002.99	1683.36	1103.45	1614.96
DNAJB12	1.43377	0.00740203	1416.87	1183.55	974.694	922.218	981.44	1021.32	857.815	858.773	844.513	715.021	1202.04	793.672	1104.72	839.617	927.553	1079.16	815.092	1092.95	1101.88	1133.45	1302.41	1506.45	1177.82	1959.57
ZDHHC20	1.42154	0.00640366	979.041	855.233	524.189	661.52	649.384	686.458	675.511	760.337	657.487	498.158	593.478	681.011	780.361	555.432	974.389	709.192	710.069	650.343	665.23	850.517	1022.84	942.9	1203.77	937.439
TBL3	1.38806	0.00635627	304.05	273.435	264.893	251.573	283.855	252.539	257.203	203.662	299.5	322.152	315.348	284.736	377.778	301.138	325.814	257.988	280.644	257.589	298.103	544.502	351.624	373.877	380.5	312.48
MED13L	1.37624	0.0050709	4240.48	3243.3	3366.19	2713.86	2752.85	3848.07	2576.98	3211.07	3447.47	3513.82	2836.62	3546.86	3525.93	3099.26	2740.91	3129.88	2507.12	3210.17	2876.99	3887.59	4444.34	3724.18	3932.99	5887.47
NR2C2	0.710559	0.00541061	1493.9	1672.54	2045.46	1890.06	1764.72	1600.34	1901.47	1629.29	1890.84	2068.06	1763.33	1791.93	1556.91	1718.94	1425.44	1657.71	1783.63	1325.61	2104.73	1128.32	1474.55	1335.02	1440.71	794.341
SBNO1	0.68474	0.0078053	2306.73	2139.58	2697.43	2812.93	2464.98	3538.33	2629.27	2593.29	2620.95	2409.07	2132.5	2828.3	1852.64	2552.31	2222.67	3739.17	2410.85	3067.8	2178.75	1509.56	2464.04	1646.88	1627.5	1609.12
TASOR	0.682821	0.00384594	2014.84	1184.55	1722.74	1756.45	1957.53	1525	1494.46	1627.6	1864.49	1607.62	1242.28	1713.46	925.366	1625.7	1578.16	1300.92	1564.25	1710.06	1584.55	1069.34	1173.64	1125.28	977.194	1042.57
GGA2	0.678696	0.00956136	2939.15	3265.25	2915.69	2236.13	2736.79	2892.33	2100.02	2876.72	3097.19	3958.55	3015.17	2954.97	3983.85	3147	2362.15	3136.47	2551.46	2231.89	2354.81	1766	1901.57	2773.99	1926.72	1404.7
RABEP1	0.675369	0.00787776	3194.55	2623.58	3257.99	3918.28	3433.03	3218.82	3489.2	3971.4	2926.23	3146.09	2845.68	2738.62	2779.92	3536.47	3297.85	2979.48	3644.87	3056.17	2572.89	1307.83	1588.65	2511.36	3225.61	2155.23
USP40	0.673285	0.00470112	741.882	697.559	923.394	896.8	717.67	705.992	945.433	850.287	980.767	1227.32	913.353	964.626	1098.99	824.002	964.207	710.289	851.85	680.257	846.292	500.053	437.695	729.516	579.398	697.968
CUL4B	0.671113	0.00877279	1029.72	1296.32	1502.61	1789.69	1596.01	1406.4	1532.62	1530.86	1368.96	1059.17	1769.87	1226.94	1032.21	1761.77	1894.81	1427.17	1457.48	1671.84	1612.56	1045.41	1023.51	941.076	1291.97	630.8
TTBK2	0.669142	0.00745048	1005.39	1161.6	1538.99	1259.17	1004.2	1215.25	1282.48	1283.07	1503.29	1433.19	1550.59	1356.98	1505.39	1501.67	1109.81	1407.4	1128.41	1379.35	1237.93	1002.67	1202.99	662.036	1003.14	487.702
TBC1D9B	0.668373	0.00784467	3180.36	2779.26	4120.76	3641.94	3829.36	3522.98	5544.7	3798.29	3627.42	2987.37	4958.56	3454.94	3840.75	4633.06	3101.35	3224.3	3887.58	2470.09	3334.15	2341.27	2678.21	2458.47	3021.52	1796.03
PBRM1	0.667829	0.00432037	1686.46	2107.65	2178.84	2218.54	2426.15	2172.39	2651.88	2119.78	2192.26	2278.64	2320.6	2578.31	1375.65	2318.54	2137.14	2383.37	2147.13	2157.1	2244.77	826.583	1830.18	1316.78	1663.82	1699.66
SYBU	0.666041	0.00113634	764.179	675.604	675.29	763.844	847.547	955.74	876.186	721.302	802.738	722.878	992.819	644.018	627.723	862.369	702.537	793.724	794.087	588.854	922.818	482.957	452.374	645.622	428.928	584.074
RALGAPB	0.665126	0.00668685	3263.47	1528.84	2671.31	1855.51	1689.74	2239.36	1628.01	2045.1	1926.18	2108.92	2273.32	2159.62	1999.55	2067.81	1914.16	2287.86	1668.11	1485.71	2209.26	1013.78	1595.32	1592.17	1378.45	1247
MYO5A	0.663351	0.000672617	2142.54	2061.74	2803.76	2652.6	2486.41	2846.29	2890	2408.3	2491.12	2212.64	3219.37	1917.48	1896.52	2377.87	2229.79	2448.14	2807.02	1953.8	2442.84	1596.75	1969.63	1537.46	1288.51	1685.05
GTF2A1	0.662156	0.00480542	814.854	780.388	879.556	1043.44	1115.33	824.587	862.054	1103.17	1126.66	873.74	989.801	1057.67	610.551	1160.83	1185.15	962.788	948.704	828.717	957.33	613.74	623.181	388.467	783.485	756.376
OCRL	0.661457	0.00859701	831.07	773.402	1135.12	986.088	1024.29	1335.25	687.524	958.907	1126.02	806.167	1028.02	966.868	860.495	1055.99	992.716	1126.36	939.952	1013.18	1117.39	738.54	880.727	538.018	743.705	347.524
CNOT1	0.660148	0.00228689	2087.81	2943.92	3398.84	3535.06	3711.53	2821.18	3380.38	3037.95	3407.62	2530.07	3541.25	3201.03	2356.35	3081.42	3169.56	2725.89	3294.21	2392.53	3830.82	1401	2455.36	1860.27	2227.66	2216.56
APC	0.655144	0.00274169	5083.71	3222.34	4183.25	4201.79	4264.51	3573.21	3578.94	3754.16	3955.2	3392.81	4645.22	4428.54	2125.48	3875.98	3820.17	3497.65	4184.57	4311.99	3535.72	2649.85	2545.44	2241.44	3365.7	1886.56
AARSD1	0.653669	0.00740203	354.725	287.406	301.269	233.324	259.754	309.743	219.753	266.457	238.443	325.295	153.902	200.66	301.46	262.771	216.87	265.672	229.299	216.596	233.08	131.638	180.149	169.613	193.709	160.62
EPB41L5	0.653336	0.00802706	1122.96	966.004	1783.36	1671.07	1518.35	1418.96	1195.57	1734.52	1803.43	1458.33	1752.27	1303.73	1182.94	1482.94	1171.91	1418.38	1241.02	1282.96	1570.54	665.028	896.073	753.226	878.61	1480.63
NF1	0.653022	0.00254191	2278.35	3000.8	4299.84	3318.03	3574.96	3966.67	2715.47	3082.08	3524.59	3663.11	4562.24	3981.81	3001.24	3661.39	4622.49	3789.67	3469.25	3974.63	3641.26	1799.34	2283.89	3082.21	2601.24	1944.97
SPTLC2	0.652103	0.00722665	310.131	485.996	769.495	560.5	701.603	556.701	564.575	522.732	593.216	515.444	630.696	692.221	381.594	576.846	794.173	652.105	637.137	691.336	679.735	343.626	419.013	421.296	359.746	403.011
SNX2	0.648388	0.00501497	989.176	934.07	1169.63	1268.29	1207.72	1003.18	1136.22	1223.67	1000.05	589.303	1344.88	804.322	690.686	1135.85	1068.06	1164.79	1004.72	1081.87	910.314	655.625	858.042	528.899	738.517	578.233
ANKEF1	0.648376	0.0060754	437.832	408.157	410.397	379.967	507.457	472.987	378.739	498.971	456.963	256.15	335.466	366.569	209.877	378.318	442.904	414.976	371.08	450.919	325.112	269.259	248.205	204.265	300.941	256.993
AGO1	0.648229	0.00499884	1670.25	1067.79	2453.99	1636.53	1519.69	1837.53	1520.61	1734.52	1584.91	1518.04	2259.24	1649	1623.68	1716.71	1732.93	1921.18	1525.74	1606.47	1784.12	922.32	1319.09	964.785	1579.08	727.172
TRAPPC8	0.64496	0.000726031	1052.01	878.186	1053.97	1085.81	1020.27	919.464	989.242	901.203	1036.68	900.455	1250.83	975.276	524.692	1035.47	1135.26	964.984	933.534	884.666	1009.35	655.625	591.155	550.785	812.887	537.348
STAM2	0.644841	0.00995401	606.073	592.775	900.076	883.765	996.169	700.411	701.656	821.435	857.368	700.878	1054.18	775.736	505.613	747.268	1177	756.398	808.674	568.358	869.8	481.247	560.463	324.635	579.398	607.437
GSTO2	0.643671	0.00843898	557.425	592.775	836.651	645.878	532.897	675.296	443.039	680.569	661.985	644.305	912.85	757.24	816.612	596.476	776.864	825.56	585.209	638.156	972.836	492.36	350.289	556.256	539.619	286.196
CUL9	0.643397	0.00392579	981.068	1283.35	1437.32	1362.8	1484.88	1346.41	1473.97	1469.76	1539.28	1838.63	1607.92	1372.11	1812.57	1620.34	1316.49	1336.05	1286.53	915.688	1201.41	943.69	1045.53	1050.5	973.735	490.622
SPIDR	0.638501	0.00551672	822.962	1009.91	1353.38	1098.84	1104.62	888.768	1112.9	1094.68	1154.94	1651.62	1203.55	969.67	1492.03	1100.6	1527.25	697.116	1043.22	1134.5	823.284	618.014	812.004	859.006	601.883	683.366
TMEM131	0.637529	0.00207694	1664.17	1712.46	2794.43	2193.77	1934.76	1901.71	2006.04	1887.26	1984.67	1771.05	3147.95	2128.23	2570.04	2007.14	2210.45	1808.11	2213.64	1892.86	2576.89	1103.54	1060.21	1648.71	1779.7	1194.43
RAB3GAP1	0.636432	0.00897076	2043.22	2098.66	2368.18	2730.16	2718.04	2399.81	2555.78	2584.81	1896.62	1750.62	2519.77	2301.43	1411.9	2213.25	1732.93	2689.66	2117.95	1860.74	1862.64	724.863	1273.05	1431.68	1449.36	2149.39
KIAA1109	0.636204	2.81106e-05	5663.44	3531.7	6193.27	5966.72	5353.07	5882.33	5477.58	5201.86	5838.97	5750.03	6008.21	5426.23	4779.47	6616.55	6059.13	6137.91	6003.21	4792.82	5821.51	3273	4457.01	3459.73	3604.38	3025.5
EXD2	0.636149	0.00392579	302.023	364.247	553.104	499.888	439.171	470.196	440.213	439.57	599.643	557.874	634.72	542.567	326.263	632.166	518.249	578.551	585.792	514.624	630.218	262.421	347.62	326.459	326.885	356.285
AK2	0.634592	0.00639266	1250.66	1359.19	2279.57	981.526	1463.46	1551.51	1373.63	1415.45	1539.92	2061.78	1613.46	1420.32	1068.46	1486.51	1963.03	1170.28	1179.17	1425.88	1342.46	896.676	984.813	972.081	1193.39	613.278
SMARCA2	0.633498	0.00401585	4224.27	3804.14	6256.69	6843.31	6126.97	5578.17	7611.51	6305.03	5284.31	4139.26	7314.37	5143.74	4804.27	5606.96	7579.26	4888.59	5829.92	6715.6	6891.88	4586.81	4048.01	3629.34	3806.73	2415.15
DICER1	0.632881	0.0013704	2783.07	3102.59	4254.14	4253.93	4275.22	4488.49	3834.73	4149.61	3797.1	4365.56	3449.72	4142.68	3575.54	4000.89	3873.12	3544.86	3965.18	2473.96	4007.88	1377.07	2285.22	2591.61	2922.94	2885.33
CDC16	0.632768	0.000651428	717.558	891.159	870.229	814.028	844.869	1053.41	810.472	821.435	813.021	853.311	996.339	886.716	610.551	1002.9	959.116	939.734	786.502	996.565	966.334	419.703	705.916	589.085	690.09	356.285
SYNJ2BP	0.632311	0.00840804	1118.9	1183.55	2141.53	2043.22	1885.22	1462.21	1885.21	1685.3	1491.07	1359.33	1639.11	1378.28	787.992	1515.06	2172.77	1275.67	1817.47	1645.8	1959.68	830.857	1117.59	970.257	1169.17	981.244
MTMR7	0.631943	0.00169945	853.367	1102.72	1034.39	1189.43	1392.49	1008.76	824.604	923.266	1347.75	1224.18	1097.43	1126.61	808.98	1115.77	1305.29	893.625	1109.15	1130.07	1223.92	674.43	731.938	917.367	712.574	400.091
AHCYL1	0.62973	0.00937694	2720.23	2501.83	2747.8	2867.02	2403.39	3479.73	3288.52	2104.5	2874.82	1558.9	3510.07	2277.32	3892.26	2746.38	3304.98	2753.33	2327.42	3847.77	3011.04	1556.57	2879.04	1623.17	1470.12	1445.58
TCAF1	0.627788	0.00492181	3010.09	4381.95	2537	4712.11	4105.18	3344.39	2962.78	3835.63	4202	2429.5	2651.54	2998.69	2821.89	3869.29	3244.91	2619.4	4097.63	2237.98	3582.74	1554.87	2130.43	2359.99	2654.86	1816.47
TRMT10B	0.627196	0.00685315	263.51	191.604	179.082	180.533	208.874	174.405	199.262	227.422	165.818	221.578	132.778	185.527	177.441	188.713	204.652	172.358	157.534	202.748	178.562	147.879	150.124	118.546	119.339	40.8852
COA5	0.622346	0.00568118	289.861	249.485	379.617	370.191	333.395	332.067	361.78	424.295	303.999	235.721	304.283	188.89	211.785	393.041	260.652	329.346	333.155	263.683	336.116	181.216	163.468	171.436	274.998	178.143
RDH11	0.620668	0.00356172	2452.67	2129.6	1330.99	1924.6	2335.11	1632.43	1787.7	2080.74	1722.45	1195.89	1546.06	2262.75	1711.45	1603.39	1983.4	1608.31	2212.48	1526.7	2112.23	990.703	1663.37	1269.36	1058.48	747.615
DROSHA	0.620549	0.00501497	857.421	1071.79	1632.26	1376.48	1483.54	1015.74	1605.4	1240.64	1372.82	1250.89	1410.77	1084.57	1114.26	1385.68	1231.99	945.223	1377.55	1119.54	1378.48	470.135	894.072	587.261	1236.63	727.172
ANAPC7	0.618275	0.0098586	492.561	289.402	608.134	368.887	423.104	414.386	355.421	330.95	498.739	440.013	678.476	493.803	257.576	393.933	613.956	413.878	463.266	377.797	622.215	276.952	310.256	282.688	233.489	286.196
IMMT	0.617996	0.00144606	474.318	818.309	742.446	761.237	804.701	918.068	808.352	904.597	948.632	749.594	1042.61	936.04	654.434	966.764	1005.95	890.332	921.865	818.192	867.299	337.643	567.802	485.128	491.192	741.774
SPECC1L	0.617724	0.00044661	2831.72	2116.63	3368.99	3409.92	3092.94	2761.18	3378.26	3796.59	3210.95	3449.39	2709.88	2915.18	2384.97	3515.5	3974.94	3083.78	3188.6	2542.65	2653.92	2141.25	2336.6	1500.98	2167.12	1328.77
PARP1	0.616868	0.00885378	964.852	1476.95	2184.43	1669.77	1997.69	2138.9	2369.24	1513.89	1835.56	1624.91	2169.21	1545.87	969.25	1781.84	1207.55	1898.13	2101.03	1471.86	2086.72	830.857	1472.55	986.671	961.628	1106.82
VPS50	0.615334	0.00578733	492.561	337.303	436.513	535.733	382.936	403.225	571.641	317.373	432.54	436.87	355.081	471.383	314.815	415.347	548.794	375.454	488.938	244.848	630.718	226.52	314.26	262.626	304.4	216.107
ZNF84	0.615321	0.00586939	908.096	654.647	1297.42	1154.89	1199.69	824.587	1261.99	1082.8	1151.73	1412.76	849.981	999.938	744.109	1063.57	1353.15	802.506	1171.58	1110.68	1005.85	479.538	655.208	745.931	940.874	423.454
TBL1X	0.614856	0.00478151	697.288	1261.39	1805.75	1079.29	1579.95	1290.6	915.756	1272.89	1363.82	1027.74	1666.27	1585.66	1339.4	1596.25	1105.73	1347.02	1633.1	1752.16	1020.35	718.879	1016.84	824.354	719.492	820.624
LRP6	0.613145	0.00308802	1761.46	1083.76	1632.26	1908.96	1850.41	1540.35	1991.2	1649.66	1779.01	1689.34	1810.11	1642.27	1152.42	1574.39	1393.87	1545.73	1547.33	871.371	1777.11	659.899	1036.19	882.715	1428.61	867.35
IVD	0.613064	0.00508274	599.992	343.291	366.559	351.29	478	318.115	511.58	393.746	366.341	381.868	375.702	342.467	528.508	363.15	515.194	343.618	328.487	387.215	499.172	359.012	208.839	240.74	294.023	143.098
LYRM2	0.611679	0.000207405	725.666	614.73	505.535	762.54	716.331	626.463	671.978	736.576	818.805	539.016	602.531	627.203	652.526	637.074	937.735	611.486	548.451	541.214	690.238	426.541	447.036	361.111	489.462	286.196
GMCL1	0.60984	0.00575376	273.645	147.695	372.156	325.872	271.804	246.958	243.071	332.647	426.756	246.722	223.309	317.245	246.128	355.566	325.814	307.39	286.478	295.258	265.592	199.166	174.811	207.912	188.521	108.054
LRBA	0.606284	0.00910312	5055.34	4480.74	3902.51	7448.78	7262.39	3796.45	6093.03	6919.41	6603.14	5715.45	4319.31	6446.91	6147.49	6110.2	6101.89	3829.2	7032.43	3849.99	7156.47	2358.37	3846.51	5340.06	3216.96	2511.52
EZH1	0.604187	0.00686941	662.829	573.814	1208.81	911.79	745.788	1084.1	980.763	1040.37	955.701	1074.89	1404.73	969.67	980.698	1079.19	1087.41	1060.49	716.487	512.962	989.842	448.765	656.542	638.327	712.574	408.852
PRDM5	0.60323	0.00822495	145.944	229.526	235.978	314.792	275.821	231.61	212.687	313.978	315.568	315.866	321.384	335.741	265.208	376.088	269.815	261.281	308.65	162.863	207.071	164.975	114.094	138.608	185.062	216.107
AARS2	0.603222	0.00376698	310.131	206.573	361.896	318.051	194.146	277.653	262.856	351.316	358.629	392.869	361.116	296.506	259.484	280.17	236.215	351.302	342.49	346.776	284.098	135.912	207.505	251.683	115.88	213.187
C2CD5	0.601915	0.0082117	1516.2	915.109	892.614	1210.94	1186.3	1123.17	869.827	1332.29	1376.03	1178.61	977.73	1215.17	1085.64	1363.37	1366.38	820.071	1010.55	655.329	1444	550.486	871.386	694.864	949.522	335.842
ACACA	0.601594	0.00182614	2016.86	2378.09	3137.67	2180.08	3474.54	2183.55	2518.33	2362.48	3023.92	2572.5	1812.62	2723.48	2073.97	2876.2	2574.95	2591.95	2730	2382.56	3451.19	1520.67	1730.1	1925.92	1816.03	765.137
GATAD1	0.599385	0.000284851	638.505	645.666	1106.21	781.441	676.163	711.573	775.849	958.907	911.355	781.023	799.184	751.074	736.477	899.398	954.025	776.159	728.156	537.336	935.823	541.938	567.802	419.472	506.757	332.922
STXBP4	0.598983	0.00432037	360.806	247.489	392.676	519.44	373.563	286.024	342.702	393.746	472.388	496.586	307.301	521.268	368.239	356.012	327.851	272.259	517.528	263.683	458.658	241.051	174.811	262.626	242.137	230.709
MPP1	0.598104	0.0016078	575.668	629.699	610	1019.98	822.107	692.039	674.098	695.844	599.643	377.154	786.61	749.393	854.771	816.418	618.029	598.312	693.149	833.703	847.292	453.894	519.095	403.058	463.519	274.515
CRYZL1	0.59788	0.00492191	561.479	297.386	394.541	436.668	476.661	304.162	403.47	400.535	285.361	477.728	275.112	336.862	242.312	509.034	438.831	324.955	514.027	336.805	413.143	190.618	230.857	200.617	328.614	219.028
TRIM13	0.597329	0.00911674	1070.26	520.924	1149.11	891.586	960.017	530.191	810.472	880.837	934.492	1287.04	969.683	770.131	673.514	931.519	622.102	537.932	781.251	731.775	1163.9	341.917	605.834	538.018	633.014	429.294
CLEC16A	0.593203	0.00971675	372.968	439.093	1179.89	821.849	725.704	915.278	904.45	950.421	935.777	1252.47	1307.66	889.519	896.747	1068.93	1059.91	834.343	976.71	688.566	849.293	514.584	540.446	647.446	463.519	499.383
NBAS	0.593023	0.00139067	1899.3	1544.81	1788.96	1895.92	1833	2148.67	1674.65	1571.59	1926.18	2068.06	1512.87	1881.05	1368.02	1953.6	1665.73	1914.6	2084.7	1542.21	2095.22	534.245	1357.79	1676.06	850.937	946.2
GLOD4	0.591027	0.000595976	437.832	459.052	712.599	557.241	530.219	733.897	654.313	565.161	502.595	477.728	543.183	445.6	461.729	485.389	591.557	654.301	521.029	573.898	510.176	270.114	331.607	284.511	513.676	216.107
ATRX	0.590185	0.00738741	5205.33	5981.64	5508.65	10681.4	9838.51	6090.23	9196.42	10897.6	8063.37	7057.49	5147.67	6789.37	7519.32	8561.23	7259.55	5791	9642.24	5813.21	7238	2219.04	3951.93	5252.52	5695.4	4987.99
PHKB	0.589362	0.000915389	839.178	866.21	799.342	1307.4	1159.52	958.53	1228.78	921.569	1323.33	990.029	1100.95	1229.74	782.269	1228.2	956.062	914.484	1220.6	618.768	1521.53	626.562	624.516	581.789	726.41	537.348
ATM	0.589023	0.0037954	2675.64	2353.14	3275.72	3908.51	3696.8	2660.72	3462.35	3591.23	4076.03	5753.17	3073.01	4148.84	2549.05	3429.4	3150.22	2466.8	3805.32	2468.42	3761.8	1804.46	2332.59	2474.88	2232.85	1115.58
HUWE1	0.588251	1.30186e-06	13090.4	11741.7	17947.4	13767.4	13604.9	11943.3	16358.5	13888	13365.7	11366.5	17149	13777.7	12630.8	14831.6	14599.5	11976.1	15503.7	11730.6	15824.5	6788.75	9657.98	9279.45	7284.85	8028.1
FBH1	0.588248	0.000477463	646.613	659.637	743.379	777.53	811.396	778.544	874.066	724.696	843.228	784.166	771.019	681.011	738.385	832.925	739.191	762.985	733.991	526.257	757.261	449.62	590.488	397.586	555.185	183.983
G3BP1	0.587958	0.00394835	2472.94	1982.9	2413.88	4463.79	3336.63	2906.29	2745.85	2583.11	2955.8	2687.22	3678.56	2580.56	1318.41	3487.84	3503.52	2545.84	2819.27	2843.45	3209.11	1532.64	1607.33	1488.21	1312.73	2508.6
MCU	0.587144	0.00973608	334.455	346.285	333.914	269.17	199.502	159.057	278.401	227.422	305.927	161.862	266.562	259.513	165.994	178.452	278.979	158.086	158.701	214.381	231.58	107.704	128.773	164.141	157.389	146.018
BTRC	0.586582	0.00148545	383.103	768.412	912.201	857.043	802.023	874.816	609.091	709.421	816.234	721.307	671.435	706.795	686.87	823.556	844.063	755.3	969.125	896.299	918.817	470.99	541.781	470.538	551.726	227.789
PJA1	0.586197	0.00482349	733.774	604.751	597.874	825.108	654.74	707.387	817.538	799.372	804.023	287.58	536.142	515.663	871.943	844.524	570.175	660.888	723.489	588.3	914.316	322.256	442.365	271.745	491.192	490.622
GCFC2	0.585471	0.00613425	391.211	320.338	665.963	428.196	633.317	408.805	230.352	510.851	515.449	375.583	403.867	476.988	433.11	554.986	520.285	488.53	390.917	296.366	373.129	221.391	212.842	284.511	371.853	207.346
TLN1	0.585347	0.0025381	3318.2	3545.67	6987.95	5376.89	4698.33	5294.94	7870.84	4954.07	5208.48	5154.44	8413.81	4789.5	3819.76	6030.34	6280.07	4369.32	6489.23	6594.84	5988.07	2974.67	4312.23	3224.46	2710.2	2978.78
CUL4A	0.585209	0.00227493	756.071	1342.23	1926.07	1914.17	1899.95	2052.4	1837.16	1714.15	1726.95	1481.9	1197.02	1615.93	1047.48	2115.55	1405.07	2089.15	1956.92	1508.97	1643.07	727.427	1023.51	979.376	1022.16	1063.01
FAM161B	0.58459	0.00974288	154.052	242.499	503.669	197.478	214.23	228.819	269.922	215.542	250.012	242.007	288.189	197.858	190.797	249.387	182.252	194.314	261.973	236.539	296.102	186.344	150.791	160.494	91.666	116.815
SDHC	0.582174	0.00643384	182.43	308.363	320.856	269.822	253.059	316.72	305.252	281.732	275.077	231.007	447.12	246.061	249.944	389.918	341.087	283.238	396.752	272.546	387.634	244.47	250.207	118.546	105.502	154.78
VAPB	0.579433	0.0069417	1193.9	1404.1	2241.33	1962.4	1974.93	1893.34	1737.53	1622.5	1708.31	1370.33	1991.67	1509.44	616.275	2085.21	1317.51	1624.77	1900.32	1721.14	2340.31	1182.18	1301.07	663.86	987.572	770.978
KIDINS220	0.579366	0.00176416	3887.78	2987.83	4331.56	4204.4	4842.93	3393.23	4329.35	4169.97	4574.77	5030.29	3233.45	5482.28	2707.41	5013.16	4649.98	3205.63	5216.7	2467.32	5282.32	1736.94	3017.16	2732.04	2682.53	1874.88
ITFG1	0.578813	0.00748363	1078.36	883.175	1072.63	1505.53	1529.07	1178.98	1073.33	1176.15	1405.59	572.017	1248.32	1385.56	547.588	1065.36	1881.58	1137.34	1188.51	1044.21	1552.04	798.375	826.016	654.741	638.203	508.144
DCAF7	0.577347	0.00171215	1264.85	958.021	1630.4	1096.23	1160.86	1554.3	1262.7	1052.25	1142.09	928.742	1980.1	1198.36	938.722	1072.94	1318.53	1213.09	1230.51	1276.87	1694.58	779.57	836.024	753.226	895.906	367.967
VWA8	0.577303	0.000665382	494.588	671.612	990.55	1153.59	1022.95	966.902	750.411	970.787	1074.6	859.597	953.086	888.958	835.692	893.152	984.57	856.299	938.785	531.797	1023.85	367.56	557.794	636.503	537.889	464.339
GDAP1	0.576128	0.00513361	1234.44	1025.88	895.412	1062.34	1376.43	1050.62	809.766	1483.34	1210.85	930.313	819.302	1239.83	1146.69	1212.58	955.043	1115.38	789.42	724.573	849.293	394.059	749.286	647.446	933.956	289.117
PLRG1	0.575537	0.00416366	385.13	328.322	284.48	431.454	429.799	429.734	425.374	327.556	375.982	348.867	293.218	503.332	146.914	417.132	367.559	484.139	437.594	344.006	444.153	186.344	278.23	140.432	219.653	268.674
MYO1D	0.575454	0.004142	6255.32	4923.83	8545.59	8533.28	6709.41	7560.81	5770.11	7031.42	7793.43	3483.96	11535.1	7245.06	5048.49	8732.1	8597.43	6704.39	6308.94	7770.33	8355.38	6042.52	4485.04	4046.99	3267.12	2882.4
EIF4G3	0.574813	0.00888319	4441.16	4958.75	6603.67	6400.12	6959.79	7796.6	6796.1	9147.8	6609.57	7627.94	6540.83	6942.39	6477.56	6781.18	4688.67	7899.91	6216.17	5420.45	5297.83	2924.24	3823.82	4008.69	6634.54	1299.56
KIF3C	0.574439	0.00677218	760.125	863.217	870.229	824.456	1022.95	786.916	710.841	853.682	665.842	545.302	1106.99	800.959	969.25	797.68	968.28	817.876	1009.97	970.529	840.79	935.996	508.42	339.225	447.953	198.585
ZNF236	0.574405	0.00711967	808.773	582.796	1608.94	1495.75	1155.5	1180.37	1395.54	1373.02	1539.92	982.172	1368.02	1004.98	1583.62	1339.73	1203.48	1070.37	1094.57	609.351	1094.88	547.066	653.206	979.376	473.896	750.535
LRRC42	0.574306	0.00729714	247.294	385.204	501.804	477.077	536.914	424.153	516.526	403.929	532.159	350.439	406.382	340.225	393.042	525.095	484.649	380.943	472.601	534.567	894.809	287.21	383.65	213.384	274.998	163.541
ATP6V1A	0.574266	0.0050709	1589.17	1662.57	1319.8	1663.25	1993.68	2258.89	1334.77	1393.39	1577.84	1100.03	1747.24	2191.01	765.097	1474.46	1457	2028.77	1495.99	1429.76	1581.55	747.942	1159.62	879.067	1276.41	473.1
EFR3A	0.573546	0.00685315	1398.63	1307.3	2247.86	2395.16	2888.09	2557.48	2056.21	2281.01	2667.22	1478.76	2279.86	2240.89	1465.32	3016.73	2985.27	2476.68	2480.28	2549.86	2402.33	764.183	1295.07	1606.76	871.692	1991.69
XPO7	0.572506	0.000882172	729.72	742.466	1702.22	1147.07	1122.03	1469.19	1066.97	1001.34	1224.35	935.028	1431.39	1140.06	940.63	1134.95	1055.84	1411.8	995.964	1208.18	1367.47	619.724	960.126	527.076	575.939	598.676
EDEM3	0.570743	0.00942063	954.717	1714.46	2629.34	2799.24	2849.26	1910.08	2991.05	2136.75	2681.36	2514.36	3159.52	2856.88	963.526	2309.61	3198.07	2277.98	2667.57	1895.08	2861.99	1259.96	1515.25	1393.38	1101.72	1547.8
VPS35L	0.569961	0.00262865	267.564	562.837	866.498	828.366	749.804	715.758	645.127	548.189	656.844	630.161	876.638	628.324	478.901	646.442	753.446	542.323	592.211	527.365	756.261	314.563	436.36	401.234	442.764	242.391
ZNF184	0.569923	0.00136826	237.159	146.697	172.553	202.692	220.925	217.658	188.663	264.76	279.576	210.578	250.971	247.182	141.19	280.17	265.742	215.173	249.72	284.733	172.059	145.315	95.4121	173.26	103.773	122.656
MGA	0.569471	0.00117687	1676.33	2093.67	3514.49	3537.67	3896.31	2349.59	3335.16	3609.9	3920.5	3765.25	2579.62	3509.87	2022.45	3715.82	3381.34	2363.61	3408.57	2608.57	2716.44	1484.77	1525.93	1630.47	2142.91	1915.76
DIP2A	0.568977	0.00475551	1070.26	1429.05	1616.41	1603.29	1233.16	1548.72	1393.42	1844.84	1957.03	3117.81	1441.45	1607.52	1890.8	1664.96	1631.11	1376.67	1385.71	1183.8	1799.12	883.854	875.39	1302.19	1105.18	438.055
ERLIN1	0.568438	0.000716959	265.537	395.184	385.214	361.718	282.516	604.139	370.966	327.556	364.413	531.159	443.6	476.988	400.674	426.946	467.34	521.464	448.096	423.776	597.706	235.068	206.17	246.212	209.275	324.161
EMC2	0.568353	0.00281999	606.073	610.738	809.602	703.883	785.956	611.115	762.423	709.421	665.199	595.589	563.804	575.076	307.183	616.998	1050.75	601.605	839.597	1074.12	652.225	333.369	517.094	446.829	363.205	300.798
USP11	0.568304	0.000605216	2027	3684.39	3210.43	3041.04	3090.27	2754.2	2473.81	2674.76	2743.06	1626.48	4223.75	2366.44	2501.35	2776.27	2904.84	2319.69	3191.52	3771.88	2817.47	1438.61	1728.76	1862.09	1983.79	1089.3
AHCYL2	0.567753	0.00241216	338.509	634.689	1072.63	701.928	706.958	705.992	705.895	648.323	736.539	455.728	514.515	592.452	526.6	638.412	799.263	461.084	564.788	603.811	715.247	417.993	357.629	393.939	425.469	210.267
GTF2I	0.567494	0.00289324	2764.83	3033.73	3590.04	5036.02	4105.18	3608.09	5412.57	3772.83	4462.3	3686.68	3520.13	4128.11	4863.42	4129.38	4170.42	3127.69	4100.55	2252.38	5964.06	1494.18	2579.46	2890.71	2952.34	1390.1
ATF7IP	0.567152	0.006783	997.284	1151.62	2147.12	2653.25	3115.71	1409.19	1883.09	2457.52	2640.23	1532.19	2515.24	2330.57	1635.13	2319.43	2160.56	1274.57	1776.63	1573.79	1803.62	1410.41	1023.51	888.186	1013.51	1244.08
POT1	0.567118	0.00316996	318.239	342.293	423.455	363.673	373.563	329.277	233.179	371.683	365.699	304.866	271.089	425.422	312.907	366.719	342.105	286.531	355.91	444.826	256.589	142.75	194.828	151.375	368.394	108.054
DLG1	0.565879	0.00040342	1982.41	1683.52	1973.64	3363.65	2934.95	2434.69	2705.58	3543.71	2815.04	3381.81	1882.03	2801.39	2293.38	2305.6	3200.11	2141.85	3181.02	2281.74	2394.33	1183.03	1399.82	1553.87	1935.36	1270.36
ASB1	0.56548	0.000254682	484.453	732.487	1174.3	744.291	737.754	772.963	724.973	722.999	720.472	652.162	875.632	623.84	553.312	795.896	541.666	820.071	774.25	650.897	998.845	470.99	427.687	359.287	503.298	332.922
MYH14	0.565385	0.000292501	5594.52	5515.6	10050.1	9011.01	7694.87	8787.23	10702.9	8599.61	7853.85	6854.77	9443.34	6888.02	7311.35	8712.92	8115.83	6154.38	7115.86	8699.87	11842.6	4581.68	4435	5208.75	5781.88	3043.03
RAD50	0.564427	0.00351038	1739.17	1671.55	2480.11	4004.97	3465.17	2452.83	3671.5	3788.11	3004	2643.22	2031.91	2548.61	1791.59	2836.05	3045.35	2789.56	3320.46	1942.72	2643.91	972.752	1577.97	1577.58	2151.56	1428.06
MIGA1	0.564215	0.000872152	697.288	566.829	1165.9	915.048	897.087	1033.87	581.533	887.625	915.211	894.169	910.838	909.697	396.858	946.242	665.883	893.625	979.627	1026.48	743.257	564.162	488.403	441.357	416.821	467.259
WDR59	0.5639	0.000808856	435.805	537.889	698.608	525.306	506.118	770.173	587.186	519.337	788.598	900.455	615.608	709.597	1047.48	545.171	695.41	664.181	485.438	484.711	809.279	296.613	376.978	401.234	373.582	382.568
ASH2L	0.56305	0.00597789	421.616	410.153	455.168	505.101	573.065	496.706	623.929	492.182	521.233	389.726	735.812	414.212	227.049	517.957	527.412	542.323	630.135	681.365	603.208	288.919	259.548	173.26	226.571	511.065
DCUN1D4	0.562316	0.00113725	437.832	392.19	592.278	821.197	793.989	848.306	662.086	760.337	850.298	892.598	616.614	860.372	746.017	806.157	757.518	773.963	505.275	481.387	714.747	431.67	415.009	299.102	503.298	315.4
PHF20	0.561766	2.24344e-06	877.691	730.491	822.66	776.879	680.18	812.03	629.582	897.809	920.995	931.885	862.555	843.557	663.974	1025.21	668.938	999.016	794.671	726.235	646.223	429.105	473.057	476.009	536.16	341.683
VIPAS39	0.560786	0.00194337	208.781	218.548	443.043	308.275	314.65	344.624	351.181	313.978	303.356	308.009	374.696	321.729	227.049	396.61	283.051	354.596	317.401	299.69	337.116	253.018	205.503	180.555	169.496	67.1685
CPD	0.560443	0.00196612	4455.34	5531.57	6427.38	7988.42	9186.44	9752.73	6149.56	7311.45	7574.27	7862.09	5855.82	9762.84	3966.67	8078.52	7529.37	8729.86	10369.2	6280.74	7871.22	3235.38	5535.91	5024.54	4016.01	2932.05
PRRC2A	0.560351	0.00799457	5033.04	3532.7	8642.59	4477.48	4109.2	5375.86	4924.31	4767.38	4986.74	4705	13238.6	4788.38	6422.23	5229.98	6258.69	4685.49	5342.73	8376.36	6671.8	2690.03	3620.32	4006.87	2967.9	3168.6
RALBP1	0.560344	0.00978764	1056.07	709.534	1792.69	1918.08	1621.45	1290.6	2175.63	1834.65	1475.65	909.884	1539.52	1005.54	967.342	1772.47	1365.37	1494.13	1646.52	1804.23	1231.43	747.088	783.314	414.001	882.069	1252.84
INTS4	0.560233	0.00766309	245.267	284.412	705.137	400.171	401.681	447.872	307.372	419.204	405.546	553.159	365.643	386.187	419.754	437.654	511.121	391.922	306.316	411.035	438.651	182.925	204.169	310.044	356.287	99.2926
UBE3C	0.559455	0.00239916	1435.12	2149.56	3672.12	3091.22	3795.88	2546.31	2184.11	2462.61	2788.05	2542.65	3329.51	2949.93	1669.48	3069.82	2664.55	2571.09	2433.61	2307.22	2967.02	1462.55	1686.06	1017.68	2289.92	992.926
LETMD1	0.559442	0.00456903	259.456	350.276	659.434	520.092	524.863	513.449	414.069	465.027	554.654	542.159	619.631	411.409	425.478	675.887	639.411	576.355	563.621	527.919	505.174	391.494	301.582	207.912	133.175	403.011
USP32	0.558825	0.00239916	484.453	965.006	1746.05	1211.59	1005.54	1350.59	1264.82	1182.93	1130.52	1316.9	1591.33	1308.77	795.624	1495.87	1234.02	1201.01	1147.66	1400.4	1011.35	720.589	759.961	538.018	871.692	464.339
OGDH	0.558712	0.00386827	806.746	944.05	1634.13	1053.22	903.782	1089.68	1209.7	967.393	1084.88	831.31	1674.82	1163.6	1018.86	1166.18	1194.31	834.343	1222.35	1475.18	1252.43	869.323	925.431	603.675	288.834	467.259
CCDC191	0.556408	0.00894289	498.642	663.629	661.299	795.779	692.23	516.239	939.78	1023.4	787.313	727.593	483.836	588.528	967.342	753.96	598.684	462.182	706.568	485.819	581.201	229.084	445.701	539.842	513.676	160.62
MLEC	0.555149	0.00508274	1102.69	1719.45	2428.81	1817.71	1996.35	1901.71	2856.79	1403.57	1740.44	2940.23	3102.18	2178.68	1545.46	2027.21	3401.71	1881.66	3141.34	2852.87	2937.01	892.402	1397.82	1411.61	1217.6	1363.81
USP13	0.555064	0.00448301	403.373	344.289	459.832	586.569	811.396	500.891	556.802	692.45	736.539	312.724	508.983	622.159	400.674	551.417	506.03	470.965	492.439	295.258	800.276	383.801	322.933	242.564	249.055	265.754
KBTBD6	0.554305	0.00319858	563.506	446.078	493.409	566.365	491.39	276.258	255.083	617.774	553.368	326.867	374.696	536.962	326.263	509.927	460.213	425.954	595.711	434.855	498.172	334.223	262.217	248.036	297.482	125.576
MRPL19	0.55391	0.00688955	567.56	413.146	1118.33	953.501	1044.37	789.706	832.377	716.21	771.888	589.303	1544.55	602.541	446.465	726.3	908.208	765.18	765.498	844.782	849.293	500.908	345.619	337.401	546.537	496.463
PRKCA	0.553822	0.00902717	620.262	1419.07	2712.35	1353.67	2414.1	1636.62	1394.13	1476.55	1615.12	1274.47	2430.75	1797.53	826.152	1301.81	1656.56	1297.62	1491.9	1845.22	1640.07	1080.46	831.353	636.503	997.949	855.668
FARSA	0.553725	0.00613425	216.889	191.604	635.183	290.026	354.818	424.153	497.448	349.619	377.91	275.008	648.802	313.882	331.987	387.687	388.941	356.791	472.601	409.373	417.644	234.213	164.803	231.621	240.407	201.505
MYCBP2	0.553621	0.000339676	5847.89	4806.07	5054.42	5835.71	5827.05	6399.97	6690.81	5974.08	6750.32	6964.78	4634.16	7211.43	5573.19	6128.93	3700.03	6584.72	5482.76	4488.7	5562.42	1640.34	3747.09	4473.76	3606.11	2488.15
SPATA5	0.552723	0.00107458	227.024	250.482	237.844	355.852	328.039	318.115	195.022	229.119	416.472	407.012	362.625	300.43	232.773	329.244	383.85	352.4	298.147	250.942	242.584	199.166	165.47	133.137	117.609	219.028
WARS2	0.552523	0.000794818	111.485	120.751	169.755	153.812	156.656	191.148	137.081	139.169	156.82	143.004	139.819	159.183	87.7667	116.44	174.107	128.445	130.695	132.949	165.057	74.3668	68.7234	133.137	58.8046	61.3278
SPG11	0.552161	0.00198978	906.069	1258.4	1711.54	2249.17	1893.26	1792.88	1861.19	1627.6	2000.1	1837.05	1303.14	2601.86	1018.86	1876.42	1818.45	1568.78	2012.35	1149.46	2119.73	618.014	924.764	995.79	1089.62	1118.5
KLHL9	0.55175	0.00241509	433.778	475.019	428.119	679.117	666.79	793.892	439.506	619.471	689.622	595.589	591.969	728.654	269.024	696.409	987.625	692.724	654.057	666.408	626.716	360.722	405.668	384.82	240.407	309.559
VPS35	0.55141	0.000443699	999.311	1248.42	2000.69	1648.91	1795.51	1608.71	1440.76	1590.26	1676.17	961.743	1343.37	1470.2	826.152	1697.08	1859.18	1697.23	1725.29	1414.25	1524.03	770.167	1008.17	793.349	1006.6	554.87
RPS6KC1	0.550617	0.00501497	247.294	319.34	596.942	737.774	603.86	704.596	560.335	605.893	739.753	796.738	694.571	660.273	379.686	710.239	604.793	655.398	648.806	690.782	607.21	206.859	284.235	310.044	494.651	388.409
AIG1	0.550438	0.00432037	762.152	581.798	1119.27	975.009	1045.71	1176.19	673.391	863.865	1003.26	524.873	960.63	945.569	484.625	980.594	721.883	1123.07	900.277	748.947	902.812	737.685	480.397	403.058	532.701	224.868
RRM1	0.550103	0.00970452	713.504	377.221	772.293	971.098	926.544	1011.55	879.013	706.027	680.624	441.584	502.948	631.687	316.723	852.108	766.682	814.582	945.786	635.941	765.764	256.437	509.754	280.864	364.935	578.233
ECHDC2	0.546679	0.00384795	1043.9	676.602	1713.41	992.606	870.309	825.982	1243.62	975.879	1262.27	1436.33	1394.67	957.9	1692.37	883.783	1788.92	871.669	949.871	624.307	1399.98	685.543	501.081	716.75	586.317	619.118
PIGX	0.545065	0.00965881	202.7	207.571	310.596	259.394	377.58	237.191	195.729	283.429	256.439	99.0029	169.996	247.182	122.11	215.927	273.888	251.401	258.472	140.705	342.618	142.75	128.106	87.542	153.93	125.576
CHD3	0.54465	0.00460214	3559.41	3877.99	8758.25	7767.48	5093.31	7128.28	11907.7	7963.17	5706.57	5822.31	9077.2	4877.5	4205.17	8842.74	6915.41	5610.96	8323.62	5462.55	8184.82	3384.97	3025.17	3820.84	4458.77	3816.92
EHBP1	0.543193	0.000238613	1127.01	1912.05	2390.56	2737.32	2589.5	1919.85	2541.65	2152.02	1979.53	2567.79	2106.85	1598.56	1755.33	1988.85	2365.21	1668.69	2006.51	1628.63	2018.7	804.359	1402.49	798.82	1418.23	1159.39
NHLRC3	0.543124	0.00807095	267.564	428.115	643.578	767.754	708.297	464.615	744.758	736.576	643.347	542.159	546.704	571.153	450.281	651.796	736.137	473.16	671.561	427.653	491.17	269.259	382.316	310.044	491.192	108.054
CLOCK	0.543005	0.00033853	1135.12	1797.29	2325.27	2464.24	2807.75	1929.62	1763.68	2566.14	2502.05	1892.06	3011.15	2277.32	1310.78	2751.73	2779.6	2138.55	2335.58	2078.44	2543.38	1211.24	1184.98	970.257	1461.47	1235.32
AKR7A2	0.542224	0.00820313	518.912	418.136	459.832	677.814	627.961	361.367	565.988	442.964	555.297	253.007	667.914	420.377	339.619	472.898	692.356	237.129	560.12	779.969	675.733	309.434	278.897	348.344	160.848	292.037
NNT	0.541197	0.002973	429.724	404.165	588.547	640.012	827.463	725.525	659.966	498.971	841.3	590.875	567.828	718.565	244.22	766.005	764.646	679.55	879.856	496.898	808.279	385.511	380.314	242.564	385.689	332.922
SMAD2	0.541012	0.00384542	648.64	1204.51	2238.53	1689.32	1787.48	1628.25	1719.16	1478.24	1518.71	1595.05	1893.6	1521.21	738.385	1738.57	1954.89	1431.56	1394.47	1563.26	1691.58	1200.98	713.923	465.067	833.642	978.324
ATXN2	0.540456	0.0070902	2045.24	2693.44	5545.03	3179.86	3046.08	3024.88	3670.09	3796.59	3522.02	3182.24	6015.76	2960.58	2984.07	3148.34	3574.79	2405.32	2679.24	3681.59	3464.2	2453.25	1559.96	1916.8	2599.51	654.163
NCR3LG1	0.540441	0.00112981	932.42	810.326	1708.75	1055.83	1689.74	1215.25	777.969	1284.77	1492.36	1552.62	1350.92	1603.04	789.9	1585.55	1582.24	1110.99	1146.5	1132.28	1551.04	888.128	818.009	705.807	546.537	499.383
WDR6	0.539808	0.000527831	2189.16	2180.49	3498.64	2535.28	2336.44	2765.37	2357.93	2447.33	3348.49	3562.53	3667.49	2488.63	4678.35	2727.64	2616.7	2620.5	2846.69	2668.96	2995.03	1518.96	1545.28	2215.91	1684.58	773.898
MSH3	0.539764	0.00373274	283.78	566.829	482.217	559.848	780.6	394.853	614.037	707.724	838.729	641.162	590.461	654.107	427.386	731.207	820.645	481.943	953.371	505.761	661.728	186.344	352.291	348.344	356.287	426.374
UBA1	0.539625	0.00274561	1779.71	1901.07	3490.24	2132.51	2553.35	1797.07	2240.63	2002.67	2523.9	1870.06	4393.75	2320.48	1600.79	2398.84	3223.53	1626.97	3053.24	3471.08	3339.15	1337.75	1298.41	1176.35	1125.94	1845.67
CYB5B	0.539531	0.00592621	255.402	334.309	221.055	287.419	399.003	340.439	226.113	291.915	253.226	237.293	357.093	246.061	116.386	248.941	375.705	271.161	296.98	365.61	319.11	212.843	170.141	60.1851	190.25	134.337
YEATS2	0.538943	0.00244467	899.988	655.645	1287.16	894.844	917.172	1314.32	1685.25	1047.16	1173.58	1876.34	1689.4	1140.62	885.299	1515.06	1327.69	971.57	1320.37	1031.46	1100.88	635.11	755.958	833.473	657.228	335.842
KBTBD3	0.538592	0.00554945	127.701	123.744	129.648	160.981	174.062	103.248	186.543	152.746	206.308	166.576	120.204	199.539	125.926	229.757	124.217	160.282	183.206	70.9063	159.555	126.509	66.7218	71.1279	63.9933	81.7703
ZNF280D	0.538489	0.000939462	916.204	701.551	850.642	1238.31	968.051	721.339	669.152	1174.45	1242.35	1397.04	1038.08	1057.67	753.649	1048.85	1522.16	644.42	946.953	984.932	1090.88	489.795	455.042	618.265	755.812	367.967
PTPRJ	0.538274	0.00103375	1382.41	2075.71	3695.44	2853.33	2584.15	2846.29	2662.48	2931.03	2971.86	2113.63	3656.43	2368.13	2819.98	4095.47	3238.8	2408.62	3230.61	3356.97	3112.07	1782.24	2000.32	1759.96	1330.02	823.544
ERMP1	0.538187	0.00838799	285.807	309.361	610.932	473.818	393.647	516.239	468.477	475.211	555.939	578.303	495.906	534.72	188.889	555.432	739.191	533.54	602.713	480.279	754.76	379.527	239.531	227.974	358.016	143.098
MAGED2	0.537834	0.000253482	1327.68	1835.21	1395.35	2315.65	2381.97	1622.66	1874.61	1374.72	1771.94	836.025	1801.56	1497.66	1226.83	1584.65	1850.01	1546.83	1659.94	1430.31	2049.71	799.23	1189.65	860.829	693.549	896.553
KIFBP	0.537814	0.00970452	518.912	295.39	821.727	941.77	877.003	722.735	811.179	734.879	739.11	502.872	1138.67	668.12	343.435	780.727	920.426	780.55	1012.88	615.998	896.81	440.218	524.433	284.511	510.217	233.63
ARL6IP5	0.537459	0.00234406	689.18	576.808	812.4	991.954	823.446	835.749	772.316	685.661	885.004	501.3	928.944	945.569	339.619	950.703	1423.4	951.81	1049.64	859.184	993.343	497.489	470.388	508.838	470.437	315.4
SLC11A2	0.5373	0.000716959	443.913	690.573	1108.07	924.825	915.833	1155.26	710.135	729.788	787.313	1063.89	1055.18	1018.99	520.876	1060.45	917.371	917.777	717.654	975.515	617.713	489.795	614.508	379.349	399.526	420.533
ARMCX1	0.536736	0.00138867	324.32	373.229	154.832	357.156	247.703	390.667	331.396	346.225	407.475	210.578	354.578	342.467	240.404	389.471	512.139	390.824	319.152	316.862	282.097	125.654	222.184	167.789	171.225	204.426
WASHC4	0.536726	0.00424222	845.259	790.367	2747.8	1622.84	1634.84	1424.54	1575.72	1271.19	1480.15	1673.62	1893.6	1568.85	776.545	1744.81	2649.28	1395.33	1311.62	1585.42	1439	802.649	762.63	899.129	863.044	832.305
STT3A	0.536524	0.00222908	2896.58	1439.03	2459.59	2977.82	2335.11	2191.92	2928.16	1877.08	2271.96	1673.62	2559.5	2301.99	2396.41	2036.58	2827.46	1939.85	3141.34	2470.64	2141.24	562.453	1482.56	2225.03	1053.29	1013.37
KIAA0100	0.536485	0.000727915	1852.68	2329.19	3877.32	2786.2	3139.81	3193.71	3860.87	2442.24	3183.96	3058.09	3541.76	3482.41	1684.74	3516.84	3063.67	3286.87	3216.02	2365.94	4693.62	2126.72	2148.44	1451.74	1359.42	1173.99
RNF214	0.535323	0.00919087	508.777	364.247	1107.14	1110.57	771.227	844.121	1242.21	1171.05	769.317	938.171	813.769	710.718	782.269	1060.45	567.121	752.007	696.65	419.898	708.244	224.81	386.319	463.243	567.292	525.667
ABHD10	0.534331	0.00625721	1106.74	792.363	551.238	1659.34	1412.58	1038.06	1126.32	1159.17	978.196	433.727	830.367	766.208	608.643	893.598	816.572	954.005	1444.64	814.314	931.822	494.069	627.852	410.353	679.712	359.205
ARMCX3	0.533868	0.000360061	703.369	846.252	1421.47	1715.39	1502.29	1480.35	1392.01	1367.93	1394.03	917.741	1225.18	1357.54	1545.46	1466.43	1314.46	1258.1	1446.98	1031.46	1314.45	493.215	695.241	972.081	842.29	467.259
TSPYL5	0.533534	0.00825349	749.99	618.722	1414.01	852.481	997.508	1130.14	571.641	1094.68	1383.1	708.735	1230.21	1677.03	1070.37	1274.59	908.208	924.364	704.235	1672.94	795.775	830.857	457.711	326.459	691.819	467.259
EHMT2	0.53339	0.00957605	541.209	361.254	1424.27	761.889	556.998	712.968	758.184	780.703	802.095	727.593	1094.92	677.648	955.894	1284.85	501.958	856.299	876.355	680.257	692.239	400.897	432.357	598.203	484.273	192.744
ZNF441	0.533177	0.00549276	336.482	404.165	310.596	560.5	973.407	318.115	389.338	505.76	436.396	430.584	493.895	480.912	228.957	549.632	493.812	464.378	424.758	361.179	534.184	221.391	224.185	381.172	226.571	166.461
ZNF737	0.532947	0.00794727	679.045	483.002	1171.5	1270.9	1041.69	591.582	714.374	1028.49	956.344	1139.32	817.793	863.735	320.539	817.756	1318.53	775.061	963.29	501.883	1042.36	582.113	390.322	386.644	396.066	560.711
ATP9A	0.53165	0.00625237	2554.02	4686.32	5074.94	6559.15	7623.9	6585.54	7535.91	5980.86	6864.72	7241.36	5982.56	7768.01	2663.53	7639.53	8436.56	3940.08	8062.81	6171.06	10402.6	3049.04	4238.17	2958.19	4024.66	2765.59
ELP3	0.53163	0.00447697	338.509	328.322	562.431	520.092	530.219	463.22	529.951	392.049	507.094	374.011	501.942	548.172	167.902	367.611	612.938	414.976	569.456	335.143	437.151	219.681	280.899	147.727	377.041	160.62
EIPR1	0.531602	0.00120131	176.349	305.369	352.569	301.757	358.835	322.301	313.025	276.64	343.847	232.578	467.238	241.016	312.907	400.625	382.832	261.281	348.908	249.834	333.615	184.635	257.546	167.789	129.716	84.6907
ZFP28	0.53145	0.000238613	370.941	296.388	524.189	308.927	413.731	365.553	351.888	395.443	342.561	413.298	264.047	365.448	326.263	399.732	240.288	418.269	330.821	195.546	420.645	199.166	173.477	134.961	207.546	230.709
ZFP37	0.531243	0.00630664	220.943	105.781	125.917	177.274	131.216	139.524	74.1932	161.232	162.604	150.862	171.505	184.966	185.073	123.132	142.544	146.01	141.78	165.633	102.035	129.928	50.7085	98.4847	69.1819	37.9648
IGF2R	0.531219	0.00943061	4933.72	3150.49	8914.95	5045.8	4107.86	8836.06	8349.91	4762.29	5563.89	5176.44	8166.86	6183.47	3281.71	7204.55	6295.34	8985.65	6595.42	4798.36	5203.8	2359.22	2420	4271.32	1852.35	5262.51
SCAPER	0.530883	0.00242721	1676.33	1435.04	1678.9	3203.32	2463.64	2189.13	3041.92	4108.87	2692.29	2602.36	1635.59	2064.33	2724.58	2882.45	1925.36	2131.97	2791.85	1780.41	2065.21	770.167	1240.36	1838.38	1473.57	978.324
SYNRG	0.529822	4.2844e-05	1236.47	1254.41	2301.02	1626.1	1768.74	1504.07	1481.74	1636.08	1629.9	1983.2	1891.08	1541.94	1305.05	1785.41	1997.65	1400.82	1644.77	1834.7	1689.08	935.142	894.072	780.583	1295.43	478.941
TMEM245	0.529138	0.00109903	952.69	1396.12	2279.57	2094.05	1969.58	1590.57	1808.19	1430.72	1907.55	1175.46	2229.57	1718.5	870.035	1990.19	2004.78	1452.42	1707.78	1352.76	2031.2	850.517	890.736	753.226	631.285	1334.61
LRP11	0.528429	0.00601172	1431.06	1444.02	1307.67	1910.91	2778.29	1950.55	1521.31	2391.33	2743.7	1494.47	1906.17	2391.11	1144.78	2357.35	1847.98	1689.54	2144.21	1982.05	2537.88	1266.8	1121.59	1298.54	1148.42	297.878
SPAG16	0.527599	0.00031131	936.474	1003.93	715.397	894.844	992.152	478.568	584.36	970.787	1112.52	946.028	754.924	807.685	910.103	719.162	1006.97	504.997	883.94	750.055	809.779	435.089	368.304	632.855	460.06	292.037
SNX1	0.527236	2.57778e-05	841.205	940.058	1154.71	1661.3	1314.84	1226.42	1640.02	1356.05	1197.36	1448.9	1295.09	1252.16	1083.73	1573.05	1507.91	1204.31	1455.15	1222.58	1472.51	688.962	863.38	895.481	441.035	551.95
CEPT1	0.52673	0.00121958	346.617	394.186	782.553	557.893	519.507	573.444	711.548	480.302	552.726	642.733	552.739	646.821	215.601	396.163	742.246	504.997	555.453	385.553	563.194	264.985	268.222	293.63	318.237	259.913
UBE3B	0.52629	0.00450006	275.672	480.008	1105.27	1029.1	765.872	873.421	1029.52	980.97	1092.6	1288.61	1104.47	971.352	518.968	1216.15	850.172	833.245	894.442	879.127	1226.92	539.373	453.708	454.124	510.217	455.578
RECQL5	0.525845	0.00333886	220.943	337.303	717.263	435.365	401.681	489.729	595.665	470.119	510.307	671.02	568.834	446.721	488.441	504.127	630.247	388.628	375.164	511.301	471.663	397.478	189.49	341.049	136.634	210.267
EIF2AK3-DT	0.525839	0.00958554	145.944	90.8124	150.168	157.07	172.723	195.334	91.8582	225.725	226.232	198.006	78.4598	206.265	152.638	186.482	134.398	142.717	182.039	151.784	122.042	137.621	50.7085	96.6609	63.9933	64.2481
ZNF146	0.521482	2.59313e-05	660.802	828.289	1187.35	1415.59	1321.53	1463.61	1186.38	1517.28	1412.66	1370.33	1293.58	1123.81	799.44	1462.41	1381.66	1387.64	1308.11	1480.72	1088.88	592.37	765.966	596.38	681.442	613.278
LINC00261	0.520902	0.0054543	332.428	612.734	972.828	1145.11	1288.06	852.492	985.709	1030.19	1090.03	919.313	833.384	879.429	776.545	811.51	1062.97	619.17	1460.4	431.531	1010.85	614.595	551.122	350.168	351.098	476.02
ZNF91	0.520284	0.00347088	7453.28	6228.13	6480.55	8879.36	11367.6	5769.32	5410.45	9879.29	9250.44	4011.98	6341.67	5143.18	4002.93	10269.5	6557.01	4797.47	9805.61	7825.17	4410.02	4034.61	2547.44	3060.32	4630	4062.23
ELMOD2	0.519069	0.00695843	338.509	219.546	302.202	496.629	436.493	364.158	381.565	386.957	515.449	361.439	282.657	594.133	248.036	500.558	752.428	436.932	486.604	294.704	533.684	102.575	294.91	246.212	191.98	251.152
SIRT5	0.518942	0.00428157	93.242	80.833	83.9449	166.846	115.149	170.219	87.6186	156.141	159.391	177.577	115.678	148.533	116.386	142.315	145.598	135.032	163.952	146.244	152.553	118.816	51.3758	83.8944	48.4273	40.8852
KLF12	0.518844	4.02653e-05	277.699	525.913	562.431	679.769	677.502	590.187	545.497	599.105	697.977	502.872	581.407	698.947	517.06	654.919	586.466	470.965	585.209	592.178	630.718	315.418	306.92	437.71	224.841	210.267
MMAB	0.517087	0.00711707	289.861	440.091	379.617	237.887	490.051	235.796	210.567	369.985	321.995	278.151	303.277	266.239	206.061	325.675	299.342	257.988	424.758	576.113	302.104	302.596	142.785	109.427	195.439	87.6111
TIPRL	0.51538	0.00228689	231.078	329.32	499.006	406.036	520.846	453.453	262.149	307.19	454.392	275.008	483.836	423.74	198.429	462.191	571.193	499.508	312.734	384.445	415.143	245.325	281.566	136.784	148.741	198.585
HELQ	0.515162	0.00578242	216.889	198.59	136.177	190.309	211.552	171.615	137.787	201.964	222.376	232.578	190.114	258.392	219.417	196.743	257.597	220.662	190.208	129.626	217.075	108.558	192.826	114.899	31.1319	55.487
SREBF1	0.514627	0.00738882	1856.73	3077.64	6358.36	4690.6	5374.49	3615.07	4154.11	4351.57	5104.36	5666.74	7398.86	5368.5	5225.94	5435.2	5622.33	3395.56	5901.68	6035.9	6374.7	2943.9	1666.04	4152.77	3033.63	1068.86
CCDC91	0.514606	0.00757755	368.914	551.86	956.972	1061.69	996.169	1088.29	1082.51	1384.9	946.061	693.02	578.39	677.648	665.882	986.393	1010.02	1161.49	633.636	857.523	701.242	172.668	392.324	476.009	607.071	581.154
MMUT	0.514432	0.00679336	417.562	463.043	687.415	920.262	773.905	819.006	724.973	721.302	793.097	425.87	618.123	619.356	368.239	834.709	368.578	753.104	586.376	425.438	870.801	241.051	340.948	472.362	138.364	464.339
FAM217B	0.513483	0.00745048	421.616	322.334	336.712	335.648	310.633	273.467	221.166	319.07	359.272	323.724	273.101	335.741	230.865	354.673	258.615	417.172	206.544	367.272	343.118	239.342	194.16	224.326	119.339	23.363
CMTR2	0.513476	0.000337408	535.128	293.394	760.168	602.211	694.908	452.058	529.951	531.218	518.02	436.87	647.294	456.81	328.171	521.972	569.157	512.682	578.791	460.337	521.68	285.5	240.198	233.445	166.037	429.294
RBL2	0.513466	8.11826e-05	780.395	925.089	1133.26	1649.56	1436.68	1575.23	1534.03	1247.43	1631.83	1398.61	1237.75	1398.46	1205.84	1510.15	1450.89	1502.92	1202.51	895.745	1876.15	644.513	775.974	662.036	453.141	928.678
MIA2	0.51308	0.000276199	2089.84	1915.04	2357.92	3486.18	3980.66	2385.86	2813.69	2841.08	2540.61	2684.08	2182.29	3336.68	1803.03	2864.15	1939.61	2037.55	2842.03	1680.15	3165.09	744.523	1327.76	1426.2	1599.83	1518.59
PRKAG2	0.513057	0.00554945	314.185	364.247	1292.75	1076.03	1158.18	998.992	680.458	1031.89	1071.39	732.307	1090.39	887.277	1079.91	1127.82	1090.46	790.43	701.317	806.005	1013.85	600.918	317.596	434.062	366.664	622.039
PTPRF	0.51304	0.00975218	2053.35	3133.53	5024.57	4536.14	4069.03	2943.96	6497.91	3864.48	4923.76	4437.85	6938.16	4132.03	2491.81	4848.09	8818.37	2647.94	5584.87	5437.62	7974.75	2832.78	2655.53	1969.69	1767.6	2975.86
DCBLD1	0.511844	0.00197978	472.291	422.128	928.057	1062.99	898.426	761.801	1018.92	797.675	1131.8	638.019	1070.27	904.652	568.576	1108.19	881.735	568.671	719.988	676.933	1129.39	594.08	494.408	393.939	387.419	245.311
CISD1	0.511364	0.00882491	162.16	258.466	218.257	381.27	503.44	312.534	289.707	225.725	372.769	119.432	283.662	248.303	95.3986	252.956	279.997	284.335	243.886	312.985	292.601	137.621	172.142	173.26	103.773	102.213
NARS1	0.511329	0.00284465	1499.98	963.01	2895.17	2477.93	2510.51	2337.03	2894.24	2562.74	1821.42	1188.04	2760.68	2021.17	1152.42	2240.02	1855.11	2315.3	1986.09	2287.83	1452.5	714.605	948.784	796.997	1423.42	1401.78
LNPK	0.510042	0.00948023	458.102	518.928	1597.75	894.844	1048.39	1213.86	761.717	1008.13	987.837	702.449	1695.94	906.894	450.281	1008.7	1308.35	1231.75	1007.63	1146.69	859.297	581.258	479.73	300.926	795.592	365.046
CLPB	0.509496	0.000679877	441.886	404.165	805.871	550.072	607.877	586.001	674.098	526.126	771.888	597.16	1168.35	636.171	461.729	573.277	630.247	597.214	708.319	484.711	636.72	364.996	301.582	483.305	238.678	198.585
AGL	0.509246	0.00698361	198.646	177.633	397.339	529.216	396.325	267.886	459.998	356.408	417.758	249.865	423.482	506.695	215.601	385.01	456.14	384.237	350.075	202.194	485.668	100.011	184.152	149.551	242.137	251.152
PPP1R21	0.508927	0.00597418	462.156	328.322	340.443	720.829	635.995	682.273	573.054	697.541	854.797	627.018	620.134	765.647	501.797	799.019	723.919	481.943	566.538	339.021	845.292	237.632	360.298	260.802	551.726	134.337
MRTFB	0.508818	0.00203225	849.313	1168.59	1995.09	1740.16	1689.74	1462.21	1451.36	1630.99	1556.63	1928.2	2346.75	1665.82	1013.13	1258.98	2206.37	1151.61	1825.06	1248.06	1428.99	978.736	790.653	625.56	1215.87	347.524
CDC42BPA	0.508235	8.3305e-07	4161.43	4975.72	6453.5	7347.11	6667.9	4276.41	5185.75	7213.02	6411.62	4521.13	7200.2	5918.35	5991.03	6847.65	5613.17	4878.71	5978.12	5603.81	6604.78	2188.27	3101.23	3428.73	3633.78	2610.81
EPRS1	0.508039	0.00281073	2225.65	2228.4	3436.14	3916.98	5170.97	4217.81	2728.9	4638.39	4113.95	2724.94	2407.61	5339.91	1795.4	3638.19	2943.53	4459.34	3854.33	2676.16	2907	933.432	2209.16	1522.87	1686.31	2400.54
AL021368.2	0.507923	0.00653143	283.78	217.551	622.125	483.594	337.412	291.605	385.098	432.781	444.109	790.452	278.633	464.097	312.907	339.505	331.923	211.879	294.063	228.783	425.147	229.939	208.172	224.326	166.037	125.576
MINDY1	0.507674	0.0085616	261.483	381.212	1039.05	805.555	538.252	683.668	825.311	466.725	645.275	432.156	900.276	501.09	631.539	638.412	645.52	702.605	597.462	487.481	895.809	268.404	198.164	264.45	250.784	645.402
SIL1	0.507388	0.00196612	1210.12	868.206	831.987	1844.44	1889.24	1485.93	1743.19	1673.42	1465.37	1634.33	1211.1	2094.6	736.477	1713.59	1637.22	1081.35	2252.15	1445.82	1976.68	533.39	812.671	1066.92	581.128	855.668
WDR7	0.505677	0.00617997	1974.3	1622.65	1600.55	2878.75	2675.2	2109.6	2532.46	2674.76	2719.92	2148.21	1753.78	2351.31	1925.14	2936.43	1892.78	1899.23	2845.53	1259.14	2232.77	692.381	1455.2	1564.81	1594.64	280.355
BABAM2	0.505662	0.00599773	101.35	238.507	454.235	285.464	294.566	396.248	317.971	359.802	363.128	385.011	582.916	321.168	286.196	308.276	426.613	297.509	345.991	509.639	289.6	239.342	208.172	180.555	159.118	78.85
GTF2E1	0.505426	0.000619334	204.727	223.538	235.978	228.11	265.109	182.777	173.117	217.239	214.021	202.72	205.203	208.507	70.595	273.924	172.071	219.564	238.051	318.524	213.574	117.106	119.432	82.0706	84.7478	140.178
CCDC7	0.505136	0.00454044	237.159	279.423	554.969	535.733	618.589	333.463	389.338	799.372	849.012	666.305	336.472	734.259	488.441	502.342	690.319	397.411	616.716	366.164	472.663	216.262	225.52	324.635	262.891	286.196
MAVS	0.505117	0.00284245	545.263	1071.79	2127.54	1008.9	1096.59	1255.72	1269.06	880.837	1174.22	1507.04	2377.94	1189.95	948.262	1173.77	1643.33	1197.72	1114.99	1486.82	1560.04	949.673	445.701	581.789	534.43	765.137
PDZRN3	0.505086	0.00110009	851.34	879.184	1109.01	1326.95	1249.23	824.587	1077.57	1500.31	1647.89	1238.32	1305.65	776.297	1133.34	1452.6	818.609	916.68	1861.23	1422	1831.63	693.236	915.423	598.203	378.771	493.542
R3HDM2	0.504567	0.00600477	739.855	913.113	4160.87	1684.76	1645.55	1970.08	1806.07	2143.54	2004.59	1610.76	3085.58	1992.03	1782.05	2227.53	1899.91	1755.41	1658.19	3055.06	1757.61	1297.57	856.04	800.644	1049.84	1027.97
RASA1	0.503481	0.00122546	318.239	561.839	976.559	1044.09	868.97	721.339	777.969	877.442	894.002	1063.89	862.052	899.608	362.515	982.824	987.625	724.561	965.041	735.098	1066.87	372.689	342.95	370.23	551.726	446.817
PPID	0.503395	0.0054074	843.232	342.293	940.183	875.944	520.846	863.654	943.313	728.09	606.07	410.155	588.952	353.678	284.288	1003.35	478.54	643.322	771.332	634.833	599.707	276.952	471.723	313.692	300.941	280.355
BICRAL	0.502095	0.00252903	648.64	896.149	1979.23	1596.12	1273.33	1435.7	791.394	1722.64	1645.97	1104.75	2158.15	1255.53	946.354	1746.6	1694.23	1625.87	1392.13	1439.18	1369.97	923.175	813.338	556.256	868.233	362.126
RASSF6	0.501462	0.00351038	447.967	529.905	608.134	767.754	562.353	382.296	1042.24	487.091	687.051	276.58	376.205	462.415	333.895	366.719	607.847	428.15	472.601	356.747	803.777	282.081	285.569	313.692	240.407	195.665
EARS2	0.500771	5.92285e-06	198.646	252.478	410.397	331.086	345.446	322.301	437.387	291.915	416.472	389.726	485.344	328.455	297.644	309.614	334.978	312.879	332.571	321.294	400.638	186.344	174.811	180.555	179.873	134.337
ZNF182	0.500285	0.00296986	162.16	178.631	469.159	411.25	294.566	339.043	283.347	393.746	380.481	419.584	196.653	313.321	202.245	356.012	246.397	215.173	320.319	205.517	350.621	149.588	144.786	217.031	153.93	87.6111
ALDH9A1	0.499724	0.00572769	370.941	647.662	541.911	905.924	792.65	729.711	686.11	614.379	740.395	403.869	598.508	695.024	364.423	802.142	717.81	797.017	986.629	384.999	1206.92	281.226	612.506	198.793	318.237	292.037
POLH	0.499137	0.00947532	310.131	288.404	856.238	252.877	238.331	470.196	322.917	280.035	307.213	493.443	629.187	337.983	351.067	302.922	434.759	459.986	289.979	395.524	489.169	327.385	174.144	202.441	193.709	81.7703
ZNF512	0.496928	4.50097e-05	498.642	415.142	899.143	664.779	732.398	662.739	795.634	656.809	778.958	660.019	1023.5	627.764	520.876	741.468	937.735	678.453	858.851	1040.88	842.291	307.725	384.317	388.467	463.519	292.037
DNPEP	0.496756	0.00392579	318.239	387.2	844.113	273.081	400.342	502.287	413.362	366.591	483.956	704.021	766.995	448.403	372.055	384.564	296.287	487.432	292.313	523.488	339.117	240.196	328.938	238.917	174.684	134.337
ZNF33A	0.495578	0.000199731	1181.74	1560.78	2360.72	2425.14	3253.62	2081.7	2341.68	2374.36	2491.12	2134.06	2340.72	2133.28	1331.76	2396.61	2482.3	2103.42	2293.58	3303.23	2228.77	748.797	1041.53	1165.4	1729.55	902.394
ZFP62	0.495447	0.00625721	322.293	274.433	853.44	666.734	602.521	479.963	729.92	505.76	540.514	644.305	486.853	498.848	152.638	495.65	780.936	403.998	580.541	401.064	634.219	249.599	220.849	193.322	259.432	394.25
ZFAND2B	0.494372	0.00820313	117.566	202.581	502.737	309.578	310.633	541.353	309.492	359.802	328.422	438.441	545.195	308.277	265.208	676.779	377.741	511.584	296.98	321.848	316.609	214.553	193.493	204.265	96.8547	207.346
ACOT13	0.493287	0.00630664	354.725	330.318	875.825	1115.13	1039.01	954.345	964.511	1123.53	885.004	443.156	1011.93	644.018	385.41	906.982	924.498	1001.21	959.206	991.026	724.25	590.661	357.629	273.569	332.073	476.02
EIF2B3	0.492141	0.00157085	123.647	128.734	225.719	269.822	273.143	276.258	276.281	286.824	280.219	224.721	218.279	246.061	127.834	223.065	258.615	262.379	264.89	249.834	260.59	57.271	103.419	114.899	110.691	207.346
ZNF354C	0.491632	0.00786912	358.779	232.52	247.171	477.728	496.745	277.653	423.961	444.661	437.682	381.868	380.228	374.416	70.595	417.578	283.051	316.172	359.411	391.646	332.615	242.761	116.096	94.8371	197.168	219.028
CDC26	0.4913	0.00234209	111.485	113.765	190.275	220.289	148.622	125.572	164.638	108.62	158.105	133.575	135.293	117.145	78.2269	150.346	97.7443	147.108	166.286	108.021	173.56	109.413	82.0678	62.0089	55.3455	23.363
DENND11	0.491296	6.92511e-05	869.583	843.258	1887.83	1790.34	1462.12	1460.82	1286.02	1632.69	1692.88	1455.19	1872.98	1594.63	1356.57	1498.1	2071.98	1326.17	1588.76	951.695	2239.77	801.794	812.004	829.825	653.769	633.72
PIK3R2	0.490914	0.00455501	1587.14	1199.52	2856.92	2130.55	2055.27	1771.96	1803.25	1977.22	1943.54	1327.9	5035.51	1641.15	1822.11	1933.97	2160.56	2067.19	1428.31	1999.22	2498.36	1370.23	1174.3	1216.47	888.987	411.772
ATP2C1	0.490891	0.000470111	944.582	994.944	1546.45	2212.67	1756.68	2477.95	2293.63	1653.05	1826.57	1895.2	1322.25	1856.95	1129.52	2086.1	1974.23	1866.29	1808.72	1553.84	2647.91	759.909	1196.99	1110.69	617.449	683.366
PPIP5K1	0.490585	0.00568331	1193.9	1003.93	1870.11	1414.94	1666.98	1379.89	1376.46	1768.46	1678.1	1887.34	1854.87	1587.34	1867.9	1660.05	1481.44	1367.88	1437.64	1714.49	1913.66	731.701	846.032	862.653	1333.48	108.054
PREB	0.489731	0.000205863	233.105	351.274	607.201	352.593	471.306	442.291	467.064	395.443	562.366	414.869	649.808	418.135	288.104	411.332	464.286	481.943	529.197	382.229	410.642	222.246	330.273	151.375	159.118	204.426
DNAJC6	0.489235	0.00448301	389.184	783.381	1233.06	1003.69	827.463	1237.58	623.223	855.379	886.932	531.159	1412.78	969.11	509.429	1041.27	932.644	1281.16	969.125	966.098	1140.89	547.921	503.082	395.763	639.933	172.302
COA4	0.488766	0.00893831	143.917	107.777	276.085	155.115	215.569	145.105	207.741	132.38	154.249	136.718	287.686	110.419	89.6747	210.573	324.796	165.771	121.943	201.64	121.542	135.057	74.7284	74.7754	51.8864	87.6111
LARP4B	0.485697	0.00089982	312.158	693.567	1635.99	1186.83	922.527	1195.72	1158.83	972.484	1167.15	1354.61	1480.17	1137.82	868.127	1076.51	1433.58	1104.41	1084.65	820.962	1169.9	412.009	475.726	523.428	565.562	686.287
DNAJC3-DT	0.485549	0.00612236	129.728	151.687	289.144	191.613	204.857	192.543	156.159	264.76	199.881	154.005	250.971	211.31	198.429	205.666	216.87	217.368	221.714	185.575	133.046	157.282	145.453	94.8371	19.025	55.487
ARMCX5-GPRASP2	0.484682	2.96501e-05	192.565	221.542	276.085	338.255	324.023	179.986	260.736	263.063	282.147	377.154	316.354	336.302	211.785	301.138	221.961	276.651	209.462	275.316	267.592	147.024	160.799	151.375	117.609	67.1685
ATIC	0.484437	0.004988	204.727	172.643	720.061	432.106	508.796	627.858	516.526	459.936	444.109	402.298	540.166	441.116	217.509	443.899	455.122	625.757	487.188	419.344	431.149	168.394	180.149	145.903	219.653	385.489
GTF2H1	0.484102	0.00464785	222.97	206.573	306.865	393.002	494.068	506.472	599.198	397.14	422.899	576.731	305.792	354.238	162.178	435.423	419.486	548.91	418.34	209.949	350.121	194.892	243.534	149.551	108.962	236.55
NIPSNAP1	0.483357	0.00134652	251.348	210.565	219.189	535.082	338.751	456.244	387.924	515.943	483.956	226.292	496.912	302.111	436.926	589.338	532.503	483.041	442.262	337.359	450.155	206.859	156.796	140.432	250.784	227.789
DCAF17	0.483354	0.000550603	289.861	172.643	336.712	295.24	445.866	209.286	358.954	453.147	371.483	372.44	410.405	369.372	190.797	445.238	370.614	272.259	322.069	206.625	416.644	186.344	202.167	133.137	119.339	157.7
DIAPH2	0.483233	0.000646091	356.752	578.804	1415.87	847.919	788.634	819.006	799.167	814.647	1011.62	746.451	1394.67	733.138	648.71	1001.56	808.427	587.334	757.913	1033.13	585.702	343.626	351.624	372.053	486.003	452.657
RRAGB	0.482937	0.000860293	188.511	211.563	249.037	314.141	274.482	315.324	285.467	227.422	262.223	287.58	353.069	247.182	188.889	277.047	196.507	273.357	203.627	361.733	237.082	174.377	148.122	96.6609	169.496	29.2037
AKAP6	0.482734	0.0075911	1495.93	1416.07	1058.64	1012.81	951.984	858.073	546.203	1274.58	1235.92	1860.63	995.836	1131.1	656.342	1183.58	1252.35	811.289	798.755	1176.6	598.206	595.79	433.024	734.988	688.36	122.656
GRAMD2B	0.482494	0.000102606	674.991	335.307	446.773	566.365	514.152	346.02	389.338	368.288	496.168	399.155	551.231	334.62	335.803	560.339	391.995	279.944	342.49	326.28	358.124	154.717	288.238	202.441	167.766	201.505
MRPL57	0.482178	0.00492181	192.565	246.491	455.168	303.061	392.308	288.815	268.509	295.309	399.762	160.29	510.995	218.036	272.84	390.364	568.139	304.096	343.074	618.768	288.6	227.374	202.834	93.0133	167.766	131.417
CKAP5	0.482137	1.09512e-05	2422.26	1189.54	2199.36	2238.09	1849.07	1893.34	1707.86	2000.98	1957.03	1598.19	1940.87	1762.78	1350.84	2289.54	2534.23	2167.1	2300.58	1486.82	2066.21	729.992	971.469	1014.03	1376.72	592.835
SMIM7	0.48184	0.000120155	602.019	370.235	519.526	407.34	522.185	429.734	276.988	512.549	472.388	454.156	414.932	466.899	337.711	435.423	539.63	442.421	413.089	627.077	653.726	291.484	308.255	165.965	242.137	105.133
GOPC	0.48179	0.000264654	895.934	565.831	1073.56	1328.91	1305.46	1012.94	1081.1	1233.85	1185.79	1089.03	1262.4	1028.52	581.931	1275.93	1447.84	919.973	1112.07	900.731	1194.91	677.849	607.168	414.001	652.039	236.55
DNAJC24	0.481709	0.00078666	326.347	378.219	251.835	394.957	428.46	327.882	225.406	434.478	483.956	455.728	345.525	385.066	314.815	358.689	402.177	299.705	382.749	301.906	414.643	205.15	248.872	258.978	76.1001	75.9296
CEP63	0.481296	0.00012688	670.937	594.771	1429.86	1450.78	1037.68	1170.61	1456.31	1630.99	1145.3	1125.18	1280	928.193	938.722	1375.42	927.553	1349.22	1466.82	855.307	1039.86	528.261	531.773	377.525	600.153	738.853
HACD3	0.480484	0.000565551	2029.03	1602.69	3144.2	2904.17	2940.3	2642.59	3278.63	2803.74	2511.05	1291.75	3234.46	2222.96	1780.14	2975.24	2973.06	2397.64	2791.27	2825.73	3071.06	1041.14	1439.19	1491.86	1783.16	487.702
AC046134.2	0.480358	0.00352243	158.106	513.938	589.48	606.774	504.779	513.449	510.166	660.203	646.561	1010.46	549.219	632.248	475.085	679.456	633.302	464.378	710.653	652.559	393.136	340.207	220.182	257.155	434.116	122.656
CYP4V2	0.480244	0.00356229	926.339	1265.39	3653.47	2797.94	2059.28	971.087	2542.35	2488.07	2012.31	2080.63	2977.45	2167.47	2188.44	2886.01	3155.31	1476.57	2492.54	1436.96	2803.47	1019.77	980.81	1634.12	849.208	873.19
CBFA2T2	0.479973	0.00234765	1023.63	774.4	2647.06	1654.13	1733.92	1466.4	1540.39	1851.62	2045.09	1728.62	2527.81	1561.56	1640.86	1941.56	1931.47	1417.29	1543.83	1589.3	2193.26	1130.89	828.017	849.887	1087.89	239.47
CPNE1	0.478689	0.000648964	210.808	585.79	558.7	560.5	471.306	588.792	566.695	386.957	583.576	630.161	809.243	465.218	564.76	580.861	567.121	508.291	508.776	962.774	720.249	302.596	189.49	233.445	219.653	429.294
ZNF334	0.478616	0.00738882	198.646	227.53	514.862	757.978	641.351	602.744	818.951	833.316	869.579	606.589	633.211	644.018	621.999	725.407	799.263	470.965	592.211	391.646	693.739	314.563	216.179	390.291	423.739	119.735
INCENP	0.477549	0.000925346	441.886	235.513	485.015	483.594	449.883	346.02	811.885	532.915	415.187	355.153	395.317	289.78	501.797	612.09	287.124	413.878	515.194	348.438	264.091	155.572	279.564	180.555	245.596	163.541
POGZ	0.477454	0.000414491	1260.79	1634.62	5213.91	2659.77	2219.96	2346.79	2867.39	2851.26	3072.13	3048.66	4899.72	2675.84	3092.82	3133.62	3466.87	2420.69	2221.81	3140.93	3286.13	1325.78	1432.52	1318.6	1463.2	1436.82
GABPB2	0.477329	0.00395659	188.511	231.522	395.474	662.824	405.698	590.187	686.817	650.02	630.493	806.167	454.162	478.67	438.834	533.125	703.555	553.301	409.005	386.107	765.264	369.27	194.828	313.692	207.546	163.541
MACROH2A2	0.476817	0.00272937	125.674	109.773	389.877	255.484	235.653	286.024	281.228	261.366	255.796	152.433	363.631	177.119	270.932	222.173	343.123	223.955	239.801	316.308	295.102	93.1722	123.435	186.027	134.905	64.2481
DNAH14	0.476447	0.00202125	439.859	581.798	542.844	969.143	1175.59	569.258	618.277	1303.43	1155.58	1104.75	744.362	1001.62	797.532	1000.67	1158.68	625.757	883.356	398.294	705.243	340.207	274.226	368.406	461.789	540.268
TTC14	0.476256	0.009017	666.883	465.039	1989.49	1975.44	1681.7	1035.27	2398.91	1921.21	1847.77	1857.48	1352.93	1788.57	1144.78	1855.01	1851.03	974.864	1786.55	808.775	1659.07	380.382	508.42	802.468	916.66	1042.57
VDAC3	0.475686	0.000783194	328.374	356.264	737.782	568.972	664.113	545.539	515.819	400.535	520.59	309.581	689.541	397.397	186.981	448.807	663.847	640.029	600.379	665.854	456.658	243.616	284.902	207.912	240.407	236.55
SLC22A15	0.475175	0.00148545	393.238	257.468	421.59	428.196	467.289	523.215	281.228	471.816	459.534	284.437	425.494	382.263	240.404	479.144	195.489	577.453	467.934	172.834	427.147	147.024	149.457	248.036	228.3	148.939
VLDLR	0.475048	0.00148545	847.286	1425.06	1825.34	2322.82	2503.81	2339.82	3191.01	1574.98	1806	2830.23	1997.2	2568.23	1057.02	2430.52	2461.93	2385.56	2345.5	1455.24	2893.5	681.269	1195.65	1145.34	1343.86	665.844
AL356599.1	0.474917	0.00630664	202.7	172.643	409.465	323.917	282.516	239.981	112.35	274.943	269.936	279.723	119.199	246.621	99.2145	292.661	182.252	221.76	320.319	293.596	224.077	149.588	128.106	96.6609	143.552	46.7259
SRGAP3	0.474362	2.48234e-06	1254.71	886.169	1124.86	957.412	689.552	779.939	895.971	1096.38	1199.29	1118.89	1101.46	995.454	1043.66	881.107	795.191	800.311	918.364	1434.74	1012.85	548.776	367.637	671.155	468.707	309.559
PFKM	0.473629	0.00070249	364.86	639.678	549.373	754.068	590.471	978.064	827.431	568.555	892.716	531.159	831.372	627.764	767.005	860.139	865.444	922.169	577.624	417.682	905.813	395.768	378.98	430.415	337.262	128.496
CYP2U1	0.47282	0.00103605	636.478	666.623	1550.18	1253.3	1736.6	1178.98	1189.92	1008.13	1146.58	1092.18	1238.26	1305.97	654.434	1601.61	1289	1139.54	1572.42	1453.02	1995.69	693.236	691.238	787.878	473.896	297.878
PCCB	0.472071	0.000435646	330.401	371.233	415.994	426.24	524.863	387.877	521.472	361.499	471.745	298.58	442.091	325.092	349.159	419.808	401.159	323.857	502.941	253.711	501.673	339.352	153.46	184.203	195.439	64.2481
TAGLN3	0.47201	0.00965881	259.456	462.045	225.719	282.857	141.927	315.324	152.626	293.612	330.993	152.433	167.985	214.673	360.607	188.267	293.233	375.454	313.901	252.604	529.183	180.361	113.427	169.613	150.471	40.8852
ADAL	0.470794	0.00956946	52.702	80.833	168.823	189.657	204.857	122.781	115.883	222.331	199.881	105.289	138.311	146.852	97.3066	163.73	202.616	215.173	138.28	130.179	117.04	138.476	59.3824	58.3613	34.591	52.5667
ZNF180	0.470423	0.00562639	158.106	110.771	115.657	187.05	228.958	64.1811	162.518	169.718	190.883	210.578	196.15	117.706	76.3189	147.669	209.743	74.6517	161.035	90.2947	199.569	92.3175	78.7317	41.9472	72.641	67.1685
SMARCA1	0.469989	0.00175567	2519.56	2330.19	1735.79	4754.47	4624.69	2750.02	2959.95	3752.47	2673.65	2310.07	2272.32	2757.68	2854.33	2810.17	3240.83	2119.89	3880	2389.76	3217.61	647.932	1632.68	2037.17	1983.79	616.198
FBXL4	0.469655	0.00214586	204.727	390.194	508.333	706.49	534.236	513.449	478.369	668.689	733.326	488.729	696.582	679.33	343.435	680.794	779.918	612.583	635.97	498.006	731.753	347.045	208.172	260.802	420.28	105.133
SOX6	0.469118	0.000234285	664.856	1184.55	1353.38	1408.42	1472.83	1229.21	1298.73	1535.95	1718.59	1522.76	1565.17	1252.72	2096.86	1468.21	1078.24	885.941	990.129	1092.95	1056.86	557.324	503.749	860.829	833.642	312.48
MMAA	0.468178	0.00163823	139.863	216.553	335.78	211.817	194.146	142.315	262.149	95.0421	179.957	168.148	220.291	197.297	112.57	214.142	242.324	125.151	240.385	239.863	196.568	133.347	56.7135	122.194	72.641	75.9296
RNF20	0.468095	0.00161397	1461.47	764.421	1802.95	2294.14	1638.86	2092.86	3239.06	2017.95	1563.06	1222.61	1571.71	1337.36	1299.33	2437.65	1973.21	1706.01	2114.45	1611.46	1940.67	508.601	1010.17	952.019	1311	414.692
PCDHA10	0.467961	0.00852629	672.964	409.155	207.064	614.594	502.101	549.725	612.624	678.872	942.205	996.315	683.003	964.626	456.005	768.682	525.376	201.999	669.811	550.077	524.181	288.065	151.458	401.234	396.066	183.983
SNX27	0.467674	0.0016828	646.613	775.398	1950.32	1905.7	1234.5	1635.22	2282.32	1732.82	1596.48	1384.47	2738.55	1417.51	1112.35	1885.35	1918.23	1547.93	1804.05	1392.09	2032.2	873.597	878.059	702.16	1001.41	353.365
KDM1B	0.467634	0.000635161	559.452	385.204	1095.01	868.123	686.874	820.401	570.934	840.104	1099.67	608.161	1229.2	581.802	444.557	734.776	722.901	991.331	759.663	695.214	662.729	457.313	475.726	206.088	328.614	292.037
CUL7	0.4676	0.000890044	1056.07	881.179	1488.62	1869.2	1314.84	1132.94	1404.02	1685.3	1463.44	1496.04	1580.76	1281.31	1562.63	1485.17	1500.78	907.897	1447.56	1158.32	1802.12	701.784	679.895	1276.65	338.991	259.913
ATP10D	0.466136	0.00382891	496.615	433.105	494.342	1072.77	946.628	620.882	753.237	843.499	924.209	1090.6	889.714	1142.31	440.742	758.867	941.807	567.573	854.183	560.049	1185.41	259.002	452.374	532.547	468.707	125.576
GLMP	0.465835	0.0091204	200.673	189.608	484.082	378.011	267.787	306.953	324.33	266.457	283.433	201.149	785.604	306.595	230.865	367.165	440.868	227.249	339.573	435.409	248.586	321.402	121.434	105.78	108.962	108.054
ABHD15	0.465254	0.00372682	413.508	643.67	442.11	598.301	680.18	410.201	922.822	407.323	705.689	433.727	605.549	601.98	446.465	650.458	369.596	484.139	551.368	511.855	653.225	473.554	368.304	196.969	176.414	61.3278
BBS2	0.464652	1.15977e-05	703.369	459.052	814.266	751.461	630.639	761.801	592.839	916.478	790.526	854.882	1028.02	751.635	835.692	841.847	964.207	817.876	609.714	949.479	727.251	417.993	280.899	510.661	413.362	181.063
ABR	0.46416	0.000963111	1165.52	2246.36	4641.22	2908.08	3637.89	4053.17	2649.76	3238.22	3545.8	5486.02	5242.22	4429.66	2816.17	3418.25	3406.8	3452.64	3686.29	3660.54	4173.94	1934.39	1869.54	1548.4	2149.83	779.739
PURA	0.463454	7.1546e-05	1414.85	2320.21	3443.61	4226.56	3546.84	2703.98	3232.7	3496.19	3177.53	3411.67	3468.33	3181.42	2293.38	3244.7	2392.7	2527.18	3609.86	2631.29	3185.1	1237.74	1343.78	1491.86	2215.55	721.331
GPD2	0.462899	0.000783194	417.562	529.905	707.935	935.252	1166.21	1099.45	1083.22	775.612	1090.03	752.736	951.577	1076.73	568.576	1063.57	1621.94	790.43	974.376	798.803	1587.55	412.864	605.166	408.529	416.821	344.604
FGGY	0.462821	0.00404743	79.053	126.738	332.981	162.284	184.773	319.51	157.572	225.725	307.855	337.867	200.676	227.564	190.797	236.003	236.215	226.151	236.884	263.683	276.095	201.731	75.3956	63.8327	91.666	90.5315
LIG1	0.46247	0.00894289	364.86	378.219	1229.33	679.769	542.269	1046.43	777.262	1150.69	620.21	1243.04	490.877	554.338	963.526	1187.6	559.993	975.962	832.595	664.746	505.174	193.183	343.617	687.569	198.898	376.728
ARNT2	0.462125	0.00365273	356.752	785.377	1473.7	859.65	1014.91	788.311	590.012	780.703	863.152	707.164	1404.23	581.242	765.097	981.932	1345	602.703	982.544	1540.55	917.817	753.071	428.354	280.864	377.041	262.833
ATP7A	0.461299	0.00202045	249.321	326.326	293.807	703.232	633.317	601.349	676.218	617.774	570.079	531.159	1021.99	735.38	476.993	685.702	740.21	587.334	649.973	868.048	760.262	275.243	375.644	218.855	402.985	146.018
FAM200B	0.460984	0.00209141	249.321	313.353	581.085	366.932	456.577	358.577	286.88	286.824	340.633	168.148	421.47	265.679	171.717	292.215	359.414	363.378	246.22	457.013	285.098	292.339	138.781	124.018	93.3956	105.133
CBX5	0.460453	0.00233214	1960.11	3303.18	5568.34	3969.77	5017	4491.28	3171.23	4427.94	4273.34	2726.51	6604.71	3838.89	2270.49	3666.74	4375.08	3645.86	3475.08	6635.83	4803.66	2935.35	2444.69	1023.15	2210.36	855.668
MPP6	0.459372	0.000159432	1489.84	1871.13	3053.73	2882.01	2995.2	2344	2316.95	2618.75	3239.23	2267.64	3278.72	2224.08	1705.73	3287.09	3190.94	2257.12	2844.94	2054.62	2394.83	971.043	1249.03	519.78	1105.18	2006.29
LPCAT4	0.458898	0.00128875	143.917	130.73	380.55	226.155	223.602	209.286	266.389	196.873	215.306	199.577	486.35	211.31	303.368	181.129	204.652	230.542	174.454	209.949	263.591	171.813	84.7367	103.956	95.1251	78.85
ADH5	0.458121	0.00033853	358.779	430.111	330.183	601.56	587.793	728.316	610.504	505.76	579.719	322.152	746.374	453.447	221.325	662.949	626.175	642.225	542.617	442.056	471.163	238.487	238.197	155.022	221.382	341.683
ZNF862	0.457793	0.0098621	235.132	279.423	694.877	447.748	388.292	616.696	433.853	432.781	693.478	724.45	977.73	454.568	601.011	426.946	654.683	590.627	319.152	421.56	662.729	474.409	260.215	233.445	172.955	61.3278
SPICE1	0.457684	0.00283771	348.644	207.571	323.654	630.888	589.132	325.091	467.77	578.739	615.711	872.169	510.492	633.369	482.717	525.541	612.938	349.107	417.173	489.142	393.136	229.939	202.167	293.63	328.614	70.0889
VEGFB	0.457425	0.00929138	535.128	933.072	2273.04	1141.2	1122.03	1448.26	1426.63	1147.29	1575.91	759.022	2735.53	915.862	891.023	1604.28	1495.69	1617.09	1166.92	2003.1	1240.43	940.27	934.105	227.974	352.828	674.605
RNF2	0.457109	0.000369112	350.671	539.885	753.639	757.326	872.987	506.472	450.105	653.415	856.082	348.867	627.176	424.301	396.858	716.931	697.446	655.398	662.226	598.272	615.713	331.659	451.039	180.555	217.923	189.824
DPH6	0.457001	0.00526206	139.863	268.445	756.437	677.162	585.115	372.529	287.587	639.837	658.772	628.59	606.052	559.382	375.87	580.415	604.793	357.889	494.189	408.819	354.622	288.919	179.482	226.15	325.155	102.213
ATRN	0.456991	0.00197544	585.803	1049.83	1806.68	1694.53	1792.84	1578.02	2289.39	1498.61	1723.73	1206.89	1893.09	2045.84	1030.3	1614.99	2442.59	1527.07	1684.45	860.292	2129.23	947.109	1070.22	756.873	546.537	332.922
GARS1-DT	0.456986	0.00131159	3241.17	2059.74	4019.1	2868.32	2578.79	2688.63	3645.36	3110.93	3257.87	4261.84	2655.56	2826.62	3325.6	2807.05	2900.77	2541.45	2613.89	1973.19	2946.02	1437.76	1434.52	1703.42	1949.2	239.47
CASP8AP2	0.456873	0.000205892	604.046	617.724	1167.77	999.775	1163.54	703.201	1238.67	1079.41	1134.37	1001.03	562.295	876.066	488.441	953.38	765.664	619.17	923.032	614.336	799.776	368.415	476.393	209.736	442.764	464.339
TFCP2	0.456869	0.00249861	166.214	206.573	692.079	476.425	357.496	422.758	359.66	459.936	504.523	392.869	673.447	423.18	291.92	689.717	680.138	462.182	560.704	659.761	515.178	246.18	204.169	127.665	217.923	289.117
RAP1GAP2	0.456784	0.00141581	3293.87	5127.41	13106.6	9506.34	7253.02	8868.15	9520.05	9468.57	8252.97	8837.97	17515.7	8093.67	7855.12	10567	8981.28	6272.94	10638.2	14051.6	13039.5	6358.79	4974.78	3824.49	3320.73	3183.2
ZBTB26	0.456095	0.00427605	200.673	74.8454	229.449	157.07	216.908	270.677	283.347	173.112	169.031	237.293	146.861	182.164	95.3986	180.237	313.596	276.651	154.617	179.481	232.58	130.783	126.771	94.8371	53.616	37.9648
ZNF322	0.455588	0.00104199	297.969	390.194	679.021	657.61	614.572	438.106	511.58	548.189	647.203	652.162	547.71	563.306	141.19	711.577	500.94	521.464	607.38	458.675	704.743	264.985	235.528	167.789	377.041	175.222
PIGN	0.455498	0.0016078	222.97	269.443	783.486	715.615	741.771	604.139	663.499	706.027	769.96	870.597	358.602	789.749	452.189	707.562	553.884	486.334	804.589	409.927	629.717	354.738	186.154	229.798	356.287	256.993
USP5	0.455223	0.0055419	449.994	430.111	1161.24	488.156	552.981	742.268	845.096	465.027	599.643	421.155	1443.46	479.23	494.165	621.459	638.393	737.735	550.201	407.157	814.781	353.884	470.388	341.049	188.521	116.815
LZIC	0.454988	0.000915242	190.538	246.491	428.119	707.142	488.712	548.33	499.567	453.147	483.314	347.296	598.508	369.932	238.497	585.769	476.504	616.975	534.448	329.603	463.16	214.553	246.203	111.251	233.489	224.868
PTK7	0.454342	3.3527e-05	1116.88	1323.27	1227.46	1162.06	1171.57	1258.51	1335.48	994.548	1136.94	895.741	1741.71	1290.28	1474.86	1313.41	1570.02	960.592	1461.56	1015.95	2547.88	479.538	607.835	864.477	390.878	651.242
LYST	0.454213	0.00135582	895.934	1564.77	2403.62	2802.5	2644.4	2104.02	2374.89	2396.42	2574.03	2772.08	1800.05	2953.85	1455.78	2629.04	2721.57	2163.8	2699.08	1278.53	3017.54	576.129	1369.8	1048.68	1655.18	516.905
PLAGL1	0.454061	0.00887773	930.393	1887.1	3943.54	1771.44	1600.03	1054.8	2579.8	1388.29	2414	2288.07	4436.5	1920.84	3197.76	1728.75	1772.63	625.757	1264.94	1931.64	1872.65	1094.13	673.89	964.785	819.806	1063.01
ARMT1	0.453921	0.00554942	135.809	132.726	266.758	417.768	441.849	233.005	439.506	268.155	259.01	179.148	351.057	234.29	83.9508	237.341	152.725	259.085	277.726	292.488	267.592	92.3175	118.765	91.1896	174.684	113.894
STX7	0.453549	0.00367807	407.427	387.2	706.07	885.72	753.821	666.925	811.885	687.358	753.249	748.022	802.704	743.227	186.981	756.636	823.699	769.572	819.759	400.51	499.672	274.388	186.154	213.384	226.571	616.198
MAGEH1	0.452858	0.00892826	427.697	417.138	497.14	509.664	554.32	373.924	335.636	402.232	448.608	172.862	454.162	452.887	293.828	273.478	468.358	294.216	605.047	1188.23	375.63	196.602	201.5	393.939	114.15	110.974
HSD17B4	0.451899	0.000205437	1437.14	1058.81	1969.91	2736.02	2033.84	1811.02	3010.12	2245.37	2208.33	1279.18	1967.53	1557.64	1980.47	2217.71	2067.9	1740.04	2874.12	1333.92	1897.15	504.327	914.088	953.843	650.31	1439.74
LARP1	0.451816	0.00650899	2738.48	3266.25	15473.8	5818.77	6201.95	7673.82	6500.03	6656.34	6367.27	4940.72	14330	6353.86	4025.82	8361.37	9534.14	6184.02	6042.88	6969.31	7068.44	2560.1	2961.11	2022.58	2779.38	5677.2
TIMMDC1	0.451735	0.00550189	158.106	331.315	679.021	800.341	804.701	553.911	847.922	561.767	656.201	436.87	681.997	520.707	213.693	778.051	494.831	633.442	818.009	416.574	662.729	263.276	290.907	277.216	126.257	359.205
NEXMIF	0.451029	0.00301882	431.751	722.507	1630.4	1304.79	1297.43	819.006	1119.26	1009.82	1295.05	677.306	1769.87	1422	858.587	1280.39	919.407	885.941	1098.07	1208.18	1339.46	771.022	510.422	404.882	660.687	148.939
RB1	0.450546	0.000487501	297.969	451.068	1146.31	920.262	807.379	844.121	615.45	760.337	784.742	526.444	1143.7	652.426	370.147	826.233	958.098	825.56	921.281	933.968	721.249	317.128	390.99	313.692	425.469	271.594
PDP2	0.450262	0.000157255	354.725	243.497	457.033	469.907	538.252	256.724	462.824	417.506	435.754	364.582	286.177	358.162	331.987	473.79	289.16	297.509	456.848	346.776	262.591	228.229	90.7416	109.427	240.407	175.222
SUOX	0.449546	0.00264625	91.215	218.548	494.342	321.31	278.499	318.115	272.042	281.732	318.781	301.723	474.28	303.232	167.902	295.338	316.651	295.314	336.656	267.56	509.176	222.246	117.43	156.846	127.987	64.2481
RRAGA	0.449314	0.000261293	470.264	599.761	740.581	501.191	698.925	813.425	546.91	678.872	664.556	411.726	762.972	657.47	345.343	588.445	604.793	877.158	999.465	828.717	809.779	453.039	411.673	173.26	259.432	181.063
OTULINL	0.449276	0.00241254	1382.41	1316.28	1512.87	3417.74	2161.04	1604.53	2882.94	1958.55	1987.24	1469.33	1184.44	2035.75	2535.69	2575.95	1525.22	1495.23	1664.61	1012.63	1754.61	683.833	1142.28	1227.41	880.34	254.072
ARHGEF3	0.448671	0.00171382	421.616	841.262	983.088	1656.73	930.561	1052.01	1478.92	823.133	838.086	1404.9	1594.85	1172.01	461.729	1319.65	1376.57	941.929	1266.11	1184.91	2167.75	658.189	535.776	384.82	477.355	531.507
STAT2	0.448664	0.000776844	441.886	748.454	1176.16	988.695	763.194	851.097	1326.29	914.78	1090.67	1499.19	1139.68	1020.12	986.422	930.181	1036.5	556.595	851.266	962.22	1232.93	457.313	471.056	727.693	375.312	148.939
DCAF12	0.448247	0.00205732	194.592	284.412	504.602	433.41	390.969	478.568	382.978	300.401	437.039	292.294	541.172	370.493	253.76	386.349	655.701	322.759	351.826	289.719	487.168	258.147	298.914	102.132	121.068	75.9296
CEP78	0.448192	0.00964362	190.538	98.7959	263.027	379.315	530.219	327.882	273.455	403.929	531.516	411.726	312.33	480.912	167.902	390.81	425.595	458.889	309.817	108.021	289.1	173.523	90.0744	124.018	214.464	148.939
EXTL2	0.447569	0.00970452	64.864	101.79	106.33	196.827	166.028	106.038	170.291	127.289	179.957	121.004	69.4068	215.233	120.202	165.068	101.817	88.9234	151.116	95.8342	223.077	67.5285	64.7201	94.8371	12.1068	64.2481
PECR	0.447414	0.00468307	52.702	54.8866	44.7706	72.9953	84.353	75.343	72.0734	57.7041	77.7672	59.716	69.9097	44.2798	57.2392	98.1486	113.017	69.1626	65.9308	43.2085	80.0276	52.1423	32.0265	27.3569	5.18864	32.1241
AL390728.4	0.447124	0.00305407	287.834	199.588	446.773	613.291	424.443	149.291	290.413	571.95	523.804	479.3	661.879	457.931	265.208	583.984	503.994	304.096	462.683	317.97	300.604	208.569	104.753	262.626	183.332	166.461
PAN2	0.446932	0.00484154	719.585	1051.83	2537	1474.9	1277.35	1571.04	1237.97	1576.68	1962.82	2613.36	2051.52	1641.15	2094.95	1838.5	2104.56	1740.04	1321.53	866.386	1247.93	617.159	959.459	1331.37	513.676	210.267
TTC37	0.44651	5.12149e-07	1692.54	1761.36	2897.03	3120.55	2851.93	2703.98	2884.35	2844.47	3144.75	2295.92	2794.88	2563.18	2274.3	3330.81	3217.42	2622.69	2836.19	2681.7	3146.09	680.414	1441.86	1362.37	1603.29	984.165
SUCLG2-AS1	0.444425	0.00605123	95.269	130.73	263.027	241.797	222.263	252.539	162.518	285.126	259.01	364.582	305.289	269.042	261.392	256.079	341.087	226.151	261.389	99.158	197.568	155.572	49.3741	103.956	172.955	40.8852
AHSA2P	0.443836	0.000661726	551.344	685.584	1934.46	1858.12	1107.3	1357.57	2027.24	1647.96	1412.02	1827.63	1661.74	1685.99	2365.89	1528.44	1522.16	1267.98	1444.64	1301.24	1642.57	586.387	612.506	1161.75	579.398	426.374
ZNF786	0.443835	0.0040038	74.999	108.775	120.321	160.981	249.042	97.6668	265.682	140.866	215.949	176.005	179.049	171.514	118.294	178.898	296.287	113.075	168.036	126.856	263.591	131.638	73.3939	58.3613	58.8046	49.6463
PLPBP	0.443451	0.00209279	182.43	288.404	712.599	611.987	642.69	618.092	463.531	636.443	613.783	345.724	520.048	450.645	221.325	843.632	576.284	669.67	681.48	638.156	652.225	235.068	296.245	151.375	188.521	341.683
CBX7	0.442532	0.00475863	478.372	611.736	2341.13	1448.83	1096.59	1347.8	1223.13	1427.33	1230.78	991.601	2639.47	793.672	1631.32	2035.69	1546.6	1323.97	1748.04	1706.74	1405.49	889.838	618.511	532.547	838.831	262.833
TRMT2B	0.442515	0.00480856	62.837	124.742	142.706	162.936	212.891	142.315	126.482	157.838	224.304	242.007	348.04	165.348	112.57	178.898	183.271	135.032	228.132	78.1077	235.581	112.832	91.4088	69.3041	46.6978	55.487
AKAP11	0.442472	2.31261e-05	2626.99	3159.47	5216.71	6452.92	6614.35	5518.18	5734.07	5512.44	5709.14	3692.97	4379.16	5207.64	3100.45	5465.54	5303.65	5300.27	6133.9	4298.69	5179.29	2231.01	3144.6	1949.63	2459.42	1220.71
PCLO	0.442384	0.000694028	9425.55	8322.8	15952.3	15544.7	12997.1	13278.5	14600.5	19738.2	16734.1	10030.7	15072.8	12624.8	20438.2	14274.8	15493.5	12285.7	14102.2	11134.5	17698.6	6506.67	7709.7	8280.01	7487.21	1410.54
ZNF675	0.442069	0.00757306	245.267	135.72	349.77	354.549	318.667	145.105	210.567	532.915	395.906	383.44	366.649	363.206	125.926	506.804	449.013	149.303	527.447	292.488	260.09	155.572	108.756	103.956	122.798	224.868
AKT3	0.441999	0.00177519	1380.39	2163.53	3162.86	4064.27	3096.96	3331.83	2823.58	3582.75	3352.35	2446.79	4308.25	2752.63	2243.78	3514.61	3680.68	2762.11	2699.08	4281.52	3085.06	1460.84	2121.75	973.904	1952.66	312.48
SS18L1	0.441005	0.00068306	103.377	248.487	475.688	385.832	382.936	491.125	351.181	337.739	422.257	480.871	763.977	387.868	309.091	361.811	523.339	439.128	351.242	483.603	402.139	201.731	200.833	164.141	131.446	195.665
MARS1	0.440691	0.000272629	906.069	1550.8	2603.22	1673.68	2744.82	2170.99	1381.41	1904.24	2236.61	1832.34	3003.6	3249.8	1375.65	2125.81	1976.27	2675.39	1400.3	1520.05	1243.93	638.529	1032.19	753.226	833.642	1103.9
COG4	0.440603	0.00192662	275.672	344.289	246.238	495.977	589.132	396.248	815.418	432.781	522.519	496.586	501.942	433.269	377.778	451.484	574.248	377.65	594.544	274.208	876.302	235.922	277.563	311.868	110.691	110.974
MITD1	0.440224	0.000903914	251.348	272.437	578.287	705.839	552.981	329.277	775.849	504.063	452.464	671.02	470.256	333.499	282.38	712.916	498.903	337.031	679.146	557.833	362.125	314.563	245.536	180.555	171.225	163.541
FOCAD	0.439137	0.000783194	626.343	1502.89	1285.29	1300.88	1229.14	1172	819.658	994.548	1609.33	1269.75	1611.95	1420.88	1022.67	1093.02	1555.76	1188.94	1270.77	1045.87	1598.55	551.34	709.92	809.763	536.16	113.894
MED7	0.438877	1.55548e-06	253.375	234.515	291.942	324.568	361.513	202.31	250.844	329.253	284.718	207.435	343.513	242.137	186.981	304.707	156.798	307.39	270.725	196.654	300.604	137.621	121.434	102.132	110.691	108.054
HERC6	0.438099	0.00604183	101.35	110.771	402.936	384.529	463.272	234.4	256.496	317.373	427.398	238.864	480.315	288.659	150.73	359.135	314.615	281.042	322.069	197.208	321.111	182.925	88.74	204.265	98.5842	75.9296
CLCN3	0.437113	8.58462e-07	3464.14	3112.57	4621.63	4574.59	4884.44	3326.25	4263.64	3740.59	4043.9	2398.07	5010.87	4695.9	2037.71	4361.81	4564.46	5002.76	3805.32	4417.79	3805.31	1909.6	2025.67	2071.83	1482.22	1261.6
TMLHE	0.435845	0.000130866	85.134	204.577	355.367	271.125	310.633	326.486	354.714	268.155	325.851	314.295	337.478	334.06	173.625	383.672	333.96	306.292	348.908	359.517	327.113	112.832	130.107	100.309	133.175	186.904
SLC39A10	0.435805	6.90221e-05	516.885	513.938	579.22	557.893	362.852	499.496	445.866	471.816	594.501	227.864	494.9	649.623	198.429	452.822	553.884	322.759	521.612	509.639	549.69	205.15	197.496	299.102	150.471	183.983
PIP4K2B	0.435348	0.00141581	273.645	322.334	1140.72	628.933	603.86	679.482	699.536	544.795	755.82	729.164	1139.68	595.254	389.226	834.709	953.007	497.312	697.233	767.228	921.318	470.135	331.607	186.027	288.834	227.789
APH1B	0.43501	0.000396966	255.402	405.163	627.721	522.699	441.849	562.282	370.259	492.182	687.051	543.73	493.392	711.279	404.49	743.699	720.864	633.442	621.967	496.898	619.714	313.708	258.88	258.978	283.646	61.3278
MPDZ	0.43465	6.90221e-05	871.61	895.151	2105.15	1465.12	1213.08	2002.17	1725.52	1814.29	1788.65	2286.5	1643.63	1614.25	1352.75	1938.43	1711.54	1961.8	1535.08	1489.03	1130.39	465.006	658.544	1252.94	593.235	525.667
USP51	0.434368	0.00937694	149.998	171.645	436.513	273.081	405.698	260.91	214.1	419.204	350.917	171.291	210.735	388.989	162.178	358.689	364.505	240.423	326.153	299.136	165.557	197.457	110.091	171.436	114.15	14.6018
SLC25A53	0.434273	0.00809347	180.403	127.736	553.104	333.041	322.684	167.429	277.694	325.859	298.215	281.294	320.881	306.595	232.773	273.478	638.393	221.76	305.149	242.078	337.617	195.747	122.768	144.079	167.766	20.4426
IMMP1L	0.43394	0.00601132	56.756	92.8083	135.245	72.3436	120.504	62.7858	46.6357	74.6759	126.613	147.719	97.0689	90.241	45.7913	123.578	134.398	87.8256	82.2677	37.115	77.5268	52.1423	24.6871	54.7137	29.4023	35.0444
WSB2	0.433927	0.000605216	529.047	989.955	1712.48	1096.88	1550.49	1580.81	1032.35	1386.6	1710.24	1008.89	1947.41	1469.08	526.6	1567.25	1645.36	1358	1411.39	1687.9	1402.98	682.978	789.319	346.52	383.96	721.331
WDR12	0.433126	0.00988196	87.161	58.8784	176.284	192.264	324.023	226.029	233.885	269.852	251.297	271.865	278.633	299.309	91.5827	182.021	326.833	249.205	226.382	103.036	301.104	150.443	69.3906	47.4186	100.314	105.133
HDAC6	0.432584	0.000215389	796.611	848.247	2101.42	1121.65	1122.03	1181.77	1259.87	1337.38	1365.1	1947.06	2181.79	1198.36	1347.03	1309.39	1499.76	991.331	1288.86	1685.69	1255.93	627.417	470.388	1059.62	489.462	292.037
MIS18BP1	0.431992	0.00599773	389.184	341.295	699.541	1600.68	1381.78	817.611	1356.68	989.456	720.472	671.02	1009.42	849.723	574.3	1233.55	927.553	532.443	920.114	264.237	901.811	229.084	511.756	289.983	389.148	420.533
TMEM68	0.431932	0.00176416	152.025	95.8021	382.416	217.682	250.381	186.962	193.609	212.148	203.737	215.292	246.947	203.463	83.9508	199.866	141.526	210.781	228.716	187.237	213.074	111.123	49.3741	56.5375	62.2637	163.541
PTPN3	0.431853	8.97772e-05	1380.39	3033.73	4024.69	2702.78	2578.79	3380.67	1986.26	2915.76	2865.18	3945.97	4299.7	4143.8	1417.62	3312.07	3515.74	2968.5	2899.21	2482.27	1884.15	1100.97	1121.59	992.142	1542.76	1582.84
RHPN1	0.43029	0.00533828	352.698	560.841	547.507	465.345	500.762	424.153	516.526	536.309	603.499	465.157	1281.51	490.44	755.557	392.148	596.648	422.661	296.397	555.063	417.144	364.141	254.877	279.04	214.464	32.1241
HOOK2	0.430182	0.0013246	1127.01	1751.38	2287.03	2508.56	2708.67	2161.23	3350	2430.36	2829.83	3664.68	2414.65	2569.91	3350.4	1974.13	2023.1	1827.87	1937.67	1975.96	1852.14	629.126	890.736	2287.03	863.044	394.25
SCD5	0.429868	0.00926884	3261.44	2173.51	3857.73	2585.47	1413.92	2321.68	1995.44	2669.67	2756.56	669.448	8532.51	2031.82	2934.46	3042.61	2853.93	1710.4	1827.98	3194.11	2679.42	1564.27	1245.7	1535.63	736.787	855.668
NNT-AS1	0.428825	0.000432458	135.809	225.534	353.501	449.703	374.902	364.158	433.147	451.45	484.599	421.155	330.437	396.276	280.472	416.685	279.997	345.813	305.732	187.237	429.148	264.131	132.109	98.4847	148.741	102.213
ABCD3	0.428773	9.23971e-06	1066.2	644.668	892.614	1254.61	1182.28	932.021	801.993	1055.65	1178.08	636.447	808.74	974.715	725.029	975.686	806.391	973.766	928.866	514.624	1183.91	275.243	361.632	528.899	262.891	560.711
XRCC4	0.42833	0.00971675	26.351	50.8948	81.1467	75.6023	100.42	57.2049	108.817	98.4365	73.2683	44.0013	37.2181	83.515	36.2515	80.3034	180.216	88.9234	101.522	86.417	57.5199	29.0629	36.0298	43.771	27.6728	29.2037
ZNF81	0.426175	0.00448301	117.566	237.509	496.208	417.768	531.558	323.696	319.384	437.873	588.074	556.302	633.714	609.267	206.061	554.54	472.431	308.487	443.429	306.337	499.172	221.391	170.808	162.317	287.105	58.4074
PDK3	0.425918	0.00570761	650.667	1584.73	1766.57	1996.29	3553.54	1600.34	1281.07	1644.57	1753.94	1356.18	2788.84	1993.71	751.741	1340.62	2530.15	1444.73	2106.87	2206.4	2279.79	1282.19	852.037	439.534	1058.48	242.391
NEBL	0.425841	0.000101125	972.96	2230.39	2733.81	2204.2	2872.02	3785.29	1541.1	3010.8	2448.06	3716.54	3301.85	2869.78	2129.3	2974.79	1874.45	4140.98	2396.85	3920.34	2172.25	1124.05	1112.25	1426.2	1080.97	1004.61
HIBADH	0.424134	0.00942862	121.62	195.596	266.758	403.429	282.516	319.51	443.039	358.105	453.107	171.291	504.456	317.245	127.834	307.83	446.977	279.944	338.989	456.459	342.118	168.394	85.4039	43.771	91.666	303.718
XPO1	0.423528	0.00332768	729.72	431.109	3257.99	1585.69	1329.56	2130.53	1139.75	1883.87	1927.47	1972.2	2775.77	2268.36	877.667	1887.13	2743.97	2277.98	1672.19	1884.56	1562.54	892.402	645.867	931.957	563.833	794.341
ZNF397	0.423017	0.000792966	425.67	510.944	1200.41	593.087	1017.59	460.429	775.849	734.879	817.52	1409.61	760.96	794.233	383.502	742.806	799.263	413.878	757.329	736.206	823.284	423.122	304.251	262.626	434.116	146.018
CCDC58	0.423006	0.00427176	66.891	58.8784	195.871	61.2639	112.471	103.248	122.949	100.134	75.8391	124.147	183.073	72.3049	45.7913	131.162	99.7807	93.3147	80.5173	84.2012	70.0242	32.4821	34.6953	41.9472	31.1319	75.9296
SIPA1L3	0.422712	0.000939561	3346.58	2635.55	9330.01	5743.17	4267.19	6270.21	5547.53	5585.42	6034.35	5322.59	15213.2	4407.8	5905.17	5353.11	6733.16	4506.55	6705.69	7018.06	5608.44	4213.27	2144.44	2535.07	1978.6	1977.09
PCYOX1L	0.421477	0.00790311	160.133	173.641	637.981	385.832	346.785	322.301	349.768	419.204	517.377	315.866	519.545	360.404	400.674	335.49	451.049	282.14	355.91	307.445	513.177	250.454	149.457	257.155	115.88	14.6018
CCDC121	0.420558	0.000234285	152.025	129.732	220.122	144.687	115.149	152.081	115.176	154.443	195.382	113.146	61.3596	134.521	133.558	219.05	194.47	150.401	162.201	95.8342	112.539	77.786	56.0463	51.0661	77.8296	37.9648
CCS	0.42034	0.00107458	188.511	181.625	216.391	263.956	188.79	198.124	228.939	247.788	317.496	187.006	491.883	203.463	354.883	202.543	237.234	228.347	208.878	330.711	379.631	147.879	121.434	169.613	53.616	37.9648
ZRANB3	0.419709	0.000120155	99.323	114.763	207.064	194.22	257.076	224.634	216.927	186.69	212.092	262.436	204.197	224.762	198.429	152.576	142.544	199.803	201.877	148.46	198.068	134.202	58.7152	96.6609	76.1001	29.2037
TSGA10	0.419501	8.37893e-05	259.456	237.509	561.498	557.893	587.793	330.672	602.731	539.703	538.586	385.011	359.105	549.293	326.263	604.506	474.467	451.204	830.262	316.862	448.155	181.216	214.844	164.141	181.603	251.152
DMXL2	0.419447	0.00291568	1775.65	1265.39	3854.94	3473.79	3455.8	2254.71	2841.25	3611.6	3541.94	3361.38	3460.28	3978.45	2442.2	2968.1	3801.85	2176.98	3232.94	2094.5	2940.01	1211.24	1209	1643.24	1990.71	181.063
ZNF470	0.418971	0.00941576	119.593	125.74	293.807	263.305	350.801	142.315	414.069	324.161	267.365	328.438	235.379	285.296	139.282	300.245	219.925	185.532	322.653	137.935	263.091	218.827	81.4006	93.0133	105.502	14.6018
TBC1D19	0.417938	0.00169397	60.81	256.47	101.667	195.523	200.84	220.448	117.296	239.302	257.724	254.579	163.961	210.189	175.533	179.79	277.96	152.597	182.039	130.733	222.577	56.4162	144.119	89.3658	44.9682	55.487
TBC1D32	0.417912	0.000254682	243.24	263.456	336.712	400.822	342.768	251.143	349.768	599.105	553.368	469.871	277.124	433.829	557.128	427.393	356.359	304.096	366.412	442.61	357.623	113.687	164.803	324.635	114.15	87.6111
ZNF226	0.417453	0.00107984	326.347	348.28	532.584	594.39	625.283	343.229	730.626	514.246	597.072	862.74	384.252	512.3	318.631	584.876	522.321	271.161	602.129	485.819	714.747	257.292	196.162	169.613	389.148	67.1685
RRAGD	0.416815	0.00308953	1122.96	1524.85	3348.47	2921.12	2242.72	4445.24	1550.28	2892	2725.71	1785.2	4507.92	1913	1427.16	4090.12	2493.5	4633.9	2144.79	3576.33	1430.49	1586.49	1329.1	601.851	1203.77	843.987
AGPAT1	0.416748	0.00856889	344.59	364.247	1120.2	402.778	255.737	655.763	578	471.816	425.47	289.151	1700.47	314.442	436.926	559.001	557.957	577.453	600.379	767.228	692.739	382.092	276.895	131.313	212.734	213.187
PRKAR1B	0.416271	0.00065574	192.565	238.507	235.046	306.971	290.549	346.02	293.24	261.366	242.942	218.435	386.264	196.737	431.202	291.769	333.96	272.259	234.55	286.395	541.187	217.972	175.478	83.8944	79.5592	43.8055
DPY19L4	0.416146	0.00972369	97.296	144.701	140.841	346.728	394.986	291.605	270.628	329.253	389.479	341.01	175.026	390.671	223.233	315.86	241.306	240.423	382.749	135.165	440.652	77.786	112.76	56.5375	60.5342	280.355
ADCY6	0.415392	0.000189789	249.321	198.59	693.012	433.41	344.107	459.034	556.096	432.781	491.669	583.017	779.569	484.835	471.269	571.046	593.593	499.508	660.475	381.121	581.201	275.243	188.823	288.159	155.659	122.656
UNG	0.41533	0.00757755	40.54	36.9237	248.104	136.214	93.7256	171.615	134.254	95.0421	152.964	113.146	150.381	81.8335	108.754	163.73	162.907	125.151	186.123	139.597	111.038	68.3833	32.0265	31.0044	93.3956	43.8055
ZNF879	0.4148	0.00790311	81.08	43.9093	313.394	95.8063	107.115	103.248	120.829	132.38	127.898	138.29	74.9392	125.553	40.0674	82.534	136.435	95.5103	78.7669	147.906	133.546	70.9477	49.3741	25.5331	43.2387	46.7259
FITM2	0.414267	0.000102075	267.564	246.491	479.419	257.439	328.039	220.448	216.22	285.126	408.117	205.863	549.219	381.703	190.797	312.737	308.505	232.738	289.979	351.208	325.612	179.506	146.121	144.079	72.641	90.5315
OXCT1	0.414049	0.000615325	273.645	231.522	242.507	398.867	310.633	418.572	258.616	337.739	485.884	199.577	264.55	407.486	206.061	421.147	319.705	385.335	327.32	295.258	482.667	119.671	167.472	105.78	249.055	35.0444
FANCF	0.413339	0.000654526	133.782	250.482	289.144	211.817	317.328	174.405	170.998	269.852	283.433	246.722	285.674	319.487	145.006	240.91	313.596	272.259	266.641	189.453	285.599	192.328	144.119	52.8899	43.2387	64.2481
ZNF697	0.412755	0.000443699	587.83	618.722	1479.3	910.486	879.681	1021.32	1123.5	729.788	1398.52	708.735	1868.95	932.117	707.858	1261.21	633.302	922.169	555.453	929.537	906.813	641.948	270.89	237.093	358.016	467.259
TRNP1	0.412633	0.00480542	210.808	219.546	607.201	334.996	392.308	242.772	309.492	342.83	426.113	295.437	816.284	405.244	133.558	365.38	556.939	337.031	637.137	730.113	461.659	184.635	92.076	155.022	141.823	283.276
KLF8	0.412254	0.000691102	113.512	125.74	186.544	148.598	109.793	132.548	218.34	191.781	146.537	220.006	238.9	169.272	125.926	148.115	250.47	138.325	156.95	109.129	140.048	100.011	42.0347	67.4803	103.773	14.6018
SCARB1	0.411622	0.0050709	139.863	194.598	707.935	224.852	498.084	224.634	388.631	263.063	264.794	273.437	854.005	256.71	320.539	370.288	436.795	311.781	352.409	514.07	391.135	229.939	118.098	118.546	84.7478	207.346
CCDC159	0.410727	0.00730936	235.132	149.691	845.978	472.514	265.109	369.739	378.032	498.971	289.86	268.722	798.681	251.105	654.434	534.464	459.195	345.813	419.507	636.494	296.102	231.648	108.756	319.163	77.8296	146.018
ATF1	0.410104	0.0040512	81.08	144.701	243.44	358.459	294.566	267.886	321.504	303.795	295.644	220.006	405.879	261.755	131.65	384.118	357.378	250.303	324.986	609.351	258.589	154.717	78.7317	49.2424	147.012	169.381
MOB1B	0.408405	0.000137713	1236.47	1103.72	3496.77	3485.53	3372.78	2907.68	1763.68	3399.45	3502.1	1940.77	2385.48	2397.83	1072.28	3184.03	2480.26	2166	2154.71	2672.83	2523.37	1069.34	1068.22	844.415	1186.47	908.235
COG6	0.408004	0.00166547	273.645	308.363	541.911	1073.42	1132.74	859.468	664.206	940.238	910.069	678.877	543.183	918.665	337.711	843.632	945.88	804.702	1177.42	740.084	645.223	208.569	407.003	260.802	482.544	178.143
PHF6	0.406184	7.62196e-05	220.943	215.555	425.321	606.774	530.219	521.82	472.01	560.07	651.702	488.729	470.759	470.262	293.828	402.409	352.287	405.095	499.441	339.575	536.185	217.972	249.539	186.027	162.577	78.85
GPR27	0.406062	0.00499525	97.296	67.8598	432.783	220.289	155.317	192.543	174.531	222.331	299.5	114.718	279.639	208.507	179.349	242.249	115.053	228.347	203.627	233.769	203.57	170.103	71.3923	40.1234	55.3455	73.0092
TMEM168	0.406053	0.000494216	174.322	262.458	427.186	443.186	540.93	280.443	264.269	305.493	465.318	526.444	263.042	503.892	152.638	339.059	502.976	351.302	350.659	263.129	384.633	129.073	138.114	144.079	240.407	73.0092
SLC26A2	0.406044	0.00120131	255.402	316.346	353.501	443.186	662.774	549.725	354.007	527.823	624.709	377.154	612.087	752.195	248.036	437.654	558.975	510.486	629.552	324.618	612.711	282.936	211.508	253.507	181.603	40.8852
KLHDC1	0.405167	0.00800238	22.297	57.8804	97.003	140.125	101.759	135.338	66.4206	159.535	106.046	130.432	71.4186	123.871	112.57	163.73	191.416	125.151	126.611	52.0718	82.5285	45.3039	34.6953	31.0044	84.7478	23.363
C1orf56	0.404932	0.00640366	85.134	88.8165	317.125	248.314	132.555	145.105	193.609	127.289	224.304	138.29	389.281	190.011	93.4906	132.054	246.397	186.629	219.38	258.143	218.575	131.638	92.7433	83.8944	22.4841	52.5667
STK38	0.404484	0.00241254	131.755	97.7979	782.553	473.166	330.717	347.415	390.751	463.33	400.405	611.304	427.505	413.091	228.957	437.654	582.393	350.205	539.699	294.704	484.667	180.361	209.506	160.494	141.823	134.337
ATP8B2	0.404302	0.0003279	374.995	574.812	873.96	647.182	437.832	645.996	713.668	459.936	729.469	682.02	1138.17	703.431	885.299	626.366	500.94	802.506	505.859	518.502	581.201	376.108	318.93	341.049	209.275	64.2481
RINL	0.404011	0.00281999	85.134	98.7959	129.648	181.185	219.586	153.476	91.8582	215.542	227.517	119.432	147.867	166.469	129.742	211.466	156.798	210.781	169.203	113.007	224.077	140.186	65.3873	41.9472	15.5659	55.487
MGAT4A	0.403984	0.000115882	581.749	1311.29	2092.09	2611.54	2004.39	1967.29	1976.37	1632.69	1895.98	1723.91	3023.22	2357.48	1013.13	2323.44	2889.57	1695.03	1940	1652.45	3001.04	930.868	861.378	700.336	722.951	791.42
ESD	0.403898	0.00315947	178.376	271.439	708.868	365.628	409.715	538.563	298.186	261.366	426.113	204.292	755.93	310.519	169.81	448.807	694.392	559.888	383.916	650.343	443.153	270.114	185.487	105.78	131.446	163.541
ARHGEF9	0.403791	0.000896176	1599.3	1484.93	2368.18	1998.25	2831.85	1494.3	1517.07	2208.03	2430.71	1316.9	2074.66	1809.86	1617.96	2062.91	2037.36	1195.53	2383.43	2087.86	2718.44	1152.26	1090.9	634.679	951.251	116.815
CCDC77	0.40353	0.00898073	72.972	69.8557	38.2416	86.6819	74.9804	68.3668	157.572	183.296	109.26	119.432	57.336	96.4065	72.5029	169.976	68.2174	109.782	99.188	76.9998	124.543	53.8518	39.3658	72.9516	20.7546	5.84074
GIPR	0.403031	0.00170909	847.286	908.124	2119.14	2034.74	2625.65	1257.11	1842.11	2749.43	2214.12	2247.21	2360.84	2346.27	4058.26	1581.53	4005.48	1128.56	1841.4	1546.09	3212.11	806.923	672.555	1096.1	1238.36	525.667
FTX	0.402893	0.000432458	1919.57	4207.31	7583.02	5695.59	5619.52	3687.62	5636.56	5544.69	6928.35	7433.08	6428.68	5836.52	4525.71	5719.83	7283.99	3453.74	4863.71	5357.3	5506.9	1507.85	1229.68	2898	4178.59	1133.1
BCAT2	0.402481	0.00483583	196.619	210.565	1070.76	497.932	662.774	613.906	337.756	538.006	704.404	515.444	1213.61	367.69	391.134	529.11	437.813	535.736	339.573	478.063	487.668	254.728	125.437	326.459	103.773	265.754
MORN4	0.402179	0.000570876	50.675	68.8577	148.303	78.861	128.538	121.386	69.247	132.38	160.676	92.717	181.564	142.368	76.3189	142.762	117.09	124.054	143.531	117.992	125.043	70.9477	47.3725	47.4186	20.7546	46.7259
AAAS	0.401349	0.00150464	129.728	274.433	914.999	554.634	451.222	380.901	540.55	644.929	550.798	590.875	799.687	519.586	366.331	596.03	607.847	251.401	767.248	583.315	644.723	326.53	185.487	251.683	141.823	166.461
ZNF45	0.398906	0.000450357	190.538	139.711	105.397	228.11	212.891	133.943	264.269	227.422	264.151	290.723	210.232	229.246	122.11	164.176	210.761	175.651	172.12	218.258	290.1	131.638	98.081	56.5375	89.9365	17.5222
ZNF449	0.398857	0.00178498	137.836	69.8557	345.107	308.927	186.112	170.219	193.609	249.486	267.365	249.865	356.59	278.57	66.779	293.107	222.979	199.803	290.562	158.985	194.067	107.704	108.756	52.8899	86.4774	87.6111
ZBTB40	0.398397	2.30842e-05	741.882	716.52	1719	1264.38	960.017	1163.63	1668.99	1291.55	1378.6	1846.48	1484.2	1551.47	1341.3	1457.51	1582.24	1130.75	1284.19	784.954	1385.48	462.442	504.417	725.869	676.253	221.948
BTBD8	0.396843	0.00509949	1631.73	871.2	540.978	1117.74	610.555	2087.28	655.726	1378.11	1392.1	730.736	412.417	1047.02	1453.87	1067.14	779.918	1260.3	683.814	2137.71	615.212	404.316	429.021	663.86	499.839	137.257
DNAJA3	0.396727	0.00265834	241.213	291.398	1202.28	358.459	514.152	672.506	459.291	425.992	433.825	680.449	1151.25	437.192	331.987	794.111	567.121	745.42	417.173	556.725	489.169	323.111	304.919	231.621	102.043	157.7
ZNF605	0.396577	0.000622101	559.452	447.076	997.079	975.009	1041.69	558.096	1178.61	953.815	796.311	1012.03	718.712	813.851	467.453	849.431	841.008	677.355	993.63	531.797	811.78	290.629	252.876	527.076	447.953	67.1685
ZNF382	0.396297	0.00127189	196.619	347.282	694.877	447.748	498.084	493.915	325.743	505.76	597.072	650.591	353.069	516.223	141.19	531.341	663.847	357.889	449.847	328.495	532.184	361.577	159.465	127.665	145.282	99.2926
INPP4A	0.396243	0.000726031	259.456	935.068	1780.56	1337.38	1116.67	933.416	1411.08	1237.24	1350.32	1145.61	1465.09	1079.53	784.176	1343.3	1451.91	930.951	1021.64	947.263	1507.02	623.998	455.71	465.067	607.071	140.178
SLC5A3	0.395737	0.00114575	332.428	272.437	820.795	576.793	763.194	581.815	924.942	454.844	573.292	988.458	587.946	745.469	274.748	812.849	630.247	651.007	421.841	248.726	421.145	235.068	153.46	246.212	152.2	373.807
AC093297.2	0.394777	0.00107746	50.675	75.8433	189.342	122.528	151.3	160.453	176.65	196.873	135.611	117.861	232.362	147.973	101.123	137.854	191.416	131.738	152.866	180.035	197.068	53.8518	30.692	98.4847	88.2069	26.2833
CCDC171	0.394662	0.00150123	87.161	107.777	142.706	413.206	178.079	284.629	222.58	336.042	326.494	218.435	152.896	295.385	261.392	279.277	286.106	266.77	303.398	161.755	157.054	112.832	56.0463	134.961	53.616	110.974
HHAT	0.394638	0.00820313	58.783	115.761	163.226	155.767	184.773	189.753	115.883	336.042	281.504	205.863	221.8	216.915	259.484	210.127	248.433	153.695	245.636	191.668	141.049	111.123	67.389	140.432	57.0751	2.92037
AC026471.1	0.393962	0.00302972	77.026	105.781	263.96	128.394	129.877	133.943	174.531	168.021	143.966	108.432	431.026	150.775	202.245	169.529	236.215	135.032	119.609	131.287	184.064	112.832	35.3625	38.2996	88.2069	55.487
WASHC3	0.393583	0.000415341	149.998	256.47	269.556	442.534	377.58	320.905	243.071	315.676	331.635	191.72	535.136	257.271	196.521	308.276	484.649	295.314	322.653	280.301	267.592	164.12	160.799	105.78	136.634	29.2037
GTF2H2C	0.392973	0.00681556	196.619	389.196	942.981	353.245	408.376	544.144	373.792	621.168	228.803	946.028	427.505	630.006	183.165	550.524	957.08	309.585	512.277	440.394	385.633	388.075	207.505	155.022	124.527	90.5315
TRIP11	0.392335	0.000584628	1082.42	1465.97	3460.4	4608.48	3664.67	2768.16	4439.58	4638.39	4228.99	3416.39	2960.35	3602.35	1507.3	3712.25	4698.85	2529.38	4653.08	2301.68	3277.63	715.46	1000.16	1730.78	1428.61	1638.33
BLOC1S5	0.391616	0.00351038	105.404	65.8639	426.254	384.529	293.227	235.796	339.875	288.521	297.572	196.434	480.315	234.29	116.386	374.749	345.16	318.368	267.808	185.021	254.088	153.862	100.75	131.313	53.616	96.3722
ARFIP1	0.391571	0.000341003	93.242	164.66	382.416	358.459	408.376	336.253	301.719	478.605	402.976	325.295	534.633	426.543	230.865	455.945	514.176	307.39	431.759	351.208	330.114	174.377	108.756	109.427	205.816	105.133
PMVK	0.391316	0.000543907	145.944	183.621	293.807	276.339	346.785	276.258	260.736	347.922	355.415	135.147	326.413	166.469	288.104	557.662	362.469	318.368	339.573	301.352	321.611	120.526	185.487	122.194	105.502	35.0444
ZNF717	0.391063	0.000732628	176.349	187.612	522.324	454.917	445.866	380.901	317.971	587.224	425.47	619.161	385.761	416.454	206.061	530.002	704.574	369.965	505.275	294.15	394.636	283.791	113.427	83.8944	152.2	181.063
GOLPH3L	0.389413	2.92592e-05	697.288	524.915	1158.44	488.808	459.255	546.934	533.484	532.915	601.571	385.011	1069.77	420.377	488.441	612.536	850.172	692.724	659.308	908.486	492.17	260.711	329.606	191.498	290.564	163.541
TMEM260	0.389136	0.00279461	107.431	176.635	673.425	369.539	364.191	286.024	244.484	230.817	404.261	405.441	427.505	339.665	99.2145	300.245	413.377	348.009	387.417	171.172	369.127	156.427	145.453	65.6565	171.225	84.6907
LSM2	0.389063	0.00948392	60.81	64.866	77.4159	117.966	124.521	136.734	59.3545	101.831	122.114	50.2872	248.959	70.6234	40.0674	212.804	157.816	138.325	103.272	82.5393	128.044	46.1587	58.0479	27.3569	17.2955	67.1685
ANGEL1	0.386373	0.00121869	618.235	591.777	2426.94	954.153	968.051	904.116	1129.15	724.696	1588.77	891.026	2928.66	1056.55	856.679	1175.11	1517.07	930.951	1341.37	1817.53	1609.06	675.285	491.072	570.847	313.048	391.33
DUT	0.386228	0.000406267	166.214	145.699	313.394	445.793	184.773	281.839	420.428	324.161	394.62	363.011	317.863	413.651	286.196	272.585	436.795	282.14	325.57	186.683	465.161	99.1558	118.765	165.965	44.9682	189.824
ADAMTS2	0.386186	0.00672563	579.722	1293.33	2595.76	2139.02	2107.49	1403.61	2321.19	2046.8	2390.86	1524.33	3491.46	1309.9	1553.09	1841.62	1476.35	988.038	1348.37	2719.92	2888	1257.4	547.786	596.38	1151.88	102.213
ZNF780B	0.385171	4.24949e-05	395.265	382.21	813.333	489.46	765.872	478.568	548.323	573.647	728.827	902.027	599.514	721.928	248.036	725.407	662.829	338.128	714.737	512.409	637.22	276.098	168.139	320.987	240.407	131.417
CBR4	0.385155	0.00262454	56.756	133.724	471.957	480.987	472.645	341.834	402.056	361.499	408.117	385.011	501.942	413.091	160.27	317.645	480.576	316.172	442.845	232.107	576.199	174.377	118.098	133.137	176.414	102.213
TET1	0.385034	0.000783194	141.89	128.734	277.951	344.121	350.801	143.71	279.108	427.69	425.47	292.294	273.101	306.595	255.668	366.719	423.559	217.368	266.057	175.05	339.117	218.827	81.4006	60.1851	76.1001	110.974
IGIP	0.384698	0.00211736	77.026	245.493	291.942	456.221	437.832	410.201	211.274	274.943	399.762	364.582	452.15	382.824	160.27	389.025	342.105	312.879	375.164	315.2	401.138	133.347	97.4138	160.494	217.923	26.2833
CAD	0.38371	0.000158153	439.859	246.491	825.458	371.494	531.558	355.786	531.365	570.253	599.643	741.736	831.875	681.572	473.177	566.585	559.993	334.835	627.218	534.567	567.696	251.309	245.536	328.282	147.012	70.0889
DPP6	0.383304	0.00103375	3042.53	3529.71	5096.39	4610.44	3253.62	3730.87	3523.12	4881.09	4134.52	6927.06	4841.88	4327.08	4861.51	4893.6	3899.59	3675.5	5249.96	5005.54	4965.71	2170.32	1870.88	2504.07	1819.48	146.018
CLCN5	0.382081	0.00407948	342.563	196.594	712.599	272.429	222.263	260.91	196.435	351.316	305.285	286.008	573.863	386.747	120.202	301.584	308.505	331.542	256.722	461.445	140.549	199.166	32.6937	109.427	121.068	146.018
TMOD2	0.381899	0.000173422	1424.98	1394.12	1971.77	3127.72	2363.22	2617.47	2234.27	2764.71	2551.54	2035.06	2121.94	2790.75	1688.56	3051.98	2986.29	2162.7	2255.65	1379.35	2715.44	869.323	1122.26	680.274	1501.25	204.426
IQSEC1	0.381616	0.000409212	1615.52	1999.87	7424.46	4276.09	3521.4	4830.32	5615.36	5088.15	3869.72	4294.84	12403.7	4847.79	3922.79	5413.79	5005.32	3919.22	4068.46	5632.62	5162.78	2248.96	1495.23	1942.34	1997.63	1647.09
MKS1	0.381419	9.76892e-06	91.215	102.788	230.382	194.871	120.504	157.662	154.039	108.62	118.258	152.433	107.631	119.948	93.4906	104.394	204.652	129.543	135.946	145.136	150.052	65.8189	37.3642	58.3613	60.5342	40.8852
CHM	0.380588	0.000482709	413.508	860.223	1083.82	1491.19	1626.81	1011.55	1009.03	1138.81	1269.98	1555.76	1546.06	1112.6	515.152	1176.89	1671.84	915.582	1683.28	1687.35	1186.91	437.653	457.044	384.82	844.019	172.302
ZNF445	0.380139	0.000456205	407.427	530.903	1864.51	992.606	1068.47	759.011	1137.63	1096.38	1236.56	1642.19	1288.55	1214.05	528.508	1350.44	1211.62	738.833	1171	602.703	1283.44	567.581	283.568	324.635	581.128	254.072
AC084198.4	0.380114	0.00887773	52.702	73.8474	333.914	86.0302	117.826	108.829	131.428	164.627	184.456	238.864	152.393	147.973	181.257	186.482	128.289	95.5103	99.188	184.467	150.552	111.978	59.3824	72.9516	22.4841	8.76111
CLCN4	0.379507	0.000684236	346.617	627.703	1819.74	995.865	1033.66	802.263	701.656	936.844	1023.19	702.449	2075.66	991.53	635.355	1246.93	1189.22	1001.21	1086.4	1813.1	1016.35	496.634	387.653	547.137	380.5	186.904
DDX17	0.379112	3.81689e-05	4676.29	3926.89	15826.4	11265.4	9904.11	8914.19	9467.05	10860.3	11987.1	8467.11	16482.6	12444.3	12461	10038.4	15624.8	8172.17	8957.84	10313.5	13799.8	3420.87	2668.87	5276.23	5095.25	3854.89
PRUNE1	0.377767	0.00145122	220.943	245.493	648.241	455.569	362.852	567.863	373.792	393.746	475.601	386.583	1140.69	373.856	288.104	803.926	591.557	599.41	412.505	721.25	382.632	308.58	149.457	85.7182	252.514	140.178
APAF1	0.377493	0.00160468	131.755	150.689	228.517	435.365	191.468	362.763	647.247	329.253	447.322	361.439	226.829	380.021	246.128	407.763	387.923	281.042	372.247	244.294	438.151	174.377	171.475	151.375	86.4774	32.1241
NAIPP4	0.37727	0.00900448	295.942	597.765	447.706	334.345	763.194	485.544	262.149	599.105	376.625	837.596	858.029	652.986	604.827	671.426	488.722	234.933	531.531	337.913	712.746	117.961	216.179	481.481	20.7546	166.461
EML2	0.377269	0.000720786	182.43	279.423	812.4	698.669	609.216	464.615	428.907	599.105	633.706	374.011	1016.46	456.81	286.196	686.148	696.428	414.976	724.072	591.624	976.337	277.807	156.129	242.564	134.905	277.435
SNAPC3	0.377227	0.000549375	370.941	327.324	699.541	509.012	431.138	491.125	435.973	446.358	546.299	735.45	1072.79	572.274	295.736	594.245	999.843	580.747	514.611	591.07	537.686	407.735	212.175	171.436	205.816	61.3278
RHBDD1	0.376994	0.00296756	115.539	230.524	621.192	465.345	344.107	475.777	414.775	427.69	459.534	485.586	931.962	649.063	185.073	432.3	614.975	418.269	363.495	651.451	407.141	324.821	126.771	129.489	70.9115	210.267
STAU2	0.37671	0.00171382	170.268	321.336	919.663	681.724	763.194	499.496	352.594	621.168	953.13	548.445	800.693	632.808	263.3	621.459	995.77	450.106	552.535	721.25	628.717	376.108	259.548	160.494	252.514	84.6907
MTIF3	0.376443	2.63825e-05	338.509	256.47	955.106	745.595	645.367	460.429	732.039	683.964	562.366	394.44	640.755	371.053	297.644	637.966	819.627	534.638	641.221	640.372	538.686	241.906	167.472	206.088	261.162	204.426
ZNF260	0.374806	9.6438e-05	202.7	255.472	504.602	526.609	575.743	359.972	475.543	419.204	518.02	490.3	291.207	432.148	179.349	484.051	510.103	309.585	407.838	195.546	566.696	222.246	156.129	155.022	119.339	102.213
DPYSL2	0.374221	0.00666348	1530.38	2884.04	5496.53	3350.62	3419.64	4025.27	3583.88	2927.64	3566.37	1822.91	5713.48	2304.79	1610.33	4498.33	4705.98	3994.97	4316.43	3837.25	5386.86	2641.31	1951.61	561.728	1463.2	166.461
KBTBD7	0.373836	0.000165377	253.375	212.561	239.709	498.584	423.104	265.096	246.604	514.246	507.736	300.152	385.258	376.658	196.521	349.766	575.266	243.716	516.944	254.819	434.65	217.117	112.76	98.4847	76.1001	163.541
P2RY1	0.373326	0.00892826	445.94	519.926	994.281	623.067	1298.77	521.82	252.963	722.999	807.879	421.155	1071.78	600.299	1572.17	726.746	674.029	615.877	452.764	476.401	662.229	329.095	220.182	465.067	283.646	20.4426
ZMAT1	0.372924	0.000706655	579.722	550.862	1110.87	1817.06	1099.27	827.378	1359.5	1919.51	1937.75	1285.47	887.2	1166.97	1425.26	1424.94	1872.41	725.659	1194.92	692.444	1206.92	291.484	235.528	910.072	358.016	476.02
ZNF234	0.372727	0.00724953	68.918	94.8041	169.755	319.354	294.566	143.71	366.02	254.577	288.574	341.01	168.487	308.837	43.8834	260.094	298.324	171.26	326.153	151.784	252.587	104.285	41.3675	45.5948	133.175	102.213
TTC39A	0.372479	0.000139742	401.346	623.711	2088.36	1458.6	1838.36	1544.53	1445.71	1554.62	1861.27	1514.9	2447.85	1330.07	847.14	1860.81	2289.86	1173.57	1479.65	1747.73	1696.09	751.362	531.773	527.076	517.135	534.428
RASGRP1	0.372415	7.76324e-05	458.102	446.078	943.914	658.913	684.197	485.544	364.607	658.506	1093.24	506.015	829.864	608.146	715.49	559.447	406.25	550.008	551.952	541.768	678.734	226.52	188.155	430.415	83.0183	224.868
ZNF514	0.371287	0.00323572	204.727	122.746	1004.54	775.575	390.969	415.782	831.67	633.048	634.349	825.024	348.04	719.126	366.331	782.512	531.485	584.04	593.961	283.625	720.249	311.999	213.51	98.4847	273.269	151.859
LMBRD2	0.371281	0.000499276	685.126	645.666	1966.18	1205.07	1269.31	1077.13	1052.84	1456.18	1271.27	856.454	2437.28	1319.42	677.33	1142.54	2731.75	1156	1234.02	2024.71	1218.42	641.093	591.155	492.424	546.537	207.346
PLEKHA6	0.37077	0.00292553	3599.95	5225.2	7453.37	10621.5	4875.07	3636	11088.7	6490.02	5195.62	6425.76	13890.9	3312.57	5689.57	8178.01	11989	2762.11	8739.63	7116.66	7893.22	3134.52	3324.08	4005.05	1949.2	674.605
SH3GL2	0.370509	0.000882172	612.154	1009.91	1084.75	1780.56	1381.78	1557.09	1097.35	1880.48	1434.52	633.304	1133.14	1044.78	713.582	1844.75	895.99	1433.75	1151.75	1174.38	1035.86	410.3	573.14	559.904	619.178	64.2481
SMYD4	0.369808	0.00182805	68.918	115.761	303.134	129.697	167.367	167.429	173.824	215.542	180.6	281.294	237.894	212.431	110.662	207.004	213.816	164.673	213.546	314.647	173.56	168.394	64.0529	38.2996	25.9432	52.5667
PREPL	0.368267	0.00050066	2205.38	1454	4382.86	3127.07	2616.28	3862.03	2363.58	2968.37	3191.03	1876.34	4535.08	2837.27	2098.77	2487.62	5125.47	3795.16	3019.98	3015.73	3085.06	1262.53	891.403	1882.15	1366.34	219.028
GAS2	0.367819	0.00353176	113.512	167.654	83.0122	134.259	188.79	129.757	96.8044	164.627	216.591	116.289	141.831	199.539	95.3986	155.699	421.522	159.184	247.386	130.733	261.09	113.687	52.7102	63.8327	67.4524	8.76111
KAT2A	0.36755	0.00153859	218.916	235.513	1267.57	361.066	254.398	485.544	711.548	392.049	480.1	642.733	962.642	424.301	610.551	511.265	421.522	424.856	428.259	507.977	593.705	218.827	164.136	324.635	89.9365	163.541
NUDT14	0.367459	0.00492181	89.188	114.763	540.978	218.334	247.703	287.42	286.174	291.915	309.141	141.433	439.073	200.1	64.871	213.696	326.833	270.064	300.481	234.877	191.566	112.832	64.0529	134.961	29.4023	122.656
RALGPS1	0.367376	0.00354027	231.078	487.992	2272.11	1112.53	1147.47	813.425	846.509	889.323	1388.88	894.169	2180.28	869.34	1016.95	1196.97	1353.15	831.05	777.75	935.076	1293.95	565.017	332.274	297.278	667.605	119.735
TRO	0.367263	0.000605216	508.777	303.373	1018.53	711.704	487.373	459.034	811.885	492.182	493.597	325.295	1183.94	519.586	614.367	505.911	477.522	362.281	361.744	414.358	321.611	214.553	134.111	333.754	89.9365	233.63
CBX1	0.366281	0.000156833	474.318	314.351	1362.71	1351.72	1079.18	1118.98	1643.56	1311.92	955.059	733.879	1361.98	624.961	629.631	1564.13	1296.13	1123.07	1172.75	1381.56	848.793	404.316	388.321	302.749	349.369	519.826
AIP	0.365918	0.000719652	52.702	114.763	370.29	314.141	344.107	397.644	398.523	234.211	357.986	231.007	370.672	196.176	162.178	413.116	305.451	354.596	288.812	337.913	376.13	108.558	74.7284	103.956	134.905	122.656
ZNF181	0.365864	0.00209549	149.998	203.579	679.021	326.524	403.02	274.862	370.966	368.288	383.052	421.155	346.531	298.188	99.2145	371.626	398.104	362.281	462.683	342.898	409.141	288.919	130.107	78.423	39.7796	99.2926
KLHL42	0.365304	6.27035e-05	1129.04	970.994	4354.87	2770.56	2801.06	2518.41	1945.98	2554.26	3036.14	2104.2	3602.61	2861.93	2732.22	2835.6	2967.97	3947.76	1940.58	1479.06	1686.58	1251.41	856.708	1048.68	819.806	657.083
GEMIN8	0.365094	0.00431343	131.755	95.8021	97.9357	102.976	117.826	106.038	67.1272	110.317	134.968	110.003	227.332	149.094	162.178	161.945	129.308	97.706	78.1835	105.251	154.553	64.1093	60.7168	83.8944	6.91819	2.92037
OPHN1	0.364472	4.24949e-05	89.188	126.738	214.526	231.369	230.297	202.31	246.604	247.788	282.79	287.58	265.053	249.984	274.748	319.875	183.271	201.999	217.047	177.266	236.081	104.285	88.74	100.309	20.7546	96.3722
ARL10	0.364326	0.00284465	139.863	77.8392	590.412	508.36	353.479	753.43	499.567	369.985	453.107	581.446	531.616	517.905	324.355	527.772	475.485	710.289	461.516	246.51	563.194	213.698	158.798	184.203	55.3455	221.948
ENO2	0.364303	0.00143821	1860.79	2105.65	3769.13	2133.16	2118.2	4581.97	2747.97	2637.42	2676.86	4813.43	3751.99	2196.61	3247.37	4027.66	1897.87	5182.81	3115.67	2599.16	2294.79	1262.53	1422.51	1397.02	1328.29	119.735
TTC22	0.364297	0.00655717	281.753	289.402	2087.43	469.256	365.53	636.23	576.587	395.443	548.227	419.584	1589.82	477.549	345.343	584.876	506.03	597.214	512.86	366.718	488.669	291.484	212.842	284.511	121.068	195.665
HDHD2	0.363754	3.5318e-06	506.75	406.161	563.364	494.674	598.505	467.406	332.103	570.253	552.083	350.439	859.537	441.677	314.815	422.931	588.502	519.269	505.859	1081.32	542.187	162.41	186.821	191.498	268.08	160.62
EPB41L1	0.36328	0.00241254	1041.88	962.012	3530.35	2023.01	2193.18	2020.31	2286.56	2394.72	2072.72	1148.75	7387.8	1438.81	1398.54	2211.91	1890.74	1527.07	1536.25	2832.93	1986.19	1041.14	688.569	434.062	1170.9	668.765
APOO	0.363243	0.00453058	42.567	94.8041	83.0122	140.125	164.689	61.3906	65.0074	118.803	93.8348	48.7157	229.847	111.54	49.6073	82.9802	117.09	98.8038	102.689	101.928	145.55	76.0764	37.3642	27.3569	10.3773	32.1241
MTERF3	0.362867	0.000343685	166.214	47.901	221.988	255.484	216.908	100.457	195.022	157.838	179.957	157.147	212.747	134.521	103.03	250.279	152.725	106.489	194.875	101.374	174.56	57.271	76.0628	51.0661	81.2887	29.2037
IDH1	0.362021	0.00800238	127.701	144.701	848.776	580.704	562.353	584.606	889.612	378.471	438.967	245.15	567.325	529.115	91.5827	503.235	423.559	709.192	607.964	167.848	650.224	137.621	156.129	153.198	159.118	259.913
C8orf37	0.361939	0.00968355	77.026	44.9072	177.217	113.403	137.91	54.4144	78.4328	100.134	111.188	117.861	74.4362	107.617	40.0674	95.0257	178.18	88.9234	120.192	242.078	100.535	64.1093	55.3791	23.7093	46.6978	0
ZKSCAN1	0.360234	7.42286e-06	4339.81	4874.93	8731.2	9223.48	7081.64	4792.65	7503.4	8227.93	8449.63	4778.86	9196.4	5724.42	3564.09	6566.59	7575.18	4894.08	8894.83	4300.35	8712.51	2859.28	3406.15	2283.39	2362.56	1159.39
IFFO1	0.360009	0.00457924	178.376	186.614	623.99	276.991	314.65	177.196	350.474	263.063	458.248	367.725	962.139	372.174	435.018	382.333	277.96	268.966	312.15	283.625	422.146	173.523	164.136	202.441	95.1251	14.6018
WSB1	0.359643	0.000814833	2600.64	1741.4	6615.79	4693.86	3783.83	6038.6	5346.86	7420.07	4759.23	10450.3	6253.65	3735.19	3697.65	7642.21	3163.45	4364.93	3478.58	5866.94	2126.23	786.408	1515.92	2093.71	2654.86	1828.15
COQ5	0.359289	0.00738882	14.189	87.8186	219.189	287.419	236.992	245.562	298.186	135.774	210.807	231.007	69.9097	170.953	118.294	248.048	267.779	244.814	330.238	140.705	225.078	63.2546	50.0413	54.7137	115.88	75.9296
MANEA	0.358939	0.00134826	162.16	67.8598	225.719	330.434	271.804	184.172	178.77	203.662	346.418	171.291	236.385	356.48	76.3189	258.755	279.997	209.684	375.164	191.668	293.101	71.8025	45.3708	47.4186	108.962	151.859
ARMCX6	0.358251	0.000465937	66.891	97.7979	276.085	280.25	204.857	167.429	207.034	156.141	224.947	155.576	200.676	227.004	114.478	282.4	240.288	203.097	289.979	110.791	202.57	62.3998	86.7383	116.723	57.0751	23.363
ZNF70	0.357868	0.00134826	81.08	86.8206	506.468	222.245	202.179	315.324	338.462	302.098	347.703	484.014	444.606	292.583	148.822	341.289	411.341	346.911	374.58	274.762	226.578	170.103	89.4072	127.665	67.4524	84.6907
HLTF	0.357401	0.000103165	1108.77	762.425	955.106	2761.44	2272.18	1187.35	1753.79	1953.45	2177.48	1268.18	1386.12	1969.05	780.361	1680.13	1634.16	1312.99	1963.92	938.954	1549.03	355.593	545.784	539.842	989.301	335.842
ANO5	0.357155	0.000303796	431.751	369.237	1393.49	1110.57	1435.34	791.101	852.868	1262.7	1044.39	917.741	886.697	1019.56	417.846	1241.13	1216.71	747.615	1114.41	1067.47	792.774	331.659	360.965	331.93	565.562	108.054
ZNF518A	0.357137	0.000209292	575.668	632.693	1329.13	1884.84	1692.42	1045.04	1439.35	1661.54	2125.42	1643.76	1152.25	1604.72	641.079	1740.8	2018.01	790.43	1396.8	911.256	1228.42	450.475	263.551	446.829	399.526	846.907
NAP1L3	0.356716	0.00590388	417.562	237.509	158.563	417.768	425.782	171.615	219.047	485.394	406.189	138.29	332.448	307.716	234.681	309.168	266.761	259.085	393.251	299.136	310.607	183.78	106.088	71.1279	176.414	0
HS6ST3	0.356469	0.00586025	85.134	435.101	1394.42	931.342	590.471	835.749	976.524	400.535	927.422	603.446	1226.69	397.957	488.441	572.385	340.069	997.918	456.848	563.926	1139.39	297.467	348.955	213.384	290.564	99.2926
NUP43	0.35646	0.0011627	72.972	61.8722	350.703	199.434	164.689	239.981	221.873	149.352	190.24	152.433	310.822	235.411	66.779	215.927	222.979	230.542	206.544	257.589	248.086	110.268	50.7085	74.7754	39.7796	81.7703
ZNF692	0.355679	0.00568118	204.727	129.732	844.113	323.917	231.636	272.072	427.494	344.528	516.092	977.457	710.665	473.625	620.091	352.443	495.849	298.607	453.931	252.604	520.68	206.859	51.3758	320.987	107.232	105.133
PNPO	0.355366	0.00262775	216.889	235.513	858.103	537.037	527.541	472.987	374.499	538.006	623.423	328.438	1150.24	457.931	219.417	533.571	731.046	411.682	556.036	804.897	801.277	443.637	182.15	100.309	110.691	128.496
PRMT2	0.354753	2.31036e-06	527.02	697.559	1809.48	1359.54	1040.35	979.459	1631.54	1220.27	1162.65	1390.76	1840.29	973.034	738.385	1423.6	1763.47	1199.92	1412.55	1146.69	1313.95	521.423	502.415	445.005	442.764	289.117
FIG4	0.354681	5.77932e-06	172.295	188.61	443.043	339.559	357.496	400.434	261.443	303.795	328.422	270.294	508.983	313.882	179.349	356.012	378.759	286.531	345.408	355.085	381.132	150.443	146.788	131.313	91.666	46.7259
NDC1	0.354458	0.00990221	26.351	51.8928	205.199	183.792	129.877	152.081	110.23	91.6478	179.315	92.717	226.829	197.858	36.2515	132.947	163.925	133.934	136.529	91.4026	189.565	78.6408	74.0612	47.4186	19.025	11.6815
ETFDH	0.354407	2.83401e-07	407.427	644.668	910.336	1150.33	1095.25	1096.66	818.245	838.407	1530.92	898.884	1055.18	1198.92	562.852	1268.35	834.899	871.669	739.242	751.163	954.329	333.369	298.914	339.225	288.834	388.409
ENOX2	0.353567	0.00561506	48.648	73.8474	105.397	161.632	246.364	150.686	136.374	203.662	190.883	169.719	98.5777	178.801	137.374	252.51	509.085	140.521	187.874	167.294	256.589	58.9806	49.3741	102.132	17.2955	93.4518
ESYT1	0.353546	0.00128507	802.692	2130.6	4114.23	1797.51	2740.8	4468.96	2336.03	2228.4	3234.09	1727.05	3194.22	3371.43	1253.54	3017.18	2564.77	4034.49	2132.54	1640.82	7985.26	941.125	1169.63	1283.95	961.628	738.853
GSS	0.352899	4.23637e-07	231.078	327.324	786.284	661.52	747.127	690.644	533.484	592.316	577.791	455.728	483.836	644.018	356.791	641.535	446.977	558.79	565.371	475.847	583.201	192.328	248.872	186.027	131.446	201.505
CACNA1H	0.352812	0.00247325	1911.46	3285.21	16064.3	6072.95	5157.58	8693.74	6242.83	7325.03	7274.77	6245.04	17251.1	4490.75	7053.77	5775.15	7632.2	5372.73	5574.95	8292.71	9540.79	3208.03	2263.87	3864.61	2853.75	735.933
ZFP14	0.352298	0.00184572	271.618	169.649	685.55	505.101	435.154	387.877	477.663	471.816	525.089	441.584	456.173	479.791	249.944	546.509	556.939	283.238	484.271	294.704	461.659	265.84	95.4121	134.961	245.596	11.6815
VPS41	0.351975	3.34636e-05	737.828	714.524	1917.67	2733.41	1962.88	1763.58	1881.68	2391.33	2234.68	1994.2	1708.01	1927.01	1028.4	2227.08	2022.09	1983.76	2253.32	1099.05	1610.56	427.396	518.428	727.693	454.871	1048.41
CARF	0.350132	0.00228576	117.566	266.45	558.7	385.181	394.986	295.791	310.198	459.936	460.819	471.442	459.694	446.161	150.73	455.945	698.465	227.249	386.833	285.287	521.68	237.632	166.804	72.9516	169.496	23.363
ACRBP	0.349422	0.00236342	52.702	45.9052	138.043	129.697	77.6583	118.595	67.1272	184.993	145.251	94.2885	244.433	104.814	64.871	223.065	174.107	96.6081	102.105	139.043	128.544	63.2546	36.697	31.0044	65.7228	14.6018
CD82	0.348551	0.00800238	263.51	317.344	166.024	333.693	184.773	192.543	397.817	290.218	224.304	171.291	672.944	321.168	410.214	642.427	523.339	158.086	409.588	696.322	567.196	158.136	67.389	71.1279	34.591	312.48
HPF1	0.348331	0.00258483	44.594	75.8433	178.15	175.971	140.588	163.243	139.907	195.176	117.615	86.4311	99.0807	113.782	80.1348	80.3034	220.943	111.978	148.782	136.273	123.042	69.2381	82.735	32.8282	25.9432	2.92037
TMA16	0.348142	0.000722854	22.297	45.9052	63.425	89.2889	107.115	92.0859	157.572	67.8872	117.615	81.7167	101.595	121.069	61.0551	87.8876	139.489	69.1626	94.5203	87.5249	87.03	29.0629	16.0132	27.3569	34.591	55.487
RNF157-AS1	0.347904	0.00501558	60.81	69.8557	168.823	61.9157	80.3362	69.762	55.8215	74.6759	113.116	80.1452	87.5129	74.5469	129.742	109.302	155.78	40.6193	96.2707	167.294	110.538	64.1093	34.0281	47.4186	13.8364	0
ELP6	0.347733	0.00751368	20.27	57.8804	172.553	140.777	157.995	111.619	154.746	98.4365	125.97	88.0026	228.338	131.718	64.871	146.777	100.799	144.912	152.866	79.2156	199.569	70.0929	27.3559	34.652	6.91819	81.7703
TTC7B	0.347492	0.000319539	606.073	1109.71	3298.1	1848.35	1807.56	2345.4	1673.94	2075.65	1972.46	2390.21	4165.92	1538.58	1064.65	3626.59	1699.33	1775.17	1904.41	3253.38	1366.97	1040.28	550.455	627.384	596.694	800.181
NINL	0.347149	1.28185e-05	385.13	805.336	942.981	1621.54	1235.84	1000.39	1661.93	1490.12	1421.02	1474.04	965.156	892.321	1562.63	1647.11	875.626	825.56	1067.73	654.775	1113.38	330.804	311.591	559.904	441.035	335.842
PRIMPOL	0.346309	0.00243964	133.782	80.833	221.988	288.723	226.28	198.124	297.479	313.978	282.147	249.865	162.452	177.68	209.877	371.626	290.178	172.358	247.386	41.5466	201.57	98.301	83.4022	98.4847	83.0183	11.6815
LDAH	0.346139	0.00501183	26.351	101.79	228.517	232.021	241.009	179.986	197.142	195.176	286.646	209.006	316.354	254.468	64.871	255.632	363.487	126.249	153.45	100.266	225.578	74.3668	30.0248	47.4186	76.1001	119.735
OSBPL6	0.345945	0.00350298	170.268	180.627	452.37	346.728	574.404	445.082	312.318	363.197	282.79	187.006	514.012	487.638	85.8587	458.622	316.651	440.226	212.962	204.409	240.083	217.972	52.043	144.079	124.527	29.2037
PPM1K	0.345063	0.000303796	559.452	412.148	911.269	873.337	1846.39	1173.4	476.956	1074.32	1382.46	1260.32	1292.58	2067.7	583.839	1128.26	960.134	1344.83	1065.4	1161.09	602.208	501.762	300.248	521.604	209.275	297.878
ZNF248	0.344395	0.000970646	385.13	366.243	1269.43	870.73	824.785	523.215	933.421	809.555	877.934	1166.03	922.406	709.597	536.14	959.179	975.407	407.291	886.857	569.466	856.296	382.092	225.52	331.93	371.853	29.2037
FKTN	0.34403	0.00418002	93.242	103.786	498.073	383.225	415.07	258.12	303.839	400.535	402.333	457.299	910.838	483.154	194.613	354.673	737.155	245.912	296.98	324.618	432.149	264.131	118.765	82.0706	129.716	61.3278
GRASP	0.34365	0.000527831	186.484	361.254	393.608	233.324	496.745	198.124	209.154	385.26	298.858	513.872	499.427	304.914	385.41	186.928	887.844	237.129	497.107	575.559	453.156	139.331	135.445	107.604	70.9115	210.267
NDRG3	0.343639	0.000540209	164.187	239.505	593.211	500.539	315.989	619.487	351.181	339.436	397.834	201.149	632.708	297.067	225.141	400.625	535.557	421.563	428.842	342.898	549.19	200.021	234.193	89.3658	112.421	37.9648
NARS2	0.342981	0.00194337	56.756	56.8825	207.997	216.379	109.793	253.934	115.883	166.324	226.232	183.863	193.635	177.68	124.018	256.971	206.689	214.075	212.379	142.92	131.045	81.2052	42.7019	56.5375	103.773	5.84074
PABPC1L	0.342447	0.0051715	310.131	202.581	621.192	411.902	315.989	248.353	386.511	560.07	661.343	678.877	463.215	542.567	936.814	373.857	632.284	290.922	369.329	178.928	352.622	106.849	57.3807	361.111	32.8614	216.107
FRRS1L	0.34201	0.00135786	283.78	553.856	311.529	746.247	701.603	450.663	724.267	646.626	503.88	495.015	513.007	314.442	597.195	613.875	766.682	427.052	960.956	327.941	468.662	435.089	238.864	109.427	110.691	32.1241
ZSCAN30	0.341833	5.4876e-06	385.13	402.169	718.195	815.983	973.407	622.277	683.284	958.907	965.342	913.027	921.903	746.59	784.176	781.62	1263.55	461.084	753.245	562.818	805.278	362.431	208.172	390.291	205.816	134.337
ROBO1	0.341402	0.00976951	1127.01	1978.91	6432.98	2762.09	2912.19	3456.01	2304.23	3511.47	3334.35	2778.37	8780.46	3643.83	2724.58	3726.52	5167.21	3900.55	2986.72	5471.42	3438.69	1833.53	1686.73	1515.57	1243.54	43.8055
SLC17A5	0.339883	0.000172317	164.187	189.608	502.737	553.982	534.236	644.601	542.67	524.429	521.876	223.149	416.944	540.325	146.914	556.324	497.885	469.867	520.445	683.027	411.642	164.975	196.829	124.018	190.25	93.4518
ASXL2	0.339801	0.00284465	212.835	924.091	3997.64	2091.45	1677.69	1989.61	2506.32	1815.98	1973.74	1569.9	4067.84	2160.74	746.017	1914.79	3076.91	2074.88	2010.6	1831.93	2248.78	871.032	688.569	691.217	923.578	300.798
PPP3CB	0.339497	0.000102133	492.561	962.012	1698.49	1379.74	1412.58	1463.61	801.286	1294.95	1433.23	1079.6	1920.25	1035.81	610.551	1383.45	1304.28	1336.05	1236.93	1376.58	1306.95	553.905	609.837	233.445	584.587	110.974
ZNF594	0.338782	0.00417326	188.511	155.678	451.437	381.922	709.636	352.996	339.169	393.746	439.61	506.015	291.207	361.525	154.546	480.482	363.487	296.411	441.095	106.359	583.201	154.717	86.0711	204.265	164.307	11.6815
SPIN2A	0.338439	0.00171382	70.945	78.8371	243.44	201.389	148.622	71.1573	325.037	176.507	168.389	166.576	300.763	171.514	343.435	210.573	164.944	93.3147	241.552	163.971	153.053	114.542	42.7019	58.3613	70.9115	20.4426
LHPP	0.338411	0.00254191	64.864	115.761	416.926	149.249	131.216	161.848	190.076	166.324	232.016	119.432	505.462	139.565	108.754	217.711	301.378	142.717	144.114	293.042	141.549	103.43	51.3758	78.423	32.8614	67.1685
RMI1	0.338149	0.00239916	46.621	80.833	160.428	147.294	105.776	138.129	39.5697	122.197	132.397	62.859	150.884	153.578	41.9754	129.378	105.89	133.934	152.866	75.8919	126.544	85.4791	33.3609	12.7665	27.6728	23.363
GRIK2	0.337428	0.00757755	162.16	332.313	304.067	538.34	599.844	305.558	279.814	495.577	507.736	554.731	622.649	663.075	476.993	322.998	669.956	300.803	374.58	358.409	258.589	211.133	166.804	264.45	74.3705	0
NAALAD2	0.336408	0.00965881	105.404	148.693	221.988	81.468	84.353	30.6953	105.99	84.859	125.97	75.4308	98.0748	108.177	59.1471	88.7799	39.7086	36.2281	71.182	120.208	35.0121	58.1258	30.692	29.1807	29.4023	0
CCDC61	0.336108	0.00539117	36.486	33.9299	163.226	102.324	70.9636	113.014	190.076	118.803	128.541	95.86	148.37	116.585	87.7667	70.0424	42.7631	74.6517	131.278	48.7481	101.035	38.4656	33.3609	49.2424	41.5091	0
GMPPA	0.335755	0.00266285	105.404	264.454	844.113	409.295	530.219	351.601	427.494	532.915	631.778	627.018	1216.13	586.286	450.281	380.549	645.52	306.292	405.504	656.437	357.623	319.692	169.473	187.85	141.823	35.0444
AC016705.2	0.334834	0.00492095	60.81	109.773	292.874	213.772	218.247	234.4	184.423	183.296	192.811	235.721	198.664	186.648	76.3189	220.834	256.579	234.933	215.296	207.733	172.059	170.958	78.0645	47.4186	12.1068	8.76111
ZNF559	0.334819	0.000800074	154.052	295.39	314.327	385.181	311.972	146.5	245.191	386.957	455.035	771.594	236.888	376.658	204.153	353.335	131.344	240.423	388.583	337.913	181.563	139.331	86.0711	133.137	129.716	29.2037
HSD17B14	0.334402	0.00937694	125.674	144.701	626.789	196.827	171.384	200.915	171.704	330.95	256.439	188.577	730.28	175.437	240.404	258.755	274.906	320.563	212.962	751.163	150.052	200.021	69.3906	58.3613	131.446	23.363
[truncated: 38,584 more rows]
[truncated: 1 more columns]

## Sheet: HPAP donors with T1DvsND beta  
ID	foldChange	p_val_adj
HLA-B	9.78058	0
ZNF555	7.07692	8.41811e-252
[truncated: 1,029 more rows]

## Sheet: HPAP donor demographics
HPAP donors with T1D and sc-RNA-Seq data from beta cells demographics (https://hpap.pmacs.upenn.edu)
[truncated: 7 more rows]
