# Supplementary material for: The antigen presentation landscape of cytokine-stressed human pancreatic islets
Source: Cell Rep. Author manuscript; Available in PMC 2025 Nov 18. (PMC12624573; doi:10.1016/j.celrep.2025.115927)
Supplement: 9 [file NIHMS2107237-supplement-9.xlsx]

## Sheet: Index
Supplemental Table 9. T cell assays for selected epitopes.
Sheet 1: Peptide pools for testing PBMC-derived T cell lines
T cell responses tested in PBMC from four donors with T1D and two non-diabetic donors
Thirty-one candidate epitopes assigned to HLA-DRB1*03:01 (DR3)
Sixty-six candidate epitopes assigned to HLA-A*02:01 (A2): blue
One candidate epitope assigned HLA-DQA1*05:01/DQB1*02:01 (DQ2.5): red
Peptide Number, Pool Number and IFNgamma ELISpost positive responses/total number of donors tested are reported
Sheet 2: Peptide pools for testing islet-derived T cell lines
T Cell responses tested in pooled T cell lines expanded from single islets isolated from an from two HLA-A*02:01-positive and two DRB1*03:01-positive organ donors with T1D
82 candidate HLA A* 02:01 peptides were arrayed in 9 pools (A2-S Pools) according to protein source and 42 DRB1*03:01 peptides: both sets include modified peptides
Protein, Gene, Peptide Sequence, Peptide Number and A2-S pool, positive cytokine secretion detected by cytokine bead array for each donor

## Sheet: PBMC TCL peptide pools
Protein	Peptide	Gene	Peptide Number	Pool Number	Modifications	T1D Donor T cell response	non-T1D Donor T cell response
DR3/DQ Set Peptides
sp|P78423|X3CL1_HUMAN Fractalkine OS=Homo sapiens OX=9606 GN=CX3CL1 PE=1 SV=1	GKRAIILETRQHRLF	CX3CL1	1	DR.1	None	0/4	0/2
sp|P24001-2|IL32_HUMAN Isoform 2 of Interleukin-32 OS=Homo sapiens OX=9606 GN=IL32	AELEDDFKEGYLE	IL32	2	DR.1	None	2/4	1/2
sp|P09238|MMP10_HUMAN Stromelysin-2 OS=Homo sapiens OX=9606 GN=MMP10 PE=1 SV=1	YYNLEKDVKQFRRKDS	MMP10	3	DR.1	None	0/4	0/2
sp|P80303|NUCB2_HUMAN Nucleobindin-2 OS=Homo sapiens OX=9606 GN=NUCB2 PE=1 SV=3	VPIDIDKTKVQNIHPVESA	NUCB2	4	DR.1	None	0/4	0/2
sp|Q15293|RCN1_HUMAN Reticulocalbin-1 OS=Homo sapiens OX=9606 GN=RCN1 PE=1 SV=1	DLNGDLTATREEF	RCN1	5	DR.1	None	0/4	0/2
sp|Q15025-7|TNIP1_HUMAN Isoform 7 of TNFAIP3-interacting protein 1 OS=Homo sapiens OX=9606 GN=TNIP1	ETDKEQLTAEAKELRQK	TNIP1	6	DR.1	None	1/4	0/2
sp|A6NMY6|AXA2L_HUMAN Putative annexin A2-like protein OS=Homo sapiens OX=9606 GN=ANXA2P2 PE=5 SV=2	YYYIQQDTKGDYQK	ANXA2P2	7	DR.1	None	0/4	0/2
sp|A6NMY6|AXA2L_HUMAN Putative annexin A2-like protein OS=Homo sapiens OX=9606 GN=ANXA2P2 PE=5 SV=2	LEKDIISDTSGDFRK	ANXA2P2	8	DR.1	None	0/4	0/2
sp|P09525|ANXA4_HUMAN Annexin A4 OS=Homo sapiens OX=9606 GN=ANXA4 PE=1 SV=4	DDALVRQDAQDLYEAG	ANXA4	9	DR.2	None	0/4	0/2
sp|P15085|CBPA1_HUMAN Carboxypeptidase A1 OS=Homo sapiens OX=9606 GN=CPA1 PE=1 SV=2	KRPAIWIDTGIHSRE	CPA1	10	DR.2	None	4/4	2/2
sp|P25774|CATS_HUMAN Cathepsin S OS=Homo sapiens OX=9606 GN=CTSS PE=1 SV=3	IDNKGIDSDASYPYKA	CTSS	11	DR.2	None	1/4	0/2
sp|Q9H4M9|EHD1_HUMAN EH domain-containing protein 1 OS=Homo sapiens OX=9606 GN=EHD1 PE=1 SV=2	VPGNALVVDPRRPFRK	EHD1	12	DR.2	None	1/4	0/2
sp|Q9H223|EHD4_HUMAN EH domain-containing protein 4 OS=Homo sapiens OX=9606 GN=EHD4 PE=1 SV=1	TPGNALVVDPKKPFRK	EHD4	13	DR.2	None	3/4	1/2
sp|P21333|FLNA_HUMAN Filamin-A OS=Homo sapiens OX=9606 GN=FLNA PE=1 SV=4	IGEETVITVDTKAAGKGK	FLNA	14	DR.2	None	0/4	0/2
sp|P0DMV9|HS71B_HUMAN Heat shock 70 kDa protein 1B OS=Homo sapiens OX=9606 GN=HSPA1B PE=1 SV=1	LNKSINPDEAVAYGAA	HSPA1B	15	DR.2	None	1/4	0/2
sp|O00214-2|LEG8_HUMAN Isoform 2 of Galectin-8 OS=Homo sapiens OX=9606 GN=LGALS8	GREEITYDTPFKREKS	LGALS8	16	DR.2	None	3/4	0/2
sp|P35579|MYH9_HUMAN Myosin-9 OS=Homo sapiens OX=9606 GN=MYH9 PE=1 SV=4	IDQINTDLNLERSHA	MYH9	17	DR.3	None	0/4	0/2
sp|O00560-2|SDCB1_HUMAN Isoform 2 of Syntenin-1 OS=Homo sapiens OX=9606 GN=SDCBP	ITSIVKDSSAARNGL	SDCBP	18	DR.3	None	2/4	0/2
sp|P15514|AREG_HUMAN Amphiregulin OS=Homo sapiens OX=9606 GN=AREG PE=1 SV=2	IPGYIVDDSVRVEQ	AREG	19	DR.3	None	0/4	0/2
sp|P00736|C1R_HUMAN Complement C1r subcomponent OS=Homo sapiens OX=9606 GN=C1R PE=1 SV=2	KQGYQLIEGNQVLHS	C1R	20	DR.3	None	0/4	0/2
sp|P15086|CBPB1_HUMAN Carboxypeptidase B OS=Homo sapiens OX=9606 GN=CPB1 PE=1 SV=4	GSDDWAYDQGIRYS	CPB1	21	DR.3	None	3/4	0/2
sp|P21333|FLNA_HUMAN Filamin-A OS=Homo sapiens OX=9606 GN=FLNA PE=1 SV=4	NPAEFVVNTSNAGAG	FLNA	22	DR.3	None	0/4	0/2
sp|Q14624-2|ITIH4_HUMAN Isoform 2 of Inter-alpha-trypsin inhibitor heavy chain H4 OS=Homo sapiens OX=9606 GN=ITIH4	WRPSLVPASAENVNKA	ITIH4	23	DR.3	None	2/4	0/2
sp|P78504|JAG1_HUMAN Protein jagged-1 OS=Homo sapiens OX=9606 GN=JAG1 PE=1 SV=3	KARFAKQPAYTLVDR	JAG1	24	DR.3	None	3/4	2/2
sp|Q13753|LAMC2_HUMAN Laminin subunit gamma-2 OS=Homo sapiens OX=9606 GN=LAMC2 PE=1 SV=2	GVSDQSFQVEEAKRIKQ	LAMC2	25	DR.4	None	0/4	0/2
sp|P35579|MYH9_HUMAN Myosin-9 OS=Homo sapiens OX=9606 GN=MYH9 PE=1 SV=4	RQRYEILTPNSIPK	MYH9	26	DR.4	None	2/4	0/2
sp|O00560-2|SDCB1_HUMAN Isoform 2 of Syntenin-1 OS=Homo sapiens OX=9606 GN=SDCBP	NPANPAILSEASAPIPHDG	SDCBP	27	DR.4	None	0/4	0/2
sp|Q15043-3|S39AE_HUMAN Isoform 3 of Zinc transporter ZIP14 OS=Homo sapiens OX=9606 GN=SLC39A14	EDYYVSKSAVVFGG	SLC39A14	28	DR.4	None	2/4	1/2
sp|P12830-2|CADH1_HUMAN Isoform 2 of Cadherin-1 OS=Homo sapiens OX=9606 GN=CDH1	QDPELPDKNMFTINRNTGVIS	CDH1	29	DR.4	None	2/4	0/2
sp|P16870-2|CBPE_HUMAN Isoform 2 of Carboxypeptidase E OS=Homo sapiens OX=9606 GN=CPE	APGYLAITKKVAVPY	CPE	30	DR.4	None	3/4	1/2
sp|P25774|CATS_HUMAN Cathepsin S OS=Homo sapiens OX=9606 GN=CTSS PE=1 SV=3	FQYIIDNKGIDSDAS	CTSS	31	DR.4	None	1/4	0/2
sp|Q8WXD2|SCG3_HUMAN Secretogranin-3 OS=Homo sapiens OX=9606 GN=SCG3 PE=1 SV=3	ELSAERPLNEQIAEAE	SCG3	32	N/A	None	1/4	0/2
A2 Set Peptides
sp|O75460|ERN1_HUMAN Serine/threonine-protein kinase/endoribonuclease IRE1 OS=Homo sapiens OX=9606 GN=ERN1 PE=1 SV=2	TLDGSLHAV	ERN1	79	A2.11	None	1/5	0/2
sp|Q5JWF2-3|GNAS1_HUMAN Isoform XLas-3 of Guanine nucleotide-binding protein G(s) subunit alpha isoforms XLas OS=Homo sapiens OX=9606 GN=GNAS	ALDGPPIKV	GNAS	80	A2.11	None	1/5	0/2
sp|P13284|GILT_HUMAN Gamma-interferon-inducible lysosomal thiol reductase OS=Homo sapiens OX=9606 GN=IFI30 PE=1 SV=3	LLDVPTAAV	IFI30	81	A2.11	None	1/5	0/2
sp|Q13753|LAMC2_HUMAN Laminin subunit gamma-2 OS=Homo sapiens OX=9606 GN=LAMC2 PE=1 SV=2	RLDDLKMTV	LAMC2	82	A2.11	None	1/5	0/2
sp|Q13310|PABP4_HUMAN Polyadenylate-binding protein 4 OS=Homo sapiens OX=9606 GN=PABPC4 PE=1 SV=1	KVDEAVAVL	PABPC4	83	A2.11	None	0/4	0/2
sp|Q96PU8-5|QKI_HUMAN Isoform 3 of Protein quaking OS=Homo sapiens OX=9606 GN=QKI	LLDEEISRV	QKI	84	A2.11	None	0/4	0/2
sp|P08183|MDR1_HUMAN Multidrug resistance protein 1 OS=Homo sapiens OX=9606 GN=ABCB1 PE=1 SV=3	RLYDPTEGMVSV	ABCB1	85	A2.12	None	0/4	0/2
sp|O43707|ACTN4_HUMAN Alpha-actinin-4 OS=Homo sapiens OX=9606 GN=ACTN4 PE=1 SV=2	FIASKGVKLV	ACTN4	86	A2.12	None	0/5	0/2
sp|Q9BQE5|APOL2_HUMAN Apolipoprotein L2 OS=Homo sapiens OX=9606 GN=APOL2 PE=1 SV=1	ALAEEVEQV	APOL2	87	A2.12	None	0/4	0/2
sp|Q9BPW4|APOL4_HUMAN Apolipoprotein L4 OS=Homo sapiens OX=9606 GN=APOL4 PE=2 SV=3	VIANEIEKV	APOL4	88	A2.12	None	0/5	0/2
sp|P08243|ASNS_HUMAN Asparagine synthetase [glutamine-hydrolyzing] OS=Homo sapiens OX=9606 GN=ASNS PE=1 SV=4	ALYDNVEKL	ASNS	89	A2.12	None	0/4	0/2
sp|Q9UIF9|BAZ2A_HUMAN Bromodomain adjacent to zinc finger domain protein 2A OS=Homo sapiens OX=9606 GN=BAZ2A PE=1 SV=4	KQFPEVIKY	BAZ2A	90	A2.12	None	0/4	0/2
sp|O14503|BHE40_HUMAN Class E basic helix-loop-helix protein 40 OS=Homo sapiens OX=9606 GN=BHLHE40 PE=1 SV=1	QQQQKIIAL	BHLHE40	91	A2.12	None	0/5	0/2
sp|Q00537|CDK17_HUMAN Cyclin-dependent kinase 17 OS=Homo sapiens OX=9606 GN=CDK17 PE=1 SV=2	KLTENLVAL	CDK17	92	A2.12	None	0/5	0/2
sp|O75128-2|COBL_HUMAN Isoform 2 of Protein cordon-bleu OS=Homo sapiens OX=9606 GN=COBL	ALMEAIHSA	COBL	93	A2.13	None	1/4	0/2
sp|P19875|CXCL2_HUMAN C-X-C motif chemokine 2 OS=Homo sapiens OX=9606 GN=CXCL2 PE=1 SV=1	AQTEVIATL	CXCL2	94	A2.13	None	0/5	0/2
sp|Q16690|DUS5_HUMAN Dual specificity protein phosphatase 5 OS=Homo sapiens OX=9606 GN=DUSP5 PE=1 SV=2	SLIGHLQTL	DUSP5	95	A2.13	None	1/4	0/2
sp|Q9H4M9|EHD1_HUMAN EH domain-containing protein 1 OS=Homo sapiens OX=9606 GN=EHD1 PE=1 SV=2	ALANHLIKV	EHD1	96	A2.13	None	2/4	0/2
sp|Q96PP9|GBP4_HUMAN Guanylate-binding protein 4 OS=Homo sapiens OX=9606 GN=GBP4 PE=2 SV=2	AQLENPAAV	GBP4	97	A2.13	None	0/4	0/2
sp|Q8IWJ2|GCC2_HUMAN GRIP and coiled-coil domain-containing protein 2 OS=Homo sapiens OX=9606 GN=GCC2 PE=1 SV=4	ALLETVNRL	GCC2	99	A2.13	None	0/5	0/2
sp|Q16665|HIF1A_HUMAN Hypoxia-inducible factor 1-alpha OS=Homo sapiens OX=9606 GN=HIF1A PE=1 SV=1	ELNPKILAL	HIF1A	100	A2.13	None	0/4	0/2
sp|P19367|HXK1_HUMAN Hexokinase-1 OS=Homo sapiens OX=9606 GN=HK1 PE=1 SV=3	GLDRLNVTV	HK1	101	A2.14	None	4/4	0/2
sp|P09913|IFIT2_HUMAN Interferon-induced protein with tetratricopeptide repeats 2 OS=Homo sapiens OX=9606 GN=IFIT2 PE=1 SV=1	RLSDVQIYV	IFIT2	102	A2.14	None	1/4	0/2
sp|O14879|IFIT3_HUMAN Interferon-induced protein with tetratricopeptide repeats 3 OS=Homo sapiens OX=9606 GN=IFIT3 PE=1 SV=1	RLSDAQIYV	IFIT3	103	A2.14	None	0/4	0/2
sp|Q13418-2|ILK_HUMAN Isoform 2 of Integrin-linked protein kinase OS=Homo sapiens OX=9606 GN=ILK	VLHEGTNFV	ILK	104	A2.14	None	0/4	0/2
sp|Q14571|ITPR2_HUMAN Inositol 1,4,5-trisphosphate receptor type 2 OS=Homo sapiens OX=9606 GN=ITPR2 PE=1 SV=2	YINEKNVAL	ITPR2	105	A2.14	None	0/4	0/2
sp|Q13751|LAMB3_HUMAN Laminin subunit beta-3 OS=Homo sapiens OX=9606 GN=LAMB3 PE=1 SV=1	LIQDRVAEV	LAMB3	106	A2.14	None	1/5	0/2
sp|Q13751|LAMB3_HUMAN Laminin subunit beta-3 OS=Homo sapiens OX=9606 GN=LAMB3 PE=1 SV=1	RVAEVQQVL	LAMB3	107	A2.14	None	0/5	0/2
sp|Q13753|LAMC2_HUMAN Laminin subunit gamma-2 OS=Homo sapiens OX=9606 GN=LAMC2 PE=1 SV=2	HLMDQPLSV	LAMC2	108	A2.14	None	0/4	0/2
sp|P07948|LYN_HUMAN Tyrosine-protein kinase Lyn OS=Homo sapiens OX=9606 GN=LYN PE=1 SV=3	FLIRESETL	LYN	109	A2.14	None	1/4	0/2
sp|Q9UPN3|MACF1_HUMAN Microtubule-actin cross-linking factor 1, isoforms 1/2/3/5 OS=Homo sapiens OX=9606 GN=MACF1 PE=1 SV=4	RLQDELVTL	MACF1	110	A2.15	None	0/4	0/2
sp|Q9UPN3-3|MACF1_HUMAN Isoform 3 of Microtubule-actin cross-linking factor 1, isoforms 1/2/3/5 OS=Homo sapiens OX=9606 GN=MACF1	ALLDQALSNA	MACF1	111	A2.15	None	0/4	0/2
sp|Q9HCE1|MOV10_HUMAN Helicase MOV-10 OS=Homo sapiens OX=9606 GN=MOV10 PE=1 SV=2	GLDDIKDLKV	MOV10	112	A2.15	None	3/4	0/2
sp|Q9HCE1|MOV10_HUMAN Helicase MOV-10 OS=Homo sapiens OX=9606 GN=MOV10 PE=1 SV=2	TLVEAIKQV	MOV10	113	A2.15	None	;1/5	0/2
sp|P26038|MOES_HUMAN Moesin OS=Homo sapiens OX=9606 GN=MSN PE=1 SV=3	HLKALTSEL	MSN	114	A2.15	None	0/5	0/2
sp|P35579|MYH9_HUMAN Myosin-9 OS=Homo sapiens OX=9606 GN=MYH9 PE=1 SV=4	QLMAEKLQL	MYH9	115	A2.15	None	0/4	0/2
sp|O14950|ML12B_HUMAN Myosin regulatory light chain 12B OS=Homo sapiens OX=9606 GN=MYL12B PE=1 SV=2	AMFDQSQIQEF	MYL12B	116	A2.15	None	1/4	0/2
sp|Q9HD67|MYO10_HUMAN Unconventional myosin-X OS=Homo sapiens OX=9606 GN=MYO10 PE=1 SV=3	YLLEKNRVV	MYO10	117	A2.15	None	0/4	0/2
sp|O43795|MYO1B_HUMAN Unconventional myosin-Ib OS=Homo sapiens OX=9606 GN=MYO1B PE=1 SV=3	YLLEKSRVV	MYO1B	118	A2.15	None	0/4	0/2
sp|P25963|IKBA_HUMAN NF-kappa-B inhibitor alpha OS=Homo sapiens OX=9606 GN=NFKBIA PE=1 SV=1	LQNPDLVSL	NFKBIA	119	A2.16	None	0/4	0/2
sp|Q9Y6K5|OAS3_HUMAN 2'-5'-oligoadenylate synthase 3 OS=Homo sapiens OX=9606 GN=OAS3 PE=1 SV=3	SLAEGLRTV	OAS3	120	A2.16	None	0/4	0/2
sp|Q01804|OTUD4_HUMAN OTU domain-containing protein 4 OS=Homo sapiens OX=9606 GN=OTUD4 PE=1 SV=4	HLTPSPVPV	OTUD4	121	A2.16	None	0/5	0/2
sp|O14753|OVOL1_HUMAN Putative transcription factor Ovo-like 1 OS=Homo sapiens OX=9606 GN=OVOL1 PE=2 SV=3	SLLQGSPHL	OVOL1	122	A2.16	None	0/4	0/2
sp|P28062-2|PSB8_HUMAN Isoform 2 of Proteasome subunit beta type-8 OS=Homo sapiens OX=9606 GN=PSMB8	KVIEINPYL	PSMB8	123	A2.16	None	0/5	0/2
sp|Q06323|PSME1_HUMAN Proteasome activator complex subunit 1 OS=Homo sapiens OX=9606 GN=PSME1 PE=1 SV=1	FLKEPALNEA	PSME1	124	A2.16	None	0/4	0/2
sp|P46060|RAGP1_HUMAN Ran GTPase-activating protein 1 OS=Homo sapiens OX=9606 GN=RANGAP1 PE=1 SV=1	RVIGTLEEV	RANGAP1	125	A2.16	None	0/4	0/2
sp|Q15293|RCN1_HUMAN Reticulocalbin-1 OS=Homo sapiens OX=9606 GN=RCN1 PE=1 SV=1	VLAPRVLRA	RCN1	126	A2.16	None	0/4	0/2
sp|Q04206-4|TF65_HUMAN Isoform 4 of Transcription factor p65 OS=Homo sapiens OX=9606 GN=RELA	ALAPAPPQV	RELA	127	A2.16	None	0/4	0/2
sp|Q63HN8-4|RN213_HUMAN Isoform 2 of E3 ubiquitin-protein ligase RNF213 OS=Homo sapiens OX=9606 GN=RNF213	QLSDVAEKL	RNF213	128	A2.17	None	0/4	0/2
sp|Q9P2E9|RRBP1_HUMAN Ribosome-binding protein 1 OS=Homo sapiens OX=9606 GN=RRBP1 PE=1 SV=5	AILETAPKEV	RRBP1	129	A2.17	None	0/4	0/2
sp|Q96Q15|SMG1_HUMAN Serine/threonine-protein kinase SMG1 OS=Homo sapiens OX=9606 GN=SMG1 PE=1 SV=3	KLIQKNLAT	SMG1	130	A2.17	None	0/4	0/2
sp|P04179-4|SODM_HUMAN Isoform 4 of Superoxide dismutase [Mn], mitochondrial OS=Homo sapiens OX=9606 GN=SOD2	AQIALQPAL	SOD2	131	A2.17	None	0/4	0/2
sp|P42224|STAT1_HUMAN Signal transducer and activator of transcription 1-alpha/beta OS=Homo sapiens OX=9606 GN=STAT1 PE=1 SV=2	KLQELNYNL	STAT1	132	A2.17	None	0/4	0/2
sp|P52630|STAT2_HUMAN Signal transducer and activator of transcription 2 OS=Homo sapiens OX=9606 GN=STAT2 PE=1 SV=1	YLKHRLIVV	STAT2	134	A2.17	None	0/4	0/2
sp|P40763|STAT3_HUMAN Signal transducer and activator of transcription 3 OS=Homo sapiens OX=9606 GN=STAT3 PE=1 SV=2	RYLEQLHQL	STAT3	135	A2.17	None	0/4	0/2
sp|P42226|STAT6_HUMAN Signal transducer and activator of transcription 6 OS=Homo sapiens OX=9606 GN=STAT6 PE=1 SV=1	LLSDTVQHL	STAT6	136	A2.17	None	0/4	0/2
sp|P37802|TAGL2_HUMAN Transgelin-2 OS=Homo sapiens OX=9606 GN=TAGLN2 PE=1 SV=3	KQMEQISQF	TAGLN2	137	A2.18	None	0/4	0/2
sp|Q03518|TAP1_HUMAN Antigen peptide transporter 1 OS=Homo sapiens OX=9606 GN=TAP1 PE=1 SV=2	ALKPLAAAL	TAP1	138	A2.18	None	0/4	0/2
sp|Q03519|TAP2_HUMAN Antigen peptide transporter 2 OS=Homo sapiens OX=9606 GN=TAP2 PE=1 SV=1	YLHSQVVSV	TAP2	139	A2.18	None	0/4	0/2
sp|Q9UDY2-4|ZO2_HUMAN Isoform C2 of Tight junction protein ZO-2 OS=Homo sapiens OX=9606 GN=TJP2	ALLDVTPKAV	TJP2	140	A2.18	None	0/4	0/2
sp|Q8IYM9|TRI22_HUMAN E3 ubiquitin-protein ligase TRIM22 OS=Homo sapiens OX=9606 GN=TRIM22 PE=1 SV=1	HLANIVERV	TRIM22	141	A2.18	None	0/4	0/2
sp|P46939|UTRO_HUMAN Utrophin OS=Homo sapiens OX=9606 GN=UTRN PE=1 SV=2	KLLDPEDVAVQL	UTRN	142	A2.18	None	0/4	0/2
sp|Q07352|TISB_HUMAN mRNA decay activator protein ZFP36L1 OS=Homo sapiens OX=9606 GN=ZFP36L1 PE=1 SV=1	HQNQLLSSL	ZFP36L1	143	A2.18	None	0/4	0/2
Post-translational modified (PTM) and unmodified native Pool Peptides
Q8WXD2 · SCG3_HUMAN /Secretogranin-3	ELSAERPLNEQIAEAE	SCG3	144	PTM 1	None	0/4	0/4
Q8WXD2 · SCG3_HUMAN /Secretogranin-3	ELXAERPLNEQIAEAE	SCG3	144-1	PTM 1	X=dehydroS=dehydroAla	0/4	0/4
P01308 · INS_HUMAN /Insulin	AEDLQVGQVELGGGPGAGSLQPL	INS	145	PTM 1	None	0/4	0/4
P01308 · INS_HUMAN /Insulin	AEDLQVGEVELGGGPGAGSLQPL	INS	145-1	PTM 1	E=deamidatedQ=glutamic acid	0/4	0/4
P01308 · INS_HUMAN /Insulin	GSHLVEALYLVCGERGF	INS	146	PTM 1	None	1/4	0/4
P01308 · INS_HUMAN /Insulin	GSHLVEALYLVXGERGF	INS	146-1	PTM 1	X=carboxymethylcysteine	1/4	0/4
P01308 · INS_HUMAN /Insulin	GSHLVEALYLVCGEXGF	INS	146-2	PTM 1	X=citrulline	0/4	0/4
C9J650 · C9J650_HUMAN/ Neuroendocrine protein 7B2	SVPHFSDEDKDPE	SCG5	147	PTM 1	None	0/4	0/4
C9J650 · C9J650_HUMAN/ Neuroendocrine protein 7B2	SVPHFXDEDKDPE	SCG5	147-1	PTM 1	X=phosphoserine	0/4	0/4
P10645 · CMGA_HUMAN/ Chromogranin-A	AVPEEEGPTVVLNPHPSLG	CHGA	148	PTM 1	None	0/4	0/4
P10645 · CMGA_HUMAN/ Chromogranin-A	AVPEEEGPTVVLXPHPSLG	CHGA	148-1	PTM 1	X=deamindatedN=asp	0/4	0/4
P10645 · CMGA_HUMAN/ Chromogranin-A	AVPEEEGPTVVLXPHPSLG	CHGA	148-2	PTM 1	X=deamindatedN=isoasp	0/4	0/4
A0A0U4BW16 · A0A0U4BW16_HUMAN/ Myosin 9	PILEAFGNAK	MYH9	149	PTM 1	None	NT	NT
A0A0U4BW16 · A0A0U4BW16_HUMAN/ Myosin 9	PILEAFGXAK	MYH9	149-1	PTM 1	X=deamindatedN=asp	NT	NT
A0A0U4BW16 · A0A0U4BW16_HUMAN/ Myosin 9	PILEAFGXAK	MYH9	149-2	PTM 1	X=deamindatedN=isoasp	NT	NT
A0A8I5KWT8 · A0A8I5KWT8_HUMAN/ Myosin-9	QADFAIEAL	MYH9	150	PTM 1	None	0/4	0/3
A0A8I5KWT8 · A0A8I5KWT8_HUMAN/ Myosin-9	EADFAIEAL	MYH9	150-1	PTM 1	E=deamidatedQ=glutamic acid	0/6	0/4
HPAP- DR3 Pool Peptides
A0A384N679 · A0A384N679_HUMAN/ Carboxypeptidase E	APGYLAITKKVAVPY	CPE	151	HPAP-DR3	None	0/4	1/4
A0A2R8Y6G7 · A0A2R8Y6G7_HUMAN/ Nucleobindin 2	VPIDIDKTKVQNIHPVESA	NUCB2	152	HPAP-DR3	None	0/4	0/4
O15240 · VGF_HUMAN/ Neurosecretory protein VGF	IDSLIELSTKLHLPADD	VGF	153	HPAP-DR3	None	0/4	0/4
P30101 · PDIA3_HUMAN/ Protein disulfide-isomerase A3	GFPTIYFSPANKKLNPK	PDIA3	154	HPAP-DR3	None	0/4	0/4
C9JE88 · C9JE88_HUMAN/ Carboxypeptidase E	SANLHGGDLVANYPY	CPE	155	HPAP-DR3	None	0/4	0/4
HPAP-A2 Pool Peptides
F8VU39 · F8VU39_HUMAN/ Bromodomain adjacent to zinc finger domain 2A	VLAFLVHEL	BAZ2A	156	HPAP-A2	None	1/5	0/4
F8VU39 · F8VU39_HUMAN/ Bromodomain adjacent to zinc finger domain 2A	KQFPEVIKY	BAZ2A	157	HPAP-A2	None	0/5	0/4
P16870 · CBPE_HUMAN/ Carboxypeptidase E	TAISRIYTV	CPE	158	HPAP-A2	None	0/4	0/4
E7EWK3 · E7EWK3_HUMAN/ RNA helicase	DVIEKIRYV	DHX36	159	HPAP-A2	None	0/4	0/4
	KLLESFKI	DOT1L	160	HPAP-A2	None	0/4	0/4
	FLIEEIERL	GAD1	161	HPAP-A2	None	0/4	0/4
	ALLETVNRL	GCC2	162	HPAP-A2	None	0/4	0/4
	NLKEAIETI	GNAS	163	HPAP-A2	None	0/4	0/4
	ALDGPPIKV	GNAS	164	HPAP-A2	None	0/4	0/4
	FTNHFLVEL	PCSK2	165	HPAP-A2	None	0/4	0/4
	KVIEINPYL	PSMB8	166	HPAP-A2	None	0/4	0/4
	KVIEINPYL	PSMB8	167	HPAP-A2	None	0/4	0/4
	RVVGTLHLL	QPCT	168	HPAP-A2	None	0/4	0/4
	ALKPLAAAL	TAP1	169	HPAP-A2	None	0/4	0/4
	IIVDIFHGL	USP15	170	HPAP-A2	None	0/4	0/4
SEC (Secretory) A2 Peptides Set
	AAAFVNQHL	INS	171	SEC-A2	None	0/6	0/4
	GSHLVEALY	INS	172	SEC-A2	None	0/4	NT
	KSIYFVAGL	GCG	173	SEC-A2	None	0/6	0/4
	KEFIAWLV	GCG	174	SEC-A2	None	0/4	NT
	RSAAVLALL	CHGA	175	SEC-A2	None	1/5	0/4
	AVPRELSPLDL	PPY	176	SEC-A2	None	NT	NT
	NYPSLELDK	SCG1	177	SEC-A2	None	NT	NT
	NIPNIVAEL	SCG5	178	SEC-A2	None	NT	NT
	AELTGDNIPKDF	SCG5	179	SEC-A2	None	NT	NT
SEC (Secretory) DR3 Peptides Set
	SQGLVDREKGLSAEPGWQA	CHGA	180	SEC-DR3	None	0/4	1/4
	GSEEYRAPRPQSEESWDEED	SCG1	181	SEC-DR3	None	0/4	1/4
	NYPSLELDKMAHG	SCG1	182	SEC-DR3	None	0/4	0/4
	GRGGEPRAYFMSDTREE	SCG1	183	SEC-DR3	None	0/4	0/4
	HPQGAWKELDRNY	SCG1	184	SEC-DR3	None	0/4	1/4
	DNMNDNFLEGEEENELTLN	SCG1	185	SEC-DR3	None	0/4	0/4
	ELSAERPLNEQIAEAE	SCG3	186	SEC-DR3	None	0/4	1/4
	RPLNEQIAEAEEED	SCG3	187	SEC-DR3	None	0/4	1/4
	SSPLDNKLNVEDVDSTKN	SCG3	188	SEC-DR3	None	0/4	1/4
	DDPDGLHQLDGTPLTAED	SCG3	189	SEC-DR3	None	0/4	1/4
	AAIQDGLAKGENDETVSNT	SCG3	190	SEC-DR3	None	0/4	0/4
	QSIEGGAHEGLQHLGP	SCG5	191	SEC-DR3	None	0/4	0/4

## Sheet: Islet TCL peptide pools
Protein	Gene	Peptide	Peptide Number	A2-S pool	islet derived T cell lines response to A2-S peptide pools or to single peptides
sp|O75460|ERN1_HUMAN Serine/threonine-protein kinase/endoribonuclease IRE1 OS=Homo sapiens OX=9606 GN=ERN1 PE=1 SV=2	ERN1	TLDGSLHAV	79+D62D2:D92	A2.S1	donor 6551 lines negative
sp|Q5JWF2-3|GNAS1_HUMAN Isoform XLas-3 of Guanine nucleotide-binding protein G(s) subunit alpha isoforms XLas OS=Homo sapiens OX=9606 GN=GNAS	GNAS	ALDGPPIKV	80	A2.S1	donor 6578 lines positive IFNg secretion
sp|Q13310|PABP4_HUMAN Polyadenylate-binding protein 4 OS=Homo sapiens OX=9606 GN=PABPC4 PE=1 SV=1	PABPC4	KVDEAVAVL	83	A2.S1
sp|P08243|ASNS_HUMAN Asparagine synthetase [glutamine-hydrolyzing] OS=Homo sapiens OX=9606 GN=ASNS PE=1 SV=4	ASNS	ALYDNVEKL	89	A2.S1
sp|Q9P2E9|RRBP1_HUMAN Ribosome-binding protein 1 OS=Homo sapiens OX=9606 GN=RRBP1 PE=1 SV=5	RRBP1	AILETAPKEV	129	A2.S1
sp|P04179-4|SODM_HUMAN Isoform 4 of Superoxide dismutase [Mn], mitochondrial OS=Homo sapiens OX=9606 GN=SOD2	SOD2	AQIALQPAL	131	A2.S1
sp|P13284|GILT_HUMAN Gamma-interferon-inducible lysosomal thiol reductase OS=Homo sapiens OX=9606 GN=IFI30 PE=1 SV=3	IFI30	LLDVPTAAV	81	A2.S2	donor 6551 lines positive TNFa secretion
sp|Q13753|LAMC2_HUMAN Laminin subunit gamma-2 OS=Homo sapiens OX=9606 GN=LAMC2 PE=1 SV=2	LAMC2	RLDDLKMTV	82	A2.S2	donor 6578 lines negative
sp|Q96PU8-5|QKI_HUMAN Isoform 3 of Protein quaking OS=Homo sapiens OX=9606 GN=QKI	QKI	LLDEEISRV	84	A2.S2
sp|P08183|MDR1_HUMAN Multidrug resistance protein 1 OS=Homo sapiens OX=9606 GN=ABCB1 PE=1 SV=3	ABCB1	RLYDPTEGMVSV	85	A2.S2
sp|Q9BQE5|APOL2_HUMAN Apolipoprotein L2 OS=Homo sapiens OX=9606 GN=APOL2 PE=1 SV=1	APOL2	ALAEEVEQV	87	A2.S2
sp|Q9UIF9|BAZ2A_HUMAN Bromodomain adjacent to zinc finger domain protein 2A OS=Homo sapiens OX=9606 GN=BAZ2A PE=1 SV=4	BAZ2A	KQFPEVIKY	90	A2.S2
sp|Q00537|CDK17_HUMAN Cyclin-dependent kinase 17 OS=Homo sapiens OX=9606 GN=CDK17 PE=1 SV=2	CDK17	KLTENLVAL	92	A2.S3	donor 6551 lines negative
sp|P19875|CXCL2_HUMAN C-X-C motif chemokine 2 OS=Homo sapiens OX=9606 GN=CXCL2 PE=1 SV=1	CXCL2	AQTEVIATL	94	A2.S3	donor 6578 lines negative
sp|Q16690|DUS5_HUMAN Dual specificity protein phosphatase 5 OS=Homo sapiens OX=9606 GN=DUSP5 PE=1 SV=2	DUSP5	SLIGHLQTL	95	A2.S3
sp|Q9H4M9|EHD1_HUMAN EH domain-containing protein 1 OS=Homo sapiens OX=9606 GN=EHD1 PE=1 SV=2	EHD1	ALANHLIKV	96	A2.S3
sp|Q96PP9|GBP4_HUMAN Guanylate-binding protein 4 OS=Homo sapiens OX=9606 GN=GBP4 PE=2 SV=2	GBP4	AQLENPAAV	97	A2.S3
sp|O14879|IFIT3_HUMAN Interferon-induced protein with tetratricopeptide repeats 3 OS=Homo sapiens OX=9606 GN=IFIT3 PE=1 SV=1	IFIT3	RLSDAQIYV	103	A2.S3
sp|Q9HCE1|MOV10_HUMAN Helicase MOV-10 OS=Homo sapiens OX=9606 GN=MOV10 PE=1 SV=2	MOV10	GLDDIKDLKV	112	A2.S3
sp|Q9HCE1|MOV10_HUMAN Helicase MOV-10 OS=Homo sapiens OX=9606 GN=MOV10 PE=1 SV=2	MOV10	TLVEAIKQV	113	A2.S4	donor 6551 lines positive with IFNg, TNFa, IL-10 secretion
sp|P26038|MOES_HUMAN Moesin OS=Homo sapiens OX=9606 GN=MSN PE=1 SV=3	MSN	HLKALTSEL	114	A2.S4	donor 6578 lines negative
sp|P35579|MYH9_HUMAN Myosin-9 OS=Homo sapiens OX=9606 GN=MYH9 PE=1 SV=4	MYH9	QLMAEKLQL	115	A2.S4
sp|P25963|IKBA_HUMAN NF-kappa-B inhibitor alpha OS=Homo sapiens OX=9606 GN=NFKBIA PE=1 SV=1	NFKBIA	LQNPDLVSL	119	A2.S4
sp|Q04206-4|TF65_HUMAN Isoform 4 of Transcription factor p65 OS=Homo sapiens OX=9606 GN=RELA	RELA	ALAPAPPQV	127	A2.S4
sp|Q03519|TAP2_HUMAN Antigen peptide transporter 2 OS=Homo sapiens OX=9606 GN=TAP2 PE=1 SV=1	TAP2	YLHSQVVSV	139	A2.S4
sp|Q9UDY2-4|ZO2_HUMAN Isoform C2 of Tight junction protein ZO-2 OS=Homo sapiens OX=9606 GN=TJP2	TJP2	ALLDVTPKAV	140	A2.S4
sp|Q07352|TISB_HUMAN mRNA decay activator protein ZFP36L1 OS=Homo sapiens OX=9606 GN=ZFP36L1 PE=1 SV=1	ZFP36L1	HQNQLLSSL	143	A2.S4
sp|O43707|ACTN4_HUMAN Alpha-actinin-4 OS=Homo sapiens OX=9606 GN=ACTN4 PE=1 SV=2	ACTN4	FIASKGVKLV	86	A2.S5	donor 6551 lines negative
sp|Q9BPW4|APOL4_HUMAN Apolipoprotein L4 OS=Homo sapiens OX=9606 GN=APOL4 PE=2 SV=3	APOL4	VIANEIEKV	88	A2.S5	donor 6578 lines negative
sp|O75128-2|COBL_HUMAN Isoform 2 of Protein cordon-bleu OS=Homo sapiens OX=9606 GN=COBL	COBL	ALMEAIHSA	93	A2.S5
sp|Q9HD67|MYO10_HUMAN Unconventional myosin-X OS=Homo sapiens OX=9606 GN=MYO10 PE=1 SV=3	MYO10	YLLEKNRVV	117	A2.S5
sp|O43795|MYO1B_HUMAN Unconventional myosin-Ib OS=Homo sapiens OX=9606 GN=MYO1B PE=1 SV=3	MYO1B	YLLEKSRVV	118	A2.S5
sp|O14753|OVOL1_HUMAN Putative transcription factor Ovo-like 1 OS=Homo sapiens OX=9606 GN=OVOL1 PE=2 SV=3	OVOL1	SLLQGSPHL	122	A2.S5
sp|O14503|BHE40_HUMAN Class E basic helix-loop-helix protein 40 OS=Homo sapiens OX=9606 GN=BHLHE40 PE=1 SV=1	BHLHE40	QQQQKIIAL	91	A2.S7	donor 6551 lines negative
sp|Q8IWJ2|GCC2_HUMAN GRIP and coiled-coil domain-containing protein 2 OS=Homo sapiens OX=9606 GN=GCC2 PE=1 SV=4	GCC2	ALLETVNRL	99	A2.S7	donor 6578 lines negative
sp|Q16665|HIF1A_HUMAN Hypoxia-inducible factor 1-alpha OS=Homo sapiens OX=9606 GN=HIF1A PE=1 SV=1	HIF1A	ELNPKILAL	100	A2.S7
sp|P19367|HXK1_HUMAN Hexokinase-1 OS=Homo sapiens OX=9606 GN=HK1 PE=1 SV=3	HK1	GLDRLNVTV	101	A2.S7
sp|P09913|IFIT2_HUMAN Interferon-induced protein with tetratricopeptide repeats 2 OS=Homo sapiens OX=9606 GN=IFIT2 PE=1 SV=1	IFIT2	RLSDVQIYV	102	A2.S7
sp|Q13418-2|ILK_HUMAN Isoform 2 of Integrin-linked protein kinase OS=Homo sapiens OX=9606 GN=ILK	ILK	VLHEGTNFV	104	A2.S7
sp|Q14571|ITPR2_HUMAN Inositol 1,4,5-trisphosphate receptor type 2 OS=Homo sapiens OX=9606 GN=ITPR2 PE=1 SV=2	ITPR2	YINEKNVAL	105	A2.S7
sp|Q13751|LAMB3_HUMAN Laminin subunit beta-3 OS=Homo sapiens OX=9606 GN=LAMB3 PE=1 SV=1	LAMB3	LIQDRVAEV	106	A2.S8	donor 6551 lines positive with IFNg, IL-10 secretion
sp|Q13751|LAMB3_HUMAN Laminin subunit beta-3 OS=Homo sapiens OX=9606 GN=LAMB3 PE=1 SV=1	LAMB3	RVAEVQQVL	107	A2.S8	donor 6578 lines negative
sp|Q13753|LAMC2_HUMAN Laminin subunit gamma-2 OS=Homo sapiens OX=9606 GN=LAMC2 PE=1 SV=2	LAMC2	HLMDQPLSV	108	A2.S8
sp|P07948|LYN_HUMAN Tyrosine-protein kinase Lyn OS=Homo sapiens OX=9606 GN=LYN PE=1 SV=3	LYN	FLIRESETL	109	A2.S8
sp|Q9UPN3|MACF1_HUMAN Microtubule-actin cross-linking factor 1, isoforms 1/2/3/5 OS=Homo sapiens OX=9606 GN=MACF1 PE=1 SV=4	MACF1	RLQDELVTL	110	A2.S8
sp|Q9UPN3-3|MACF1_HUMAN Isoform 3 of Microtubule-actin cross-linking factor 1, isoforms 1/2/3/5 OS=Homo sapiens OX=9606 GN=MACF1	MACF1	ALLDQALSNA	111	A2.S8
sp|O14950|ML12B_HUMAN Myosin regulatory light chain 12B OS=Homo sapiens OX=9606 GN=MYL12B PE=1 SV=2	MYL12B	AMFDQSQIQEF	116	A2.S8
sp|Q9Y6K5|OAS3_HUMAN 2'-5'-oligoadenylate synthase 3 OS=Homo sapiens OX=9606 GN=OAS3 PE=1 SV=3	OAS3	SLAEGLRTV	120	A2.S8
sp|Q01804|OTUD4_HUMAN OTU domain-containing protein 4 OS=Homo sapiens OX=9606 GN=OTUD4 PE=1 SV=4	OTUD4	HLTPSPVPV	121	A2.S9	donor 6551 lines negative
sp|P28062-2|PSB8_HUMAN Isoform 2 of Proteasome subunit beta type-8 OS=Homo sapiens OX=9606 GN=PSMB8	PSMB8	KVIEINPYL	123	A2.S9	donor 6578 lines negative
sp|Q06323|PSME1_HUMAN Proteasome activator complex subunit 1 OS=Homo sapiens OX=9606 GN=PSME1 PE=1 SV=1	PSME1	FLKEPALNEA	124	A2.S9
sp|P46060|RAGP1_HUMAN Ran GTPase-activating protein 1 OS=Homo sapiens OX=9606 GN=RANGAP1 PE=1 SV=1	RANGAP1	RVIGTLEEV	125	A2.S9
sp|Q15293|RCN1_HUMAN Reticulocalbin-1 OS=Homo sapiens OX=9606 GN=RCN1 PE=1 SV=1	RCN1	VLAPRVLRA	126	A2.S9
sp|Q63HN8-4|RN213_HUMAN Isoform 2 of E3 ubiquitin-protein ligase RNF213 OS=Homo sapiens OX=9606 GN=RNF213	RNF213	QLSDVAEKL	128	A2.S9
sp|Q96Q15|SMG1_HUMAN Serine/threonine-protein kinase SMG1 OS=Homo sapiens OX=9606 GN=SMG1 PE=1 SV=3	SMG1	KLIQKNLAT	130	A2.S9
sp|P42224|STAT1_HUMAN Signal transducer and activator of transcription 1-alpha/beta OS=Homo sapiens OX=9606 GN=STAT1 PE=1 SV=2	STAT1	KLQELNYNL	132	A2.S10	donor 6551 lines negative
sp|P52630|STAT2_HUMAN Signal transducer and activator of transcription 2 OS=Homo sapiens OX=9606 GN=STAT2 PE=1 SV=1	STAT2	YLKHRLIVV	134	A2.S10	donor 6578 lines negative
sp|P40763|STAT3_HUMAN Signal transducer and activator of transcription 3 OS=Homo sapiens OX=9606 GN=STAT3 PE=1 SV=2	STAT3	RYLEQLHQL	135	A2.S10
sp|P42226|STAT6_HUMAN Signal transducer and activator of transcription 6 OS=Homo sapiens OX=9606 GN=STAT6 PE=1 SV=1	STAT6	LLSDTVQHL	136	A2.S10
sp|P37802|TAGL2_HUMAN Transgelin-2 OS=Homo sapiens OX=9606 GN=TAGLN2 PE=1 SV=3	TAGLN2	KQMEQISQF	137	A2.S10
sp|Q03518|TAP1_HUMAN Antigen peptide transporter 1 OS=Homo sapiens OX=9606 GN=TAP1 PE=1 SV=2	TAP1	ALKPLAAAL	138	A2.S10
sp|Q8IYM9|TRI22_HUMAN E3 ubiquitin-protein ligase TRIM22 OS=Homo sapiens OX=9606 GN=TRIM22 PE=1 SV=1	TRIM22	HLANIVERV	141	A2.S10
sp|P46939|UTRO_HUMAN Utrophin OS=Homo sapiens OX=9606 GN=UTRN PE=1 SV=2	UTRN	KLLDPEDVAVQL	142	A2.S10
HPAP-A2 Set Peptides
F8VU39 · F8VU39_HUMAN/ Bromodomain adjacent to zinc finger domain 2A	BAZ2A	VLAFLVHEL	156	HPAP-A2	donor 6551 lines positive with IFNg and TNFa secretion
F8VU39 · F8VU39_HUMAN/ Bromodomain adjacent to zinc finger domain 2A	BAZ2A	KQFPEVIKY	157		donor 6578 lines negative
P16870 · CBPE_HUMAN/ Carboxypeptidase E	CPE	TAISRIYTV	158
E7EWK3 · E7EWK3_HUMAN/ RNA helicase	DHX36	DVIEKIRYV	159
Q8TEK3 · DOT1L_HUMAN/ Histone-lysine N-methyltransferase, H3 lysine-79 specific	DOT1L	KLLESFKI	160
Q99259 · DCE1_HUMAN/ Glutamate decarboxylase 1	GAD1	FLIEEIERL	161
Q8IWJ2 · GCC2_HUMAN/ GRIP and coiled-coil domain-containing protein 2	GCC2	ALLETVNRL	162
Q5JWE9 · Q5JWE9_HUMAN/ Guanine nucleotide-binding protein G(s) subunit alpha	GNAS	NLKEAIETI	163
Q5JWE9 · Q5JWE9_HUMAN/ Guanine nucleotide-binding protein G(s) subunit alpha	GNAS	ALDGPPIKV	164
P16519 · NEC2_HUMAN/ Neuroendocrine convertase 2	PCSK2	FTNHFLVEL	165
P28062 · PSB8_HUMAN/ Proteasome subunit beta type-8	PSMB8	KVIEINPYL	166
P28062 · PSB8_HUMAN/ Proteasome subunit beta type-8	PSMB8	KVIEINPYL	167
Q16769 · QPCT_HUMAN/ Glutaminyl-peptide cyclotransferase	QPCT	RVVGTLHLL	168
Q03518 · TAP1_HUMAN/ Antigen peptide transporter 1	TAP1	ALKPLAAAL	169
Q9Y4E8 · UBP15_HUMAN/ Ubiquitin carboxyl-terminal hydrolase 15	USP15	IIVDIFHGL	170
SEC (Secretory) A2 Peptides						IEDB ID
P01308 · INS_HUMAN/ Insulin	INS	AAAFVNQHL	171	single peptide	donors 6551 and 6578 lines negative	105639
P01275 · GLUC_HUMAN/ Pro-glucagon	GCG	KSIYFVAGL	173	single peptide	donors 6551 and 6578 lines negative	not reported
P10645 · CMGA_HUMAN/ Chromogranin-A	CHGA	RSAAVLALL	175	single peptide	donor 6551 lines positive for IFNg, TNFa, IL10 secretion	952358
					donor 6579 lines positive for TNFa
Class I Post-translational modified (PTM) Peptides
	MYH9	EADFAIEAL	150-1	single peptide	donor 6551 lines positive with IFNg, TNFa, IL10 secretion	QADFAIEAL + DEAM(Q1): 1323172
A0A8I5KWT8 · A0A8I5KWT8_HUMAN/ Myosin-9 E=deamidatedQ=glutamic acid					donot 6578 lines negative
Class II
Protein (UniProt designation)	Gene	Peptide	Peptide Number	DR pool	islet derived T cell lines response to DR peptide pools or to single peptides
P24001 · IL32_HUMAN/ IL-32	IL32	AELEDDFKEGYLE	2	PS-DR-DQ-1	donor 6550 lines positive with IFNg secretion
P15085 · CBPA1_HUMAN/ Carboxypeptidase A1	CPA1	KRPAIWIDTGIHSRE	10		donor 6579 lines negative
P15086 · CBPB1_HUMAN/ Carboxypeptidase B1	CPB1	GSDDWAYDQGIRYS	21
Q15043 · S39AE_HUMAN/ Metal cation symporter ZIP14	SLC39A14	EDYYVSKSAVVFGG	28
P80303 · NUCB2_HUMAN/ Nucleobindin-2	NUCB2	VPIDIDKTKVQNIHPVESA	4	PS-DR-DQ-2	donor 6550 lines negative
P09525 · ANXA4_HUMAN/ Annexin A4	ANXA4	DDALVRQDAQDLYEAG	9		donor 6579 line negative
HSPA1B Heat Shock Protein Family A (Hsp70) Member 1B	HSPA1B	LNKSINPDEAVAYGAA	15
A5D8W4 · A5D8W4_HUMAN/ CDH1 protein	CDH1	QDPELPDKNMFTINRNTGVIS	29
P16870 · CBPE_HUMAN/ Carboxypeptidase E	CPE	APGYLAITKKVAVPY	30
P78423 · X3CL1_HUMAN/ Fractalkine	CX3CL1	GKRAIILETRQHRLF	1	PS-DR-DQ-3	donor 6550 lines negative
E7EMV7 · E7EMV7_HUMAN/ TNFAIP3 interacting protein 1	TNIP1	ETDKEQLTAEAKELRQK	6		donor 6579 lines positive with IL-10 secretion
EHD1 (VP-RK)/ Q9H4M9 · EHD1_HUMAN/ EH domain-containing protein 1	EHD1	VPGNALVVDPRRPFRK	12
EHD4 (TP-RK) Q9H223 · EHD4_HUMAN/ EH domain-containing protein 4	EHD4	TPGNALVVDPKKPFRK	13
P35579 · MYH9_HUMAN/ Myosin-9	MYH9	IDQINTDLNLERSHA	17
P78504 · JAG1_HUMAN/ Protein jagged-1	JAG1	KARFAKQPAYTLVDR	24
P35579 · MYH9_HUMAN/ Myosin-9	MYH9	RQRYEILTPNSIPK	26
P07355 · ANXA2_HUMAN/ Annexin A2	ANXA2	YYYIQQDTKGDYQK	7	PS-DR-DQ-4	donor 6550 lines negative
P07355 · ANXA2_HUMAN/ Annexin A2	ANXA2	LEKDIISDTSGDFRK	8		donor 6579 line negative
P21333 · FLNA_HUMAN/ Filamin-A	FLNA	IGEETVITVDTKAAGKGK	14
P15514 · AREG_HUMAN/ Amphiregulin	AREG	IPGYIVDDSVRVEQ	19
P21333 · FLNA_HUMAN/ Filamin-A	FLNA	NPAEFVVNTSNAGAG	22
B2RMS9 · B2RMS9_HUMAN/Inter-alpha (Globulin) inhibitor H4 (Plasma Kallikrein-sensitive glycoprotein)	ITIH4	WRPSLVPASAENVNKA	23
P09238 · MMP10_HUMAN/ Stromelysin-2	MMP10	YYNLEKDVKQFRRKDS	3	PS-DR-DQ-5	donor 6550 lines negative
Q15293 · RCN1_HUMAN/ Reticulocalbin-1	RCN1	DLNGDLTATREEF	5		donor 6579 line negative
P25774 · CATS_HUMAN/ Cathepsin S	CTSS	IDNKGIDSDASYPYKA	11
B1ANM0 · B1ANM0_HUMAN/Galectin	LGALS8	GREEITYDTPFKREKS	16
B4DHN5 · B4DHN5_HUMAN/ Syndecan Binding Protein	SDCBP	ITSIVKDSSAARNGL	18
P00736 · C1R_HUMAN/ Complement C1r subcomponent	C1R	KQGYQLIEGNQVLHS	20
Q13753 · LAMC2_HUMAN/ Laminin subunit gamma-2	LAMC2	GVSDQSFQVEEAKRIKQ	25
B4DHN5 · B4DHN5_HUMAN/ Syndecan binding protein	SDCBP	NPANPAILSEASAPIPHDG	27
P25774 · CATS_HUMAN/ Cathepsin S	CTSS	FQYIIDNKGIDSDAS	31
Q8WXD2 · SCG3_HUMAN/ Secretogranin 3	SCG3	ELSAERPLNEQIAEAE	32
Class II Post-translational modified (PTM) Peptides						IEDB ID
P10645 · CMGA_HUMAN/ Chromogranin-A X=deamindatedN=asp	CHGA	AVPEEEGPTVVLXPHPSLG	148-1	single peptide	donor 6550 lines negative	native not reported, but PHPSLGYKEIRKGESRS is a linear peptidic epitope (epitope ID 1264214, tumor antigen)
					donor 6579 lines positive with TNFa and IL-10 secretion	deamindated N not reported
P10645 · CMGA_HUMAN/ Chromogranin-A X=deamindatedN=isoasp	CHGA	AVPEEEGPTVVLXPHPSLG	148-2	single peptide	donor 6550 lines negative	native not reported
					donor 6579 lines positive with IFNg, TNFa and IL-10 secretion
SEC (Secretory) DR Peptides
C9J650 · C9J650_HUMAN/ Neuroendocrine protein 7B2	SCG5	QSIEGGAHEGLQHLG	191	single peptide	donor 6550 lines positive with IL-10 secretion	not reported
					donor 6579 lines negative
P05060 · SCG1_HUMAN/ Secretogranin-1	CHGB	NYPSLELDKMAHG	182	single peptide	donor 6579 lines positive with IL-10 secretion	1263477, tumor antigen
HPAP-DR3 Set Peptides
A0A384N679 · A0A384N679_HUMAN/ Carboxypeptidase E	CPE	APGYLAITKKVAVPY	151	HPAP-DR3	donors 6550 and 6579 lines negative
A0A2R8Y6G7 · A0A2R8Y6G7_HUMAN/ Nucleobindin 2	NUCB2	VPIDIDKTKVQNIHPVESA	152
O15240 · VGF_HUMAN/ Neurosecretory protein VGF	VGF	IDSLIELSTKLHLPADD	153
P30101 · PDIA3_HUMAN/ Protein disulfide-isomerase A3	PDIA3	GFPTIYFSPANKKLNPK	154
